# Supplementary material for: A family of linear plasmid phages that detect a quorum-sensing autoinducer exists in multiple bacterial species
Source: mBio. 2025 Dec 12;17(1):e02320-25. doi: 10.1128/mbio.02320-25 (PMC12802170; doi:10.1128/mbio.02320-25)
Supplement: Data set S1 — Identifiers for all genomes used in this study. [file mbio.02320-25-s0001.xlsx]

## Sheet: all_database_seqs_sub100K_derep
Supplementary Dataset 1 - Identifiers for all genomes used in this study.
Database	Contig ID	Host Species and Strain
CHVD	SAMEA2580058_a1_ct14247_vs1@Siphoviridae__sp._ctQCV1
CHVD	SAMEA2580236_a1_ct38544_vs1@Siphoviridae__sp._ctmSe1
CHVD	SAMEA2580282_a1_ct9896_vs1@Siphoviridae__sp._ctJV21
CHVD	SAMN00991595_a1_ct2355_vs1@linear@Siphoviridae__sp._ctMQe1
CHVD	SAMN01041729_a1_ct1242@circular@Siphoviridae__sp._ctBnO242
CHVD	SAMN01773367_a1_ct6651_vs1@linear@Siphoviridae__sp._ctU791
CHVD	SAMN05827252_a1_ct7241_vs1@linear@Siphoviridae__sp._ctYEg1
CHVD	SAMN11031373_a1_ct7062@circular@Siphoviridae__sp._ctAyz062
CHVD	SAMN11031417_a1_ct1951@circular@Siphoviridae__sp._ctqSM951
CHVD	SAMN11031423_a1_ct42860@circular@Siphoviridae__sp._ctOot860
GOV2	Station122_MES_COMBINED_FINAL_NODE_1061_length_38511_cov_7.097982
GOV2	Station168_SUR_ALL_assembly_NODE_1842_length_37168_cov_5.064694
GOV2	Station189_DCM_ALL_assembly_NODE_752_length_38227_cov_4.973750
GOV2	Station196_SUR_ALL_assembly_NODE_883_length_38415_cov_7.217987
GOV2	Station201_DCM_ALL_assembly_NODE_823_length_41192_cov_31.076744
GOV2	Station25_SUR_ALL_assembly_NODE_317_length_36717_cov_5.120124
GOV2	Station32_DCM_ALL_assembly_NODE_302_length_38787_cov_4.679774
GPD	uvig_109158_ERR526019_658_length_24656_VirSorter_cat_1
GPD	uvig_115288_ERR525840_281_length_46831_VirSorter_cat_1
GPD	uvig_117327_ERR525744_129_length_45576_VirSorter_cat_2
GPD	uvig_146073_ERR589841_1468_length_19111_VirSorter_cat_2
GPD	uvig_195506_ERR912109_718_length_52720_VirSorter_cat_1
GPD	uvig_202985_ERR912058_329_length_55526_VirSorter_cat_1
GPD	uvig_216686_ERR1018259_685_length_27961_VirSorter_cat_2
GPD	uvig_238558_ERR1190661_1187_length_26275_VirSorter_cat_1
GPD	uvig_314935_SRR918665_29_length_37731_VirSorter_cat_2
GPD	uvig_315145_SRR925004_30_length_55771_VirSorter_cat_1
GPD	uvig_315454_SRR1160440_27_length_56598_VirSorter_cat_1
GPD	uvig_315883_SRR1160310_41_length_49700_VirSorter_cat_1
GPD	uvig_316330_SRR1952482_87_length_54881_VirSorter_cat_1
GPD	uvig_319058_SRR643497_100_length_55771_VirSorter_cat_1
GPD	uvig_328508_SRR413584_918_length_25828_VirSorter_cat_2
GPD	uvig_332803_SRR413702_1169_length_19979_VirSorter_cat_2
GPD	uvig_362112_SRR1765370_39_length_47071_VirSorter_cat_1
GPD	uvig_393873_SRR3132025_48_length_38331_VirSorter_cat_1
GPD	uvig_394927_SRR3132113_87_length_53315_VirSorter_cat_1
GPD	uvig_395190_SRR3131999_51_length_49079_VirSorter_cat_1
GPD	uvig_395272_SRR3160444_360_length_19812_VirSorter_cat_2
GPD	uvig_395439_SRR3160456_139_length_48284_VirSorter_cat_2
GPD	uvig_396058_SRR3160438_576_length_40525_VirSorter_cat_1
GPD	uvig_396358_SRR6257512_126_length_46984_VirSorter_cat_2
GPD	uvig_396477_SRR6257444_231_length_24512_VirSorter_cat_1
GPD	uvig_396540_SRR6257397_222_length_39254_VirSorter_cat_1
GPD	uvig_421837_SRR4305207_45_length_46701_VirSorter_cat_2
GPD	uvig_426362_SRR4408188_58_length_51662_VirSorter_cat_1
GPD	uvig_429036_SRR4444771_41_length_31163_VirSorter_cat_2
GPD	uvig_473845_SRR5091454_610_length_31160_VirSorter_cat_1
GPD	uvig_475370_SRR5106343_430_length_34251_VirSorter_cat_2
GPD	uvig_524165_SRR6028557_343_length_20711_VirSorter_cat_2
GPD	uvig_532294_SRR6054661_678_length_23956_VirSorter_cat_2
GPD	uvig_576208_SRR5963415_145_length_53961_VirSorter_cat_1
GPD	uvig_576586_SRR5963219_160_length_53810_VirSorter_cat_1
GPD	uvig_578055_SRR5963397_284_length_53810_VirSorter_cat_2
IMG/VR	IMGVR_UViG_2529293063_000008|2529293063|2529393871
IMG/VR	IMGVR_UViG_2548876821_000001|2548876821|2548977607
IMG/VR	IMGVR_UViG_2548876821_000002|2548876821|2548977558
IMG/VR	IMGVR_UViG_2563366978_000001|2563366978|2563400329
IMG/VR	IMGVR_UViG_2568526206_000003|2568526206|2568554816
IMG/VR	IMGVR_UViG_2568526447_000007|2568526447|2568572433
IMG/VR	IMGVR_UViG_2585427697_000001|2585427697|2585448254
IMG/VR	IMGVR_UViG_2595698889_000001|2595698889|2595727871
IMG/VR	IMGVR_UViG_2609459977_000002|2609459977|2609511048
IMG/VR	IMGVR_UViG_2617271111_000001|2617271111|2617339274
IMG/VR	IMGVR_UViG_2617271262_000007|2617271262|2617360121
IMG/VR	IMGVR_UViG_2617271263_000018|2617271263|2617360363
IMG/VR	IMGVR_UViG_2627853793_000001|2627853793|2627889808
IMG/VR	IMGVR_UViG_2636415599_000001|2636415599|2636438088
IMG/VR	IMGVR_UViG_2648501186_000001|2648501186|2648508420
IMG/VR	IMGVR_UViG_2648501773_000002|2648501773|2648564516
IMG/VR	IMGVR_UViG_2657245422_000001|2657245422|2657298335
IMG/VR	IMGVR_UViG_2667527945_000001|2667527945|2667594247
IMG/VR	IMGVR_UViG_2667527966_000002|2667527966|2667597753
IMG/VR	IMGVR_UViG_2671180890_000001|2671180890|2671290212
IMG/VR	IMGVR_UViG_2675903421_000002|2675903421|2675972504
IMG/VR	IMGVR_UViG_2675903566_000007|2675903566|2675989745
IMG/VR	IMGVR_UViG_2681813311_000001|2681813311|2681884335
IMG/VR	IMGVR_UViG_2684622541_000005|2684622541|2684626277
IMG/VR	IMGVR_UViG_2687453139_000001|2687453139|2687453547
IMG/VR	IMGVR_UViG_2687453387_000001|2687453387|2687453990
IMG/VR	IMGVR_UViG_2693429772_000005|2693429772|2693472689
IMG/VR	IMGVR_UViG_2698536385_000005|2698536385|2698546466
IMG/VR	IMGVR_UViG_2698536620_000004|2698536620|2698577358
IMG/VR	IMGVR_UViG_2700989363_000008|2700989363|2701040848
IMG/VR	IMGVR_UViG_2706794662_000004|2706794662|2706818962
IMG/VR	IMGVR_UViG_2706794674_000003|2706794674|2706822876
IMG/VR	IMGVR_UViG_2706794681_000004|2706794681|2706825255
IMG/VR	IMGVR_UViG_2706794684_000003|2706794684|2706826322
IMG/VR	IMGVR_UViG_2706794687_000003|2706794687|2706827396
IMG/VR	IMGVR_UViG_2706796795_000001|2706796795|2706859156
IMG/VR	IMGVR_UViG_2711768003_000004|2711768003|2711768995
IMG/VR	IMGVR_UViG_2711768009_000006|2711768009|2711770988
IMG/VR	IMGVR_UViG_2711768011_000005|2711768011|2711771630
IMG/VR	IMGVR_UViG_2711768040_000002|2711768040|2711777131
IMG/VR	IMGVR_UViG_2711768042_000003|2711768042|2711777282
IMG/VR	IMGVR_UViG_2713897162_000001|2713897162|2713947600
IMG/VR	IMGVR_UViG_2718217735_000001|2718217735|2718227865
IMG/VR	IMGVR_UViG_2718218149_000001|2718218149|2718228695
IMG/VR	IMGVR_UViG_2724679278_000001|2724679278|2724722507
IMG/VR	IMGVR_UViG_2728368967_000001|2728368967|2728380376
IMG/VR	IMGVR_UViG_2728369383_000001|2728369383|2728434729
IMG/VR	IMGVR_UViG_2728369405_000001|2728369405|2728434830
IMG/VR	IMGVR_UViG_2728369640_000003|2728369640|2728466568
IMG/VR	IMGVR_UViG_2731957950_000001|2731957950|2732027668
IMG/VR	IMGVR_UViG_2734482571_000004|2734482571|2734670089
IMG/VR	IMGVR_UViG_2734482575_000004|2734482575|2734671532
IMG/VR	IMGVR_UViG_2734482591_000008|2734482591|2734677155
IMG/VR	IMGVR_UViG_2734482592_000006|2734482592|2734677482
IMG/VR	IMGVR_UViG_2740892273_000003|2740892273|2740967584
IMG/VR	IMGVR_UViG_2740892279_000001|2740892279|2740968668
IMG/VR	IMGVR_UViG_2740892469_000001|2740892469|2740987351
IMG/VR	IMGVR_UViG_2740892492_000002|2740892492|2740989210
IMG/VR	IMGVR_UViG_2767802184_000001|2767802184|2767829553
IMG/VR	IMGVR_UViG_2767802247_000001|2767802247|2767834066
IMG/VR	IMGVR_UViG_2778261195_000001|2778261195|2778289777
IMG/VR	IMGVR_UViG_2778261239_000003|2778261239|2778293436
IMG/VR	IMGVR_UViG_2778261247_000008|2778261247|2778294047
IMG/VR	IMGVR_UViG_2778261424_000005|2778261424|2778309481
IMG/VR	IMGVR_UViG_2781125671_000001|2781125671|2781137537
IMG/VR	IMGVR_UViG_2791355284_000001|2791355284|2791388638
IMG/VR	IMGVR_UViG_2830716703_000001|2830716703|2830717073
IMG/VR	IMGVR_UViG_2851459628_000001|2851459628|2851459631
IMG/VR	IMGVR_UViG_2870242069_000001|2870242069|2870242071
IMG/VR	IMGVR_UViG_2871215625_000006|2871215625|2871215649
IMG/VR	IMGVR_UViG_2888697747_000001|2888697747|2888697752
IMG/VR	IMGVR_UViG_2896789908_000001|2896789908|2896789912
IMG/VR	IMGVR_UViG_2896813311_000001|2896813311|2896813313
IMG/VR	IMGVR_UViG_2900962842_000001|2900962842|2900962844
IMG/VR	IMGVR_UViG_2906285076_000001|2906285076|2906285126
IMG/VR	IMGVR_UViG_2907813880_000001|2907813880|2907813886
IMG/VR	IMGVR_UViG_2907875362_000001|2907875362|2907875367
IMG/VR	IMGVR_UViG_2922799275_000001|2922799275|2922799278
IMG/VR	IMGVR_UViG_2925462933_000001|2925462933|2925462936
IMG/VR	IMGVR_UViG_3300000053_000001|3300000053|Draft_c011901
IMG/VR	IMGVR_UViG_3300001346_000007|3300001346|JGI20151J14362_10000035
IMG/VR	IMGVR_UViG_3300001594_000132|3300001594|Draft_10002704
IMG/VR	IMGVR_UViG_3300001849_000445|3300001849|RCM26_1001516
IMG/VR	IMGVR_UViG_3300001850_000304|3300001850|RCM37_1001229
IMG/VR	IMGVR_UViG_3300002034_000022|3300002034|BBAY58_10000268
IMG/VR	IMGVR_UViG_3300003937_000060|3300003937|Ga0063391_1001213
IMG/VR	IMGVR_UViG_3300003937_000176|3300003937|Ga0063391_1004543
IMG/VR	IMGVR_UViG_3300005046_000002|3300005046|Ga0068537_1000028
IMG/VR	IMGVR_UViG_3300005056_000014|3300005056|Ga0071102_1000226
IMG/VR	IMGVR_UViG_3300005288_000102|3300005288|Ga0065714_10064588
IMG/VR	IMGVR_UViG_3300005519_000013|3300005519|Ga0077119_10002289
IMG/VR	IMGVR_UViG_3300006077_000012|3300006077|Ga0081594_1000305
IMG/VR	IMGVR_UViG_3300006192_000010|3300006192|Ga0075011_10000091
IMG/VR	IMGVR_UViG_3300007747_000025|3300007747|Ga0101111_1000254
IMG/VR	IMGVR_UViG_3300007747_000028|3300007747|Ga0101111_1000418
IMG/VR	IMGVR_UViG_3300007988_000044|3300007988|Ga0100402_1000900
IMG/VR	IMGVR_UViG_3300008120_000957|3300008120|Ga0114355_1002135
IMG/VR	IMGVR_UViG_3300008222_000016|3300008222|Ga0105356_10000373
IMG/VR	IMGVR_UViG_3300008226_000011|3300008226|Ga0105355_10000776
IMG/VR	IMGVR_UViG_3300008226_000016|3300008226|Ga0105355_10001131
IMG/VR	IMGVR_UViG_3300008251_000009|3300008251|Ga0105359_10000208
IMG/VR	IMGVR_UViG_3300008251_000011|3300008251|Ga0105359_10000282
IMG/VR	IMGVR_UViG_3300008251_000022|3300008251|Ga0105359_10000628
IMG/VR	IMGVR_UViG_3300008255_000170|3300008255|Ga0100403_1000255
IMG/VR	IMGVR_UViG_3300009011_000030|3300009011|Ga0105251_10000497
IMG/VR	IMGVR_UViG_3300009364_000025|3300009364|Ga0117931_1001361
IMG/VR	IMGVR_UViG_3300009372_000264|3300009372|Ga0118718_1005231
IMG/VR	IMGVR_UViG_3300009605_000145|3300009605|Ga0114906_1000435
IMG/VR	IMGVR_UViG_3300009944_000032|3300009944|Ga0133256_143706
IMG/VR	IMGVR_UViG_3300011156_000001|3300011156|Ga0122773_100025
IMG/VR	IMGVR_UViG_3300011163_000003|3300011163|Ga0122764_100122
IMG/VR	IMGVR_UViG_3300011240_000004|3300011240|Ga0122762_100230
IMG/VR	IMGVR_UViG_3300011259_000019|3300011259|Ga0151662_1001257
IMG/VR	IMGVR_UViG_3300011375_000002|3300011375|Ga0121071_100024
IMG/VR	IMGVR_UViG_3300011560_000003|3300011560|Ga0122267_100144
IMG/VR	IMGVR_UViG_3300011594_000020|3300011594|Ga0121728_100215
IMG/VR	IMGVR_UViG_3300011711_000002|3300011711|Ga0120765_100131
IMG/VR	IMGVR_UViG_3300011784_000003|3300011784|Ga0122112_100046
IMG/VR	IMGVR_UViG_3300011826_000003|3300011826|Ga0121577_100101
IMG/VR	IMGVR_UViG_3300011889_000001|3300011889|Ga0121545_100129
IMG/VR	IMGVR_UViG_3300011920_000003|3300011920|Ga0121442_100142
IMG/VR	IMGVR_UViG_3300011939_000002|3300011939|Ga0120978_10108
IMG/VR	IMGVR_UViG_3300011956_000002|3300011956|Ga0120803_100053
IMG/VR	IMGVR_UViG_3300012078_000004|3300012078|Ga0153999_1000041
IMG/VR	IMGVR_UViG_3300012153_000002|3300012153|Ga0153980_1000152
IMG/VR	IMGVR_UViG_3300013371_000002|3300013371|Ga0121441_100004
IMG/VR	IMGVR_UViG_3300013473_000002|3300013473|Ga0120929_10018
IMG/VR	IMGVR_UViG_3300013682_000001|3300013682|Ga0121091_100049
IMG/VR	IMGVR_UViG_3300013929_000002|3300013929|Ga0120998_100117
IMG/VR	IMGVR_UViG_3300014528_000013|3300014528|Ga0169870_100511
IMG/VR	IMGVR_UViG_3300014676_000001|3300014676|Ga0121319_100034
IMG/VR	IMGVR_UViG_3300014917_000002|3300014917|Ga0169823_100210
IMG/VR	IMGVR_UViG_3300015155_000015|3300015155|Ga0183235_103261
IMG/VR	IMGVR_UViG_3300015179_000017|3300015179|Ga0183238_103040
IMG/VR	IMGVR_UViG_3300016654_000161|3300016654|Ga0186776_100952
IMG/VR	IMGVR_UViG_3300016663_000068|3300016663|Ga0186773_105520
IMG/VR	IMGVR_UViG_3300017964_000065|3300017964|Ga0181589_10000656
IMG/VR	IMGVR_UViG_3300018412_000025|3300018412|Ga0194136_1000133
IMG/VR	IMGVR_UViG_3300018421_000388|3300018421|Ga0181592_10001784
IMG/VR	IMGVR_UViG_3300018423_000092|3300018423|Ga0181593_10001556
IMG/VR	IMGVR_UViG_3300019755_000014|3300019755|Ga0193954_1000408
IMG/VR	IMGVR_UViG_3300019766_000019|3300019766|Ga0193959_1000173
IMG/VR	IMGVR_UViG_3300020354_000001|3300020354|Ga0211608_10000043
IMG/VR	IMGVR_UViG_3300020369_000008|3300020369|Ga0211709_10000360
IMG/VR	IMGVR_UViG_3300020383_000014|3300020383|Ga0211646_10000175
IMG/VR	IMGVR_UViG_3300020383_000016|3300020383|Ga0211646_10000189
IMG/VR	IMGVR_UViG_3300021394_000002|3300021394|Ga0223831_1000235
IMG/VR	IMGVR_UViG_3300022221_000034|3300022221|Ga0224506_10001274
IMG/VR	IMGVR_UViG_3300023115_000093|3300023115|Ga0255760_10001211
IMG/VR	IMGVR_UViG_3300023173_000073|3300023173|Ga0255776_10001184
IMG/VR	IMGVR_UViG_3300023180_000342|3300023180|Ga0255768_10001248
IMG/VR	IMGVR_UViG_3300023543_000013|3300023543|Ga0257048_100927
IMG/VR	IMGVR_UViG_3300024308_000043|3300024308|Ga0247725_1000346
IMG/VR	IMGVR_UViG_3300024308_000044|3300024308|Ga0247725_1000349
IMG/VR	IMGVR_UViG_3300024308_000045|3300024308|Ga0247725_1000352
IMG/VR	IMGVR_UViG_3300024581_002156|3300024581|Ga0265365_1000546
IMG/VR	IMGVR_UViG_3300024581_003719|3300024581|Ga0265365_1000669
IMG/VR	IMGVR_UViG_3300025088_000001|3300025088|Ga0208246_1000259
IMG/VR	IMGVR_UViG_3300025121_000075|3300025121|Ga0208375_1000647
IMG/VR	IMGVR_UViG_3300025152_000065|3300025152|Ga0208373_1001797
IMG/VR	IMGVR_UViG_3300025256_000007|3300025256|Ga0209759_1000570
IMG/VR	IMGVR_UViG_3300025282_000185|3300025282|Ga0208030_1000466
IMG/VR	IMGVR_UViG_3300025309_000032|3300025309|Ga0209212_1001530
IMG/VR	IMGVR_UViG_3300025684_000063|3300025684|Ga0209652_1000874
IMG/VR	IMGVR_UViG_3300025731_000007|3300025731|Ga0209396_1000613
IMG/VR	IMGVR_UViG_3300025735_000035|3300025735|Ga0207713_1000555
IMG/VR	IMGVR_UViG_3300025738_000009|3300025738|Ga0209292_1000898
IMG/VR	IMGVR_UViG_3300025809_001596|3300025809|Ga0209199_1000901
IMG/VR	IMGVR_UViG_3300025851_000009|3300025851|Ga0209395_1000942
IMG/VR	IMGVR_UViG_3300025880_002058|3300025880|Ga0209534_10000108
IMG/VR	IMGVR_UViG_3300026272_000009|3300026272|Ga0209913_1000411
IMG/VR	IMGVR_UViG_3300026484_000318|3300026484|Ga0256837_1000702
IMG/VR	IMGVR_UViG_3300026512_000052|3300026512|Ga0256842_1000838
IMG/VR	IMGVR_UViG_3300026521_000522|3300026521|Ga0256828_1000568
IMG/VR	IMGVR_UViG_3300026613_000140|3300026613|Ga0265381_100864
IMG/VR	IMGVR_UViG_3300027312_000009|3300027312|Ga0209371_1000878
IMG/VR	IMGVR_UViG_3300027365_000091|3300027365|Ga0209300_1000620
IMG/VR	IMGVR_UViG_3300027967_000009|3300027967|Ga0209272_10000237
IMG/VR	IMGVR_UViG_3300028584_000261|3300028584|Ga0308423_1296497
IMG/VR	IMGVR_UViG_3300028837_003179|3300028837|Ga0309839_1001723
IMG/VR	IMGVR_UViG_3300028840_001952|3300028840|Ga0309773_1000466
IMG/VR	IMGVR_UViG_3300028844_006244|3300028844|Ga0309838_1009172
IMG/VR	IMGVR_UViG_3300028954_000002|3300028954|Ga0169716_10042
IMG/VR	IMGVR_UViG_3300028955_000002|3300028955|Ga0169715_100068
IMG/VR	IMGVR_UViG_3300029008_000005|3300029008|Ga0169638_100405
IMG/VR	IMGVR_UViG_3300029046_000010|3300029046|Ga0169641_100381
IMG/VR	IMGVR_UViG_3300029071_000001|3300029071|Ga0169228_10084
IMG/VR	IMGVR_UViG_3300029079_000001|3300029079|Ga0169227_100103
IMG/VR	IMGVR_UViG_3300029139_000001|3300029139|Ga0120234_10026
IMG/VR	IMGVR_UViG_3300029140_000002|3300029140|Ga0120226_1028
IMG/VR	IMGVR_UViG_3300029141_000001|3300029141|Ga0120217_1027
IMG/VR	IMGVR_UViG_3300029199_000013|3300029199|Ga0168647_100243
IMG/VR	IMGVR_UViG_3300029199_000022|3300029199|Ga0168647_100339
IMG/VR	IMGVR_UViG_3300029317_000038|3300029317|Ga0239578_1000286
IMG/VR	IMGVR_UViG_3300029585_000084|3300029585|Ga0311272_100510
IMG/VR	IMGVR_UViG_3300029726_000007|3300029726|Ga0245201_100261
IMG/VR	IMGVR_UViG_3300029927_000064|3300029927|Ga0315564_100225
IMG/VR	IMGVR_UViG_3300030037_000034|3300030037|Ga0239576_1000720
IMG/VR	IMGVR_UViG_3300031088_000335|3300031088|Ga0308157_10001944
IMG/VR	IMGVR_UViG_3300031110_000298|3300031110|Ga0308165_1001219
IMG/VR	IMGVR_UViG_3300031414_000442|3300031414|Ga0308168_1001926
IMG/VR	IMGVR_UViG_3300031418_000026|3300031418|Ga0308166_1000635
IMG/VR	IMGVR_UViG_3300031418_000073|3300031418|Ga0308166_1001046
IMG/VR	IMGVR_UViG_3300031418_000104|3300031418|Ga0308166_1001715
IMG/VR	IMGVR_UViG_3300031419_000029|3300031419|Ga0308167_1000886
IMG/VR	IMGVR_UViG_3300031925_000022|3300031925|Ga0326333_100120
IMG/VR	IMGVR_UViG_3300031931_000019|3300031931|Ga0326347_100173
IMG/VR	IMGVR_UViG_3300031933_000139|3300031933|Ga0326349_1000303
IMG/VR	IMGVR_UViG_3300031933_000193|3300031933|Ga0326349_1000479
IMG/VR	IMGVR_UViG_3300031976_000938|3300031976|Ga0326496_1000287
IMG/VR	IMGVR_UViG_3300032083_002583|3300032083|Ga0326489_1000339
IMG/VR	IMGVR_UViG_3300032124_000001|3300032124|Ga0311274_10040
IMG/VR	IMGVR_UViG_3300032212_000104|3300032212|Ga0316207_10001169
IMG/VR	IMGVR_UViG_3300032214_001346|3300032214|Ga0335250_1513140
IMG/VR	IMGVR_UViG_3300033142_001157|3300033142|Ga0366826_1000308
IMG/VR	IMGVR_UViG_3300033997_000170|3300033997|Ga0310131_000716
IMG/VR	IMGVR_UViG_3300033997_000186|3300033997|Ga0310131_000706
IMG/VR	IMGVR_UViG_3300033997_000205|3300033997|Ga0310131_000726
IMG/VR	IMGVR_UViG_3300034027_000006|3300034027|Ga0334949_000057
IMG/VR	IMGVR_UViG_3300034027_000007|3300034027|Ga0334949_000073
IMG/VR	IMGVR_UViG_3300034072_001219|3300034072|Ga0310127_000866
IMG/VR	IMGVR_UViG_3300034072_001326|3300034072|Ga0310127_000916
IMG/VR	IMGVR_UViG_3300034073_003672|3300034073|Ga0310130_0000617
IMG/VR	IMGVR_UViG_3300034127_000012|3300034127|Ga0370489_0000013
IMG/VR	IMGVR_UViG_3300034159_000034|3300034159|Ga0370509_0000025
IMG/VR	IMGVR_UViG_3300034170_000065|3300034170|Ga0370487_0000077
IMG/VR	IMGVR_UViG_3300034196_000044|3300034196|Ga0370503_0000070
IMG/VR	IMGVR_UViG_3300034521_000150|3300034521|Ga0310137_000334
IMG/VR	IMGVR_UViG_3300034522_000037|3300034522|Ga0310142_00199
IMG/VR	IMGVR_UViG_3300034523_000094|3300034523|Ga0310143_00213
IMG/VR	IMGVR_UViG_3300034682_000138|3300034682|Ga0310128_000740
IMG/VR	IMGVR_UViG_3300034682_000181|3300034682|Ga0310128_000766
IMG/VR	IMGVR_UViG_3300034682_000238|3300034682|Ga0310128_000612
IMG/VR	IMGVR_UViG_3300035491_000108|3300035491|Ga0376444_000247
IMG/VR	IMGVR_UViG_3300035491_000159|3300035491|Ga0376444_000478
IMG/VR	IMGVR_UViG_3300035492_000097|3300035492|Ga0376445_000335
IMG/VR	IMGVR_UViG_3300035492_000162|3300035492|Ga0376445_001486
IMG/VR	IMGVR_UViG_3300035493_000056|3300035493|Ga0376446_000291
IMG/VR	IMGVR_UViG_3300035670_000917|3300035670|Ga0310129_0001467
IMG/VR	IMGVR_UViG_3300036791_000702|3300036791|Ga0376662_0001152
IMG/VR	IMGVR_UViG_3300036796_000076|3300036796|Ga0376670_0000201
IMG/VR	IMGVR_UViG_3300036846_000707|3300036846|Ga0376683_0000978
IMG/VR	IMGVR_UViG_3300037293_000267|3300037293|Ga0400247_000275
IMG/VR	IMGVR_UViG_3300037296_000103|3300037296|Ga0400260_000550
IMG/VR	IMGVR_UViG_3300037333_000074|3300037333|Ga0256825_000115
IMG/VR	IMGVR_UViG_3300037333_000207|3300037333|Ga0256825_000213
IMG/VR	IMGVR_UViG_3300037515_000363|3300037515|Ga0395803_0000893
IMG/VR	IMGVR_UViG_3300039360_000009|3300039360|Ga0169244_00140
IMG/VR	IMGVR_UViG_3300039448_000014|3300039448|Ga0310815_00326
IMG/VR	IMGVR_UViG_3300039449_000008|3300039449|Ga0310817_00319
IMG/VR	IMGVR_UViG_3300039456_000011|3300039456|Ga0310816_00265
IMG/VR	IMGVR_UViG_3300040808_002861|3300040808|Ga0436642_000728
IMG/VR	IMGVR_UViG_3300040958_000009|3300040958|Ga0310818_00299
IMG/VR	IMGVR_UViG_3300040960_003109|3300040960|Ga0436643_000739
IMG/VR	IMGVR_UViG_3300042206_000080|3300042206|Ga0451585_000492
IMG/VR	IMGVR_UViG_3300042207_000081|3300042207|Ga0451586_000453
IMG/VR	IMGVR_UViG_3300042259_000043|3300042259|Ga0451649_000837
IMG/VR	IMGVR_UViG_3300042262_000113|3300042262|Ga0451584_000424
IMG/VR	IMGVR_UViG_3300042267_000060|3300042267|Ga0451650_000569
IMG/VR	IMGVR_UViG_3300042269_000097|3300042269|Ga0451652_000962
IMG/VR	IMGVR_UViG_3300042275_000407|3300042275|Ga0451658_001367
IMG/VR	IMGVR_UViG_3300042278_000237|3300042278|Ga0451661_001541
IMG/VR	IMGVR_UViG_3300042514_000971|3300042514|Ga0453074_0000451
IMG/VR	IMGVR_UViG_3300042934_000449|3300042934|Ga0456364_0001388
IMG/VR	IMGVR_UViG_3300042938_001400|3300042938|Ga0453140_0000403
IMG/VR	IMGVR_UViG_3300043015_002615|3300043015|Ga0436639_0000210
IMG/VR	IMGVR_UViG_3300044212_000020|3300044212|Ga0455833_0278
IMG/VR	IMGVR_UViG_3300044878_000188|3300044878|Ga0436557_0000068
IMG/VR	IMGVR_UViG_3300045988_093140|3300045988|Ga0495776_126399
IMG/VR	IMGVR_UViG_3300045988_108560|3300045988|Ga0495776_005143
IMG/VR	IMGVR_UViG_3300045988_112943|3300045988|Ga0495776_026469
IMG/VR	IMGVR_UViG_3300045988_113976|3300045988|Ga0495776_004640
IMG/VR	IMGVR_UViG_3300045988_114810|3300045988|Ga0495776_113333
IMG/VR	IMGVR_UViG_3300045988_117294|3300045988|Ga0495776_051836
IMG/VR	IMGVR_UViG_3300045988_117593|3300045988|Ga0495776_093621
IMG/VR	IMGVR_UViG_3300045988_120696|3300045988|Ga0495776_114271
IMG/VR	IMGVR_UViG_3300045988_124462|3300045988|Ga0495776_136255
IMG/VR	IMGVR_UViG_3300045988_125624|3300045988|Ga0495776_005469
IMG/VR	IMGVR_UViG_3300045988_126378|3300045988|Ga0495776_113189
IMG/VR	IMGVR_UViG_3300045988_127123|3300045988|Ga0495776_114663
IMG/VR	IMGVR_UViG_3300045988_133527|3300045988|Ga0495776_145091
IMG/VR	IMGVR_UViG_3300045988_147537|3300045988|Ga0495776_086303
IMG/VR	IMGVR_UViG_3300045988_154548|3300045988|Ga0495776_061656
IMG/VR	IMGVR_UViG_3300046010_013285|3300046010|Ga0485185_000106
IMG/VR	IMGVR_UViG_3300046453_000055|3300046453|Ga0495627_000420
IMG/VR	IMGVR_UViG_3300046530_000106|3300046530|Ga0495654_0000749
IMG/VR	IMGVR_UViG_3300046648_000130|3300046648|Ga0495611_0000265
IMG/VR	IMGVR_UViG_3300046694_000244|3300046694|Ga0495649_0000269
IMG/VR	IMGVR_UViG_3300048583_000319|3300048583|Ga0498911_0001215
IMG/VR	IMGVR_UViG_3300048851_000034|3300048851|Ga0496060_001763
IMG/VR	IMGVR_UViG_3300048928_000212|3300048928|Ga0496125_0001314
IMG/VR	IMGVR_UViG_3300048929_000244|3300048929|Ga0496126_0001465
IMG/VR	IMGVR_UViG_3300049740_002605|3300049740|Ga0494453_0001824
IMG/VR	IMGVR_UViG_3300049906_000004|3300049906|Ga0496598_00059
IMG/VR	IMGVR_UViG_638275557_000001|638275557|638276939
IMG/VR	IMGVR_UViG_638277083_000001|638277083|638276746
IMG/VR	IMGVR_UViG_640963010_000006|640963010|640965751
IMG/VR	IMGVR_UViG_641201377_000001|641201377|641201237
IMG/VR	IMGVR_UViG_642483452_000001|642483452|642483440
IMG/VR	IMGVR_UViG_GVMAG-M-3300001352-47_000001|3300001352|JGI20157J14317_10000506
IMG/VR	IMGVR_UViG_GVMAG-M-3300009496-9_000001|3300009496|Ga0115570_10000304
IMG/VR	IMGVR_UViG_GVMAG-M-3300017971-10_000001|3300017971|Ga0180438_10005589
IMG/VR	IMGVR_UViG_GVMAG-M-3300018080-19_000001|3300018080|Ga0180433_10000245
IMG/VR	IMGVR_UViG_GVMAG-S-1016704-121_000001|3300025892|Ga0209630_10000105
IMG/VR	IMGVR_UViG_GVMAG-S-1074258-81_000001|3300027714|Ga0209815_1000206
IMG/VR	IMGVR_UViG_GVMAG-S-3300010316-21_000001|3300010316|Ga0136655_1000015
IMG/VR	IMGVR_UViG_GVMAG-S-3300010316-21_000001|3300010316|Ga0136655_1000106
IMG/VR	IMGVR_UViG_GVMAG-S-ERX555915-91_000001|3300020396|Ga0211687_10000829
MGV	MGV-GENOME-0186852
MGV	MGV-GENOME-0210112
MGV	MGV-GENOME-0210922
MGV	MGV-GENOME-0230758
MGV	MGV-GENOME-0235572
MGV	MGV-GENOME-0246233
MGV	MGV-GENOME-0246323
MGV	MGV-GENOME-0247858
MGV	MGV-GENOME-0257646
MGV	MGV-GENOME-0266224
MGV	MGV-GENOME-0273094
MGV	MGV-GENOME-0276348
MGV	MGV-GENOME-0285577
MGV	MGV-GENOME-0288973
MGV	MGV-GENOME-0314424
MGV	MGV-GENOME-0314612
MGV	MGV-GENOME-0317178
MGV	MGV-GENOME-0318278
MGV	MGV-GENOME-0318486
MGV	MGV-GENOME-0318693
MGV	MGV-GENOME-0320351
MGV	MGV-GENOME-0321100
MGV	MGV-GENOME-0321166
MGV	MGV-GENOME-0322077
MGV	MGV-GENOME-0324931
MGV	MGV-GENOME-0355236
MGV	MGV-GENOME-4426585
MGV	MGV-GENOME-4426722
NCBI nt	AAAAIB010000024.1	Salmonella enterica subsp. diarizonae 446610
NCBI nt	AAAAMK010000039.1	Salmonella enterica subsp. enterica serovar Newport 192900
NCBI nt	AAAANU010000030.1	Salmonella enterica subsp. enterica serovar Java 211152
NCBI nt	AAAAPM010000026.1	Shigella sonnei 461214
NCBI nt	AAABEQ010000027.1	Salmonella enterica NC_0215368_5
NCBI nt	AAABFX010000033.1	Salmonella enterica subsp. enterica serovar Senftenberg 294735
NCBI nt	AAABGC010000028.1	Salmonella enterica subsp. enterica serovar Braenderup 323068
NCBI nt	AAABIW010000034.1	Salmonella enterica subsp. enterica serovar Ealing 256101
NCBI nt	AAABPX010000075.1	Shigella sonnei 392980
NCBI nt	AAABTK010000036.1	Salmonella enterica subsp. enterica serovar Typhimurium 296257
NCBI nt	AAABYG010000022.1	Salmonella enterica CFSAN034921
NCBI nt	AAACRI010000016.1	Salmonella enterica subsp. enterica FSE0052
NCBI nt	AAACTI010000026.1	Salmonella enterica CFSAN035900
NCBI nt	AAACUB010000018.1	Salmonella enterica NSUOC-0274-S4-2H
NCBI nt	AAACVH010000042.1	Salmonella enterica FLUFL-367
NCBI nt	AAACYJ010000013.1	Salmonella enterica subsp. enterica serovar Newport FDA738235 c1 2-2
NCBI nt	AAACZF010000023.1	Salmonella enterica subsp. enterica FDA222356
NCBI nt	AAADSW010000037.1	Salmonella enterica PNUSAS053425
NCBI nt	AAAEJW010000022.1	Salmonella enterica PNUSAS061740
NCBI nt	AAAEVG010000021.1	Salmonella enterica PNUSAS057396
NCBI nt	AAAFAK010000030.1	Salmonella enterica subsp. enterica serovar Brunei 609992
NCBI nt	AAAFPC010000033.1	Salmonella enterica subsp. enterica serovar Newport 592624
NCBI nt	AAAFRS010000037.1	Salmonella enterica subsp. enterica serovar Newport 200626
NCBI nt	AAAFWQ010000033.1	Salmonella enterica subsp. enterica serovar Typhimurium 638081
NCBI nt	AAAGCH010000045.1	Salmonella enterica subsp. enterica serovar Corvallis 123935
NCBI nt	AAAGSU010000037.1	Salmonella enterica subsp. enterica serovar Lisboa 633485
NCBI nt	AAAHER010000044.1	Escherichia coli FSIS11815963
NCBI nt	AACULD010000025.1	Salmonella enterica FDA823959
NCBI nt	AACUPW010000015.1	Salmonella enterica PNUSAS054724
NCBI nt	AACUQH010000030.1	Salmonella enterica PNUSAS054538
NCBI nt	AACUUH010000026.1	Salmonella enterica PNUSAS055975
NCBI nt	AACUXQ010000037.1	Salmonella enterica PNUSAS056449
NCBI nt	AACUZX010000037.1	Salmonella enterica PNUSAS056258
NCBI nt	AACVKY010000033.1	Salmonella enterica PNUSAS065942
NCBI nt	AACVVO010000041.1	Salmonella enterica PNUSAS070970
NCBI nt	AACWHD010000030.1	Salmonella enterica FLUFL-1975
NCBI nt	AACXGT010000023.1	Salmonella enterica PNUSAS052270
NCBI nt	AACXSQ010000034.1	Salmonella enterica PNUSAS057643
NCBI nt	AACYDU010000040.1	Salmonella enterica PNUSAS061526
NCBI nt	AACYFP010000028.1	Salmonella enterica PNUSAS061843
NCBI nt	AACYMD010000034.1	Salmonella enterica PNUSAS060057
NCBI nt	AACYRR010000026.1	Salmonella enterica PNUSAS062747
NCBI nt	AACZUV010000022.1	Salmonella enterica PNUSAS066869
NCBI nt	AADASD010000043.1	Salmonella enterica FDA1098580-C001-001
NCBI nt	AADDBS010000028.1	Salmonella enterica FDA828735-001-001
NCBI nt	AADDRB010000041.1	Salmonella enterica PNUSAS050749
NCBI nt	AADDVY010000020.1	Salmonella enterica PNUSAS055496
NCBI nt	AADEHK010000026.1	Salmonella enterica PNUSAS057841
NCBI nt	AADEXH010000024.1	Salmonella enterica subsp. enterica serovar Cerro FSIS11815725
NCBI nt	AADEYE010000035.1	Salmonella enterica PNUSAS061905
NCBI nt	AADFEG010000032.1	Salmonella enterica PNUSAS042770
NCBI nt	AADFRF010000041.1	Salmonella enterica PNUSAS064536
NCBI nt	AADGSA010000046.1	Salmonella enterica PNUSAS068459
NCBI nt	AADGSR010000037.1	Salmonella enterica CFSAN088287
NCBI nt	AADHLB010000026.1	Salmonella enterica H1HS1337
NCBI nt	AADIHC010000030.1	Salmonella enterica FLUFL-1420
NCBI nt	AADIOZ010000037.1	Salmonella enterica TTU_201
NCBI nt	AADJFO010000022.1	Salmonella enterica PNUSAS054106
NCBI nt	AADKBX010000026.1	Salmonella enterica CFSAN087819
NCBI nt	AADLBK010000035.1	Salmonella enterica PNUSAS064529
NCBI nt	AADLRE010000040.1	Salmonella enterica PNUSAS066856
NCBI nt	AADLUJ010000028.1	Salmonella enterica AMC 266
NCBI nt	AADMFC010000017.1	Salmonella enterica FDA1098908-001-001
NCBI nt	AADMQI010000023.1	Salmonella enterica PNUSAS068644
NCBI nt	AADMZZ010000035.1	Salmonella enterica PNUSAS072934
NCBI nt	AADNKH010000015.1	Salmonella enterica CFSAN033292
NCBI nt	AADNSD010000038.1	Salmonella enterica FDA934882
NCBI nt	AADNWB010000028.1	Salmonella enterica PNUSAS026517
NCBI nt	AADOAH010000027.1	Salmonella enterica PNUSAS051902
NCBI nt	AADOVF010000031.1	Salmonella enterica 101309.43
NCBI nt	AADPHX010000027.1	Salmonella enterica PNUSAS061197
NCBI nt	AADPZO010000029.1	Salmonella enterica PNUSAS063331
NCBI nt	AADQAJ010000012.1	Salmonella enterica PNUSAS063233
NCBI nt	AADQRH010000029.1	Salmonella enterica PNUSAS064774
NCBI nt	AADRFM010000037.1	Salmonella enterica PNUSAS066125
NCBI nt	AADTLT010000018.1	Salmonella enterica NC_0215368_1
NCBI nt	AADTRV010000031.1	Salmonella enterica CFSAN070318
NCBI nt	AADTSV010000018.1	Salmonella enterica PNUSAS053008
NCBI nt	AADUII010000032.1	Salmonella enterica PNUSAS055401
NCBI nt	AADVCE010000034.1	Salmonella enterica PNUSAS060033
NCBI nt	AADVMU010000027.1	Salmonella enterica PNUSAS059353
NCBI nt	AADVRQ010000025.1	Salmonella enterica PNUSAS062293
NCBI nt	AADXLV010000026.1	Salmonella enterica subsp. enterica FSIS11918514
NCBI nt	AADXWQ010000019.1	Salmonella enterica PNUSAS070999
NCBI nt	AADXWY010000022.1	Salmonella enterica PNUSAS070374
NCBI nt	AADYOR010000020.1	Salmonella enterica subsp. arizonae serovar 63:z4
NCBI nt	AADZIF010000020.1	Salmonella enterica CFSAN077060
NCBI nt	AADZLI010000040.1	Salmonella enterica PNUSAS075040
NCBI nt	AAEABL010000034.1	Salmonella enterica PNUSAS074344
NCBI nt	AAEADV010000021.1	Salmonella enterica FDA957000-C1-A
NCBI nt	AAEAGE010000014.1	Salmonella enterica FDA943982-C1-F
NCBI nt	AAECVI010000025.1	Salmonella enterica FDA853189 1-D
NCBI nt	AAEDCS010000027.1	Salmonella enterica 06-0380
NCBI nt	AAEDYN010000025.1	Salmonella enterica FDA396253 1-1
NCBI nt	AAEDZF010000024.1	Salmonella enterica FLUFL-1683
NCBI nt	AAEEFC010000041.1	Salmonella enterica CFSAN033328
NCBI nt	AAEEFH010000067.1	Salmonella enterica CFSAN033287
NCBI nt	AAEEPO010000025.1	Salmonella enterica CFSAN046589
NCBI nt	AAEFYH010000033.1	Salmonella enterica CFSAN035902
NCBI nt	AAEGCQ010000030.1	Salmonella enterica FDA763669-C001-001
NCBI nt	AAEGFF010000028.1	Salmonella enterica CFSAN058033
NCBI nt	AAEGLV010000018.1	Salmonella enterica CFSAN059208
NCBI nt	AAEGUZ010000027.1	Salmonella enterica CFSAN061048
NCBI nt	AAEHGG010000028.1	Salmonella enterica PNUSAS008982
NCBI nt	AAEHWZ010000040.1	Salmonella enterica PNUSAS076969
NCBI nt	AAEJHS010000022.1	Salmonella enterica 2015K-0791
NCBI nt	AAEJMH010000032.1	Salmonella enterica VA-WGS-16015
NCBI nt	AAEJZH010000031.1	Salmonella enterica PNUSAS003267
NCBI nt	AAEKWQ010000030.1	Salmonella enterica PNUSAS009922
NCBI nt	AAEKYC010000028.1	Salmonella enterica PNUSAS010555
NCBI nt	AAELMS020000016.1	Salmonella bongori 08-1209
NCBI nt	AAELMW020000029.1	Salmonella enterica 2015K-1336
NCBI nt	AAELSE010000027.1	Salmonella enterica PNUSAS013890
NCBI nt	AAEMAJ010000033.1	Salmonella enterica PNUSAS015339
NCBI nt	AAEMHA010000028.1	Salmonella enterica PNUSAS013544
NCBI nt	AAEMVV010000027.1	Salmonella enterica PNUSAS016276
NCBI nt	AAENIK010000034.1	Salmonella enterica PNUSAS076967
NCBI nt	AAENNT010000026.1	Salmonella enterica PNUSAS076601
NCBI nt	AAEOFC010000034.1	Salmonella enterica CFSAN030629
NCBI nt	AAEPAW010000018.1	Salmonella enterica 2014AM-1149
NCBI nt	AAEPKW010000030.1	Salmonella enterica PNUSAS009336
NCBI nt	AAEPMK010000024.1	Salmonella enterica VA-WGS-17009
NCBI nt	AAEPNP010000023.1	Salmonella enterica PNUSAS011235
NCBI nt	AAEPXG010000023.1	Salmonella enterica PNUSAS011832
NCBI nt	AAEQQE010000028.1	Salmonella enterica PNUSAS017419
NCBI nt	AAEREB010000031.1	Salmonella enterica PNUSAS020075
NCBI nt	AAERFC010000014.1	Salmonella enterica 2015AM-1026
NCBI nt	AAERYG010000024.1	Salmonella enterica CFSAN064119
NCBI nt	AAESJX010000021.1	Salmonella enterica PNUSAS021690
NCBI nt	AAESVN010000039.1	Salmonella enterica PNUSAS023223
NCBI nt	AAESWK010000041.1	Salmonella enterica PNUSAS029010
NCBI nt	AAETNG010000024.1	Salmonella enterica PNUSAS022035
NCBI nt	AAETRC010000028.1	Salmonella enterica PNUSAS022796
NCBI nt	AAETRH010000039.1	Salmonella enterica PNUSAS025321
NCBI nt	AAETSQ010000028.1	Salmonella enterica CFSAN070468
NCBI nt	AAEWDW010000029.1	Salmonella enterica FDA1028852-C001-021
NCBI nt	AAEYEL010000035.1	Salmonella enterica PNUSAS024090
NCBI nt	AAEYKB010000032.1	Salmonella enterica PNUSAS023319
NCBI nt	AAEYTN010000013.1	Salmonella enterica PNUSAS027550
NCBI nt	AAEYVR010000023.1	Salmonella enterica PNUSAS029190
NCBI nt	AAEYZP010000033.1	Salmonella enterica PNUSAS028363
NCBI nt	AAEZFF010000023.1	Salmonella enterica 2015AM-2647
NCBI nt	AAEZOJ010000028.1	Salmonella enterica PNUSAS033309
NCBI nt	AAEZOY010000029.1	Salmonella enterica PNUSAS032212
NCBI nt	AAFAFO010000033.1	Salmonella enterica PNUSAS037384
NCBI nt	AAFBGX010000034.1	Salmonella enterica PNUSAS039562
NCBI nt	AAFBVA010000026.1	Salmonella enterica PNUSAS077026
NCBI nt	AAFDDD010000029.1	Salmonella enterica PNUSAS028447
NCBI nt	AAFDRG010000042.1	Salmonella enterica PNUSAS038167
NCBI nt	AAFDYM010000030.1	Salmonella enterica PNUSAS037506
NCBI nt	AAFEEO010000024.1	Salmonella enterica PNUSAS039784
NCBI nt	AAFEGA010000029.1	Salmonella enterica PNUSAS039305
NCBI nt	AAFEKI010000012.1	Salmonella enterica PNUSAS039860
NCBI nt	AAFFDT010000040.1	Salmonella enterica PNUSAS077250
NCBI nt	AAFHJS010000036.1	Salmonella enterica subsp. enterica serovar Heidelberg 752177
NCBI nt	AAFHKC010000037.1	Salmonella enterica subsp. enterica serovar Typhimurium 751257
NCBI nt	AAFIKY010000033.1	Salmonella enterica subsp. enterica serovar Heidelberg 742463
NCBI nt	AAFINR010000022.1	Salmonella enterica subsp. enterica IPD_NCSU19
NCBI nt	AAFJAP010000041.1	Salmonella enterica subsp. enterica serovar Agoueve 724551
NCBI nt	AAFJGI010000028.1	Salmonella enterica subsp. enterica serovar Hessarek 728356
NCBI nt	AAFJHH010000033.1	Salmonella enterica subsp. enterica serovar Tennessee 729108
NCBI nt	AAFKBK010000033.1	Salmonella enterica subsp. enterica serovar Ridge 757868
NCBI nt	AAFLBV010000011.1	Salmonella enterica 2015AM-0443
NCBI nt	AAFLLM010000015.1	Salmonella enterica PNUSAS079170
NCBI nt	AAFLUK010000030.1	Salmonella enterica subsp. enterica serovar Java 762349
NCBI nt	AAFMZC010000015.1	Salmonella enterica PNUSAS026295
NCBI nt	AAFNOD010000036.1	Salmonella enterica subsp. enterica serovar Thompson Sa_V46
NCBI nt	AAFPMC010000031.1	Salmonella enterica PNUSAS023014
NCBI nt	AAFPQL010000020.1	Salmonella enterica PNUSAS042593
NCBI nt	AAFQIA010000031.1	Salmonella enterica PNUSAS051124
NCBI nt	AAFQJH010000037.1	Salmonella enterica PNUSAS051811
NCBI nt	AAFRAA010000029.1	Salmonella enterica PNUSAS041011
NCBI nt	AAFROZ010000018.1	Salmonella enterica PNUSAS042706
NCBI nt	AAFRPM010000014.1	Salmonella enterica PNUSAS042879
NCBI nt	AAFRWM010000029.1	Salmonella enterica PNUSAS043276
NCBI nt	AAFSLG010000021.1	Salmonella enterica PNUSAS044818
NCBI nt	AAFSSR010000016.1	Salmonella enterica PNUSAS046084
NCBI nt	AAFSTU010000018.1	Salmonella enterica PNUSAS046300
NCBI nt	AAFTDG010000028.1	Salmonella enterica PNUSAS046620
NCBI nt	AAFTSK010000028.1	Salmonella enterica PNUSAS049958
NCBI nt	AAFTZB010000021.1	Salmonella enterica PNUSAS050298
NCBI nt	AAFTZC010000034.1	Salmonella enterica PNUSAS046735
NCBI nt	AAFUPJ010000032.1	Salmonella enterica PNUSAS052044
NCBI nt	AAFVKI010000012.1	Salmonella enterica 2014AM-0218
NCBI nt	AAFVLL010000028.1	Salmonella enterica PNUSAS011317
NCBI nt	AAFVRV010000028.1	Salmonella enterica PNUSAS037197
NCBI nt	AAFWDH010000037.1	Salmonella enterica NC_0215368_2
NCBI nt	AAFWKI010000018.1	Salmonella enterica PNUSAS043627
NCBI nt	AAFWQT010000024.1	Salmonella enterica PNUSAS042768
NCBI nt	AAFXGR010000022.1	Salmonella enterica PNUSAS046957
NCBI nt	AAFXJR010000030.1	Salmonella enterica PNUSAS047360
NCBI nt	AAFXMK010000024.1	Salmonella enterica PNUSAS045658
NCBI nt	AAFYRG010000021.1	Salmonella enterica PNUSAS053072
NCBI nt	AAFZJP010000016.1	Salmonella enterica subsp. enterica serovar Newport FMA0174
NCBI nt	AAFZOM010000062.1	Salmonella enterica subsp. enterica serovar Typhimurium 36377
NCBI nt	AAFZTT010000025.1	Salmonella enterica PNUSAS002096
NCBI nt	AAGBFI010000022.1	Salmonella enterica PNUSAS042767
NCBI nt	AAGBQN010000019.1	Salmonella enterica PNUSAS046031
NCBI nt	AAGBTS010000027.1	Salmonella enterica PNUSAS046754
NCBI nt	AAGBUS010000042.1	Salmonella enterica PNUSAS046643
NCBI nt	AAGBVO010000023.1	Salmonella enterica PNUSAS045730
NCBI nt	AAGCBA010000031.1	Salmonella enterica PNUSAS047777
NCBI nt	AAGCVP010000022.1	Salmonella enterica PNUSAS050634
NCBI nt	AAGCWJ010000041.1	Salmonella enterica PNUSAS050568
NCBI nt	AAGCZZ010000035.1	Salmonella enterica PNUSAS047699
NCBI nt	AAGDFF010000028.1	Salmonella enterica PNUSAS050340
NCBI nt	AAGDPV010000034.1	Salmonella enterica PNUSAS053460
NCBI nt	AAGDYH010000036.1	Salmonella enterica subsp. enterica serovar Montevideo FSIS11919451
NCBI nt	AAGEWE010000015.1	Salmonella enterica 2015AM-1014
NCBI nt	AAGFBN010000027.1	Salmonella enterica PNUSAS042197
NCBI nt	AAGFMC010000025.1	Salmonella enterica PNUSAS043558
NCBI nt	AAGFQP010000034.1	Salmonella enterica PNUSAS040248
NCBI nt	AAGGCI010000041.1	Salmonella enterica PNUSAS046945
NCBI nt	AAGGOP010000036.1	Salmonella enterica PNUSAS049079
NCBI nt	AAGGPO010000033.1	Salmonella enterica PNUSAS049960
NCBI nt	AAGGWA010000038.1	Salmonella enterica PNUSAS047080
NCBI nt	AAGHGO010000034.1	Salmonella enterica PNUSAS049781
NCBI nt	AAGIJT010000031.1	Salmonella enterica PNUSAS039047
NCBI nt	AAGIRY010000032.1	Salmonella enterica PNUSAS042035
NCBI nt	AAGIUG010000024.1	Salmonella enterica PNUSAS043885
NCBI nt	AAGIUO010000032.1	Salmonella enterica subsp. enterica serovar Typhimurium CFSAN012633
NCBI nt	AAGJFK010000040.1	Salmonella enterica PNUSAS045259
NCBI nt	AAGKDF010000031.1	Salmonella enterica FL_MJ423
NCBI nt	AAGKII010000028.1	Salmonella enterica FLUFL-1094
NCBI nt	AAGKXB010000035.1	Salmonella enterica CFSAN025195
NCBI nt	AAGLLB010000030.1	Salmonella enterica subsp. enterica POR1-0044
NCBI nt	AAGLLE010000025.1	Salmonella enterica subsp. enterica POR1-0045
NCBI nt	AAGLPQ010000034.1	Salmonella enterica subsp. enterica CFSAN002856
NCBI nt	AAGLTA010000030.1	Salmonella enterica FDA493316 2-1
NCBI nt	AAGMJV010000034.1	Salmonella enterica CFSAN029970
NCBI nt	AAGMPI010000038.1	Salmonella enterica subsp. enterica ADRDL-NGUA-24
NCBI nt	AAGNBI010000031.1	Salmonella enterica FDA202076
NCBI nt	AAGNDW010000043.1	Salmonella enterica CFSAN034755
NCBI nt	AAGNVS010000020.1	Salmonella enterica FDA792027
NCBI nt	AAGOJQ020000022.1	Salmonella enterica FDA942255-1
NCBI nt	AAGORM010000027.1	Salmonella enterica FDA952004-1
NCBI nt	AAGOSI010000042.1	Salmonella enterica FLUFL-1876
NCBI nt	AAGPFN010000030.1	Salmonella enterica FDA977679-C001-001
NCBI nt	AAGPHZ010000039.1	Salmonella enterica IFSH00048
NCBI nt	AAGPXH010000032.1	Salmonella enterica FDA0983123-000-001
NCBI nt	AAGQBY010000035.1	Salmonella enterica PNUSAS007645
NCBI nt	AAGQKL010000033.1	Salmonella enterica subsp. enterica serovar Derby 500411
NCBI nt	AAGQXV010000039.1	Salmonella enterica subsp. enterica serovar Newport 218435
NCBI nt	AAGRJC010000024.1	Salmonella enterica CFSAN059235
NCBI nt	AAGRXH010000021.1	Salmonella enterica PNUSAS010979
NCBI nt	AAGSEK010000041.1	Salmonella enterica PNUSAS006765
NCBI nt	AAGSIF010000030.1	Salmonella enterica CFSAN036002
NCBI nt	AAGSJG010000029.1	Salmonella enterica PNUSAS009067
NCBI nt	AAGSTY010000025.1	Salmonella enterica PNUSAS012563
NCBI nt	AAGSWJ010000017.1	Salmonella enterica PNUSAS012993
NCBI nt	AAGTEW010000020.1	Salmonella enterica PNUSAS013178
NCBI nt	AAGTIZ010000014.1	Salmonella enterica CNSV-T4-MD04-10-RV-B
NCBI nt	AAGTMB010000034.1	Salmonella enterica subsp. enterica serovar Newport 399984
NCBI nt	AAGTUH010000034.1	Salmonella enterica subsp. enterica serovar Koketime 526187
NCBI nt	AAGVBH010000031.1	Salmonella enterica subsp. enterica serovar Java 287575
NCBI nt	AAGVGL010000029.1	Salmonella enterica subsp. enterica serovar Poona 533427
NCBI nt	AAGVJG010000025.1	Salmonella enterica subsp. enterica serovar Javiana 313885
NCBI nt	AAGVOY010000030.1	Salmonella enterica subsp. enterica serovar Bareilly 440136
NCBI nt	AAGVSW010000044.1	Salmonella enterica subsp. enterica serovar Monschaui 559065
NCBI nt	AAGVZV010000043.1	Salmonella enterica subsp. enterica serovar Stanley 109894
NCBI nt	AAGWMZ010000029.1	Salmonella enterica PNUSAS014784
NCBI nt	AAGWNR010000016.1	Salmonella enterica CNSV-T4-MD04-10-RV-A
NCBI nt	AAGWOR010000020.1	Salmonella enterica PNUSAS015304
NCBI nt	AAGWRJ010000021.1	Salmonella enterica PNUSAS016021
NCBI nt	AAGXVO010000012.1	Salmonella enterica 2015AM-2041
NCBI nt	AAGYDZ010000036.1	Salmonella enterica FDA1019657-S001-001
NCBI nt	AAGYZR010000011.1	Salmonella enterica PNUSAS021224
NCBI nt	AAGZHT010000035.1	Salmonella enterica PNUSAS022365
NCBI nt	AAGZKA010000044.1	Salmonella enterica PNUSAS023046
NCBI nt	AAGZKN010000022.1	Salmonella enterica PNUSAS021879
NCBI nt	AAHAAY010000038.1	Salmonella enterica PNUSAS022851
NCBI nt	AAHABC010000027.1	Salmonella enterica PNUSAS022035
NCBI nt	AAHADL010000018.1	Salmonella enterica PNUSAS023467
NCBI nt	AAHAHO010000029.1	Salmonella enterica PNUSAS023477
NCBI nt	AAHAYJ010000018.1	Salmonella enterica PNUSAS025057
NCBI nt	AAHBBI010000036.1	Salmonella enterica
NCBI nt	AAHBHS010000018.1	Salmonella enterica PNUSAS025800
NCBI nt	AAHBKC010000016.1	Salmonella enterica CFSAN071185
NCBI nt	AAHBZB010000020.1	Salmonella enterica PNUSAS028739
NCBI nt	AAHCOS010000042.1	Salmonella enterica PNUSAS031121
NCBI nt	AAHDCG010000029.1	Salmonella enterica subsp. enterica serovar Poona 337088
NCBI nt	AAHDDY010000031.1	Salmonella enterica subsp. enterica serovar Oranienburg 432285
NCBI nt	AAHDPM010000037.1	Salmonella enterica subsp. enterica serovar Agbeni 138381
NCBI nt	AAHDPO010000033.1	Salmonella enterica subsp. enterica serovar Havana 122197
NCBI nt	AAHDYJ010000030.1	Salmonella enterica subsp. enterica serovar Bareilly 196371
NCBI nt	AAHEPI010000038.1	Salmonella enterica subsp. enterica serovar Typhimurium 306462
NCBI nt	AAHEPK010000032.1	Salmonella enterica subsp. enterica serovar Corvallis 171159
NCBI nt	AAHFKY010000029.1	Salmonella enterica subsp. enterica serovar Montevideo 217047
NCBI nt	AAHFOX010000041.1	Salmonella enterica subsp. enterica serovar Saintpaul 131987
NCBI nt	AAHGNR010000040.1	Salmonella enterica subsp. enterica serovar Ago 20907
NCBI nt	AAHHJX010000037.1	Salmonella enterica subsp. enterica serovar Monschaui 110970
NCBI nt	AAHHKF010000033.1	Salmonella enterica subsp. enterica serovar Typhimurium 113067
NCBI nt	AAHHWX010000033.1	Salmonella enterica subsp. enterica serovar Ibadan 367279
NCBI nt	AAHHXP010000033.1	Salmonella enterica subsp. enterica serovar Irumu 107104
NCBI nt	AAHJGC010000030.1	Salmonella enterica subsp. enterica serovar Limete 387144
NCBI nt	AAHJXG010000040.1	Salmonella enterica subsp. enterica serovar Bispebjerg 271089
NCBI nt	AAHJXU010000035.1	Salmonella enterica subsp. enterica serovar Tennessee 539960
NCBI nt	AAHKIG010000047.1	Salmonella enterica subsp. enterica serovar Thompson 146094
NCBI nt	AAHKLU010000041.1	Salmonella enterica subsp. enterica serovar Newport 400357
NCBI nt	AAHKPB010000033.1	Salmonella enterica subsp. enterica serovar Typhimurium 417251
NCBI nt	AAHKTI010000039.1	Salmonella enterica subsp. enterica serovar Newport 173548
NCBI nt	AAHLFH010000042.1	Salmonella enterica subsp. enterica serovar Napoli 438730
NCBI nt	AAHLIS010000028.1	Salmonella enterica subsp. enterica serovar Tamberma 300790
NCBI nt	AAHLUF010000024.1	Salmonella enterica subsp. enterica serovar Saintpaul 335583
NCBI nt	AAHMFO010000035.1	Salmonella enterica subsp. enterica serovar Litchfield 301893
NCBI nt	AAHMLB010000030.1	Salmonella enterica subsp. enterica serovar Brunei 2303
NCBI nt	AAHMQU010000044.1	Salmonella enterica subsp. enterica serovar Typhimurium 549502
NCBI nt	AAHMWJ010000037.1	Salmonella enterica subsp. enterica serovar Vitkin 391313
NCBI nt	AAHMYF010000029.1	Salmonella enterica subsp. enterica serovar Toulon 434343
NCBI nt	AAHNAG010000030.1	Salmonella enterica subsp. enterica serovar Thompson 142266
NCBI nt	AAHNMG010000035.1	Salmonella enterica subsp. enterica serovar Durban 498869
NCBI nt	AAHNOO010000034.1	Salmonella enterica subsp. enterica serovar Vitkin 314964
NCBI nt	AAHNSB010000026.1	Salmonella enterica subsp. enterica serovar Montevideo 476496
NCBI nt	AAHNTC010000033.1	Salmonella enterica subsp. enterica serovar Litchfield 166186
NCBI nt	AAHNUI010000035.1	Salmonella enterica subsp. enterica serovar Java 591951
NCBI nt	AAHNWA010000025.1	Salmonella enterica subsp. enterica serovar Enteritidis 598004
NCBI nt	AAHOBV010000027.1	Salmonella enterica subsp. enterica serovar Bovismorbificans 572337
NCBI nt	AAHODJ010000031.1	Salmonella enterica subsp. enterica serovar Newport 576312
NCBI nt	AAHOHL010000028.1	Salmonella enterica subsp. enterica serovar Stanley 587359
NCBI nt	AAHOLG010000029.1	Salmonella enterica subsp. enterica serovar Saintpaul 600701
NCBI nt	AAHOZH010000035.1	Salmonella enterica subsp. enterica serovar Fluntern 191954
NCBI nt	AAHPAB010000033.1	Salmonella enterica subsp. enterica serovar Potsdam 319658
NCBI nt	AAHRHK010000033.1	Salmonella enterica subsp. enterica serovar Litchfield 617008
NCBI nt	AAHSFI010000027.1	Salmonella enterica subsp. enterica serovar Newport 633397
NCBI nt	AAHSJS010000030.1	Salmonella enterica subsp. enterica serovar Potsdam 636259
NCBI nt	AAHSLH010000031.1	Salmonella enterica subsp. enterica serovar Kottbus 637702
NCBI nt	AAHUBW010000040.1	Salmonella enterica subsp. enterica serovar Typhimurium 652050
NCBI nt	AAHURA010000027.1	Salmonella enterica subsp. enterica serovar Mississippi 647790
NCBI nt	AAHUTX010000030.1	Salmonella enterica subsp. enterica serovar Typhimurium 576402
NCBI nt	AAHVSA010000031.1	Salmonella enterica subsp. enterica serovar Montevideo 664953
NCBI nt	AAHVVH010000033.1	Salmonella enterica subsp. enterica serovar Omuna 668802
NCBI nt	AAHYDU010000042.1	Salmonella enterica subsp. enterica serovar Minnesota 357747
NCBI nt	AAHYFC010000039.1	Salmonella enterica subsp. enterica serovar Newport 368328
NCBI nt	AAHYGM010000027.1	Salmonella enterica subsp. enterica serovar Potsdam 320223
NCBI nt	AAIBBM010000030.1	Salmonella enterica subsp. enterica FNE0156
NCBI nt	AAIBJV010000038.1	Salmonella enterica CFSAN074297
NCBI nt	AAICJS010000033.1	Salmonella enterica PNUSAS038269
NCBI nt	AAIDQR010000036.1	Salmonella enterica subsp. enterica serovar Enteritidis 520512
NCBI nt	AAIDTJ010000037.1	Salmonella enterica subsp. enterica serovar Brunei 461177
NCBI nt	AAIDTP010000025.1	Salmonella enterica subsp. enterica serovar Javiana 467356
NCBI nt	AAIEDE010000028.1	Salmonella enterica subsp. enterica serovar Java 401719
NCBI nt	AAIEKN010000025.1	Salmonella enterica subsp. enterica serovar Oranienburg 355128
NCBI nt	AAIESD010000032.1	Salmonella enterica subsp. enterica serovar Potsdam 286716
NCBI nt	AAIFEC010000030.1	Salmonella enterica subsp. enterica serovar Kokomlemle 172422
NCBI nt	AAIFJY010000041.1	Salmonella enterica subsp. enterica serovar Litchfield 126060
NCBI nt	AAIFMQ010000038.1	Salmonella enterica subsp. enterica serovar Enteritidis 704318
NCBI nt	AAIFMW010000030.1	Salmonella enterica subsp. enterica serovar Chailey 707080
NCBI nt	AAIFZS010000042.1	Salmonella enterica subsp. enterica serovar Thompson NYVetLIRN-159
NCBI nt	AAIGED010000039.1	Salmonella enterica PNUSAS082255
NCBI nt	AAIGGD010000016.1	Salmonella enterica PNUSAS082420
NCBI nt	AAIGRO010000028.1	Salmonella enterica PNUSAS083676
NCBI nt	AAIHKD010000029.1	Salmonella enterica PNUSAS031696
NCBI nt	AAIIBH010000023.1	Salmonella enterica PNUSAS038586
NCBI nt	AAIJVD010000035.1	Salmonella enterica subsp. enterica serovar London 371832
NCBI nt	AAIKMI010000031.1	Salmonella enterica subsp. enterica serovar Poona 190799
NCBI nt	AAILCB010000023.1	Salmonella enterica subsp. enterica serovar Durban 714702
NCBI nt	AAILSA010000032.1	Salmonella enterica subsp. houtenae 659321
NCBI nt	AAILSV010000039.1	Salmonella enterica subsp. houtenae 735570
NCBI nt	AAILTY010000026.1	Salmonella enterica PNUSAS083638
NCBI nt	AAINFD010000039.1	Salmonella enterica PNUSAS039911
NCBI nt	AAINIV010000026.1	Salmonella bongori 461982
NCBI nt	AAINTL010000039.1	Salmonella enterica subsp. enterica serovar Neukoelln 541953
NCBI nt	AAINWX010000029.1	Salmonella enterica subsp. enterica serovar Singapore 436924
NCBI nt	AAIOAQ010000025.1	Salmonella enterica subsp. enterica serovar Kambole 416187
NCBI nt	AAIOHT010000025.1	Salmonella enterica FDA1044017-S010-002
NCBI nt	AAIONM010000023.1	Salmonella enterica subsp. enterica serovar Pomona 306640
NCBI nt	AAIOTL010000044.1	Salmonella enterica subsp. enterica serovar Java 225082
NCBI nt	AAIPBC010000036.1	Salmonella enterica subsp. enterica serovar Thompson 146083
NCBI nt	AAIPHF010000038.1	Salmonella enterica subsp. enterica serovar Uppsala 716016
NCBI nt	AAIQLU010000025.1	Salmonella enterica subsp. enterica serovar Typhimurium 773659
NCBI nt	AAIQXL010000043.1	Salmonella enterica PNUSAS084029
NCBI nt	AAIRQD010000031.1	Salmonella enterica subsp. enterica serovar Montevideo 773653
NCBI nt	AAISOV010000033.1	Salmonella enterica subsp. enterica serovar Javiana FSIS11923097
NCBI nt	AAITNH010000041.1	Salmonella enterica subsp. enterica 65317
NCBI nt	AAITNZ010000040.1	Salmonella enterica subsp. enterica serovar Vitkin 27043
NCBI nt	AAIUPB010000032.1	Salmonella enterica ADRDL-981
NCBI nt	AAIUVM010000033.1	Salmonella enterica subsp. diarizonae 406660
NCBI nt	AAIUVU010000043.1	Salmonella enterica subsp. enterica serovar Typhimurium FDA224331
NCBI nt	AAIVNB010000036.1	Salmonella enterica subsp. enterica 586763
NCBI nt	AAIWHP010000026.1	Salmonella enterica subsp. enterica 707193
NCBI nt	AAIWRR010000026.1	Salmonella enterica PNUSAS079989
NCBI nt	AAIXSK010000041.1	Salmonella enterica subsp. salamae 385875
NCBI nt	AAIXTT010000027.1	Salmonella enterica subsp. salamae 224044
NCBI nt	AAIXTW010000032.1	Salmonella enterica subsp. salamae 190770
NCBI nt	AAIYGI010000027.1	Salmonella enterica subsp. enterica FDA581965
NCBI nt	AAIZKB010000023.1	Salmonella enterica I2010033430
NCBI nt	AAIZKW010000028.1	Salmonella enterica CFSAN080473
NCBI nt	AAIZWL010000013.1	Salmonella enterica PNUSAS085380
NCBI nt	AAIZYC010000034.1	Salmonella enterica PNUSAS080150
NCBI nt	AAIZZH010000041.1	Salmonella enterica PNUSAS074724
NCBI nt	AAJBQK010000027.1	Salmonella enterica PNUSAS084191
NCBI nt	AAJBXN010000027.1	Salmonella enterica PNUSAS086013
NCBI nt	AAJCCP010000033.1	Salmonella enterica PNUSAS086289
NCBI nt	AAJDVI010000031.1	Salmonella enterica subsp. enterica serovar Agbeni H130180313
NCBI nt	AAJFBR010000018.1	Salmonella enterica PNUSAS081712
NCBI nt	AAJFLL010000047.1	Salmonella enterica subsp. enterica serovar Veneziana 779140
NCBI nt	AAJGYO010000034.1	Salmonella enterica PNUSAS086707
NCBI nt	AAJHMW010000035.1	Salmonella enterica PNUSAS087274
NCBI nt	AAJHQY010000044.1	Salmonella enterica PNUSAS087372
NCBI nt	AAJIMR010000034.1	Salmonella enterica subsp. enterica serovar Typhimurium 783107
NCBI nt	AAJIYM010000036.1	Salmonella enterica PNUSAS087673
NCBI nt	AAJJUH010000046.1	Salmonella enterica subsp. enterica serovar Newport FLDOH-20
NCBI nt	AAJKFN010000021.1	Salmonella enterica subsp. enterica serovar Virchow FDA669801 1-2
NCBI nt	AAJLIJ010000016.1	Salmonella enterica subsp. enterica serovar Newport FDA267774
NCBI nt	AAJLIP010000022.1	Salmonella enterica subsp. enterica serovar Newport FDA718439 2-1
NCBI nt	AAJMGR010000038.1	Salmonella enterica subsp. enterica serovar Typhimurium MDH-2014-00466
NCBI nt	AAJNYW010000018.1	Salmonella enterica subsp. enterica serovar Derby 91968
NCBI nt	AAJPWL010000045.1	Salmonella enterica subsp. enterica serovar Enteritidis 29393
NCBI nt	AAJQAO010000031.1	Salmonella enterica subsp. enterica serovar Newport 73208
NCBI nt	AAJQKW010000018.1	Salmonella enterica subsp. enterica serovar Give FDA446495 2-12
NCBI nt	AAJQLB010000023.1	Salmonella enterica subsp. enterica serovar Rubislaw FDA435556
NCBI nt	AAJQRV010000029.1	Salmonella enterica subsp. enterica serovar Virchow FDA604739
NCBI nt	AAJSSC010000025.1	Salmonella enterica PNUSAS087737
NCBI nt	AAJTES010000018.1	Salmonella enterica PNUSAS090970
NCBI nt	AAJTRN010000031.1	Salmonella enterica PNUSAS083330
NCBI nt	AAJTRT010000025.1	Salmonella enterica PNUSAS091211
NCBI nt	AAJUBL010000025.1	Salmonella enterica PNUSAS090241
NCBI nt	AAJUHS010000038.1	Salmonella enterica PNUSAS091499
NCBI nt	AAJUKE010000034.1	Salmonella enterica PNUSAS071063
NCBI nt	AAJWDS010000038.1	Salmonella enterica PNUSAS093707
NCBI nt	AAJZGP010000033.1	Salmonella enterica PNUSAS093982
NCBI nt	AAKAIW010000019.1	Salmonella enterica PNUSAS094597
NCBI nt	AAKAQZ010000018.1	Salmonella enterica PNUSAS094664
NCBI nt	AAKDSF010000036.1	Salmonella enterica PNUSAS095455
NCBI nt	AAKDTB010000022.1	Salmonella enterica PNUSAS095504
NCBI nt	AAKDYK010000035.1	Salmonella enterica PNUSAS095138
NCBI nt	AAKECD010000023.1	Salmonella enterica PNUSAS095701
NCBI nt	AAKEHO010000036.1	Salmonella enterica PNUSAS095055
NCBI nt	AAKEHS010000032.1	Salmonella enterica PNUSAS095057
NCBI nt	AAKEHY010000040.1	Salmonella enterica PNUSAS095052
NCBI nt	AAKHOV010000042.1	Salmonella enterica PNUSAS096942
NCBI nt	AAKHUQ010000023.1	Salmonella enterica PNUSAS097516
NCBI nt	AAKHUV010000046.1	Salmonella enterica PNUSAS097506
NCBI nt	AAKJZH010000035.1	Salmonella enterica PNUSAS003728
NCBI nt	AAKKEF010000021.1	Salmonella enterica subsp. enterica serovar Urbana PNUSAS007200
NCBI nt	AAKKXW010000025.1	Salmonella enterica PNUSAS033890
NCBI nt	AAKKYS010000037.1	Salmonella enterica subsp. enterica serovar Soerenga PNUSAS036756
NCBI nt	AAKLEJ010000020.1	Salmonella enterica subsp. enterica serovar Montevideo PNUSAS041284
NCBI nt	AAKLEO010000019.1	Salmonella enterica subsp. enterica serovar Enteritidis PNUSAS041310
NCBI nt	AAKLRN010000022.1	Salmonella enterica subsp. enterica serovar Saintpaul PNUSAS018600
NCBI nt	AAKMQF010000024.1	Salmonella enterica subsp. houtenae serovar 53:z4
NCBI nt	AAKNZO010000024.1	Salmonella enterica subsp. enterica serovar Typhimurium 2014AM-1851
NCBI nt	AAKOAR010000017.1	Salmonella enterica PNUSAS006706
NCBI nt	AAKOBW010000023.1	Salmonella enterica PNUSAS007475
NCBI nt	AAKOGT010000016.1	Salmonella enterica subsp. enterica serovar Urbana 2015AM-2077
NCBI nt	AAKOQS010000034.1	Salmonella enterica subsp. enterica serovar Rubislaw PNUSAS032256
NCBI nt	AAKOTG010000024.1	Salmonella enterica PNUSAS040312
NCBI nt	AAKQCU010000038.1	Salmonella enterica PNUSAS098068
NCBI nt	AAKQRE010000023.1	Salmonella enterica subsp. enterica serovar Typhimurium FSIS1606196
NCBI nt	AAKROU010000031.1	Salmonella enterica subsp. enterica serovar Typhimurium
NCBI nt	AAKRTH010000031.1	Salmonella enterica PNUSAS040036
NCBI nt	AAKTAS010000031.1	Salmonella enterica subsp. enterica SAL-18-VL-NY-GA-0006
NCBI nt	AAKTNZ010000027.1	Salmonella enterica subsp. enterica serovar Tennessee 801387
NCBI nt	AAKUDS010000043.1	Salmonella enterica subsp. enterica serovar Derby 80598
NCBI nt	AAKUGS010000036.1	Salmonella enterica subsp. enterica serovar Newport 46557
NCBI nt	AAKUTK010000039.1	Salmonella enterica subsp. enterica serovar Bareilly 2015K-0193
NCBI nt	AAKUZC010000033.1	Salmonella enterica subsp. salamae 800632
NCBI nt	AAKVOV010000035.1	Salmonella enterica PNUSAS099304
NCBI nt	AAKXHR010000038.1	Salmonella enterica subsp. enterica serovar Typhimurium FDA202146-11
NCBI nt	AAKXTP010000038.1	Salmonella enterica FDA1121151-C001-003
NCBI nt	AAKYIM010000038.1	Salmonella enterica subsp. enterica serovar Newport PNUSAS000726
NCBI nt	AAKZYS010000044.1	Salmonella enterica PNUSAS100745
NCBI nt	AALADW010000016.1	Salmonella enterica PNUSAS100795
NCBI nt	AALADX010000028.1	Salmonella enterica PNUSAS100799
NCBI nt	AALAUN010000025.1	Salmonella enterica PNUSAS017216
NCBI nt	AALBMR010000036.1	Salmonella enterica PNUSAS101358
NCBI nt	AALCMX010000030.1	Salmonella enterica PNUSAS102004
NCBI nt	AALCNF010000039.1	Salmonella enterica PNUSAS101987
NCBI nt	AALDCE010000030.1	Salmonella enterica subsp. enterica serovar Manchester 95247
NCBI nt	AALDCJ010000042.1	Salmonella enterica subsp. enterica serovar Brunei 20911
NCBI nt	AALDDI010000040.1	Salmonella enterica subsp. enterica serovar Ball 19659
NCBI nt	AALDFC010000029.1	Salmonella enterica subsp. enterica serovar Corvallis 81990
NCBI nt	AALDMV010000039.1	Salmonella enterica subsp. enterica serovar Braenderup 21859
NCBI nt	AALDTH010000038.1	Salmonella enterica subsp. enterica serovar Agbeni 43892
NCBI nt	AALDXE010000048.1	Salmonella enterica subsp. enterica serovar Anatum 3776
NCBI nt	AALDXO010000021.1	Salmonella enterica subsp. enterica serovar Saintpaul 97244
NCBI nt	AALDZR010000013.1	Salmonella enterica subsp. enterica serovar Montevideo 46093
NCBI nt	AALFUY010000019.1	Salmonella enterica PNUSAS103112
NCBI nt	AALGJQ010000037.1	Salmonella enterica subsp. enterica serovar Brunei 53128
NCBI nt	AALGTC010000030.1	Salmonella enterica PNUSAS103345
NCBI nt	AALGTO010000020.1	Salmonella enterica PNUSAS103338
NCBI nt	AALHOO010000041.1	Salmonella enterica PNUSAS104050
NCBI nt	AALHUU010000020.1	Salmonella enterica subsp. enterica serovar Newport FDA767291-2
NCBI nt	AALIMG010000037.1	Salmonella enterica subsp. enterica serovar Typhimurium 115278
NCBI nt	AALJBY010000037.1	Salmonella enterica subsp. enterica serovar Corvallis 191669
NCBI nt	AALKBW010000045.1	Salmonella enterica PNUSAS091761
NCBI nt	AALKPC010000021.1	Salmonella enterica subsp. enterica serovar Newport 812284
NCBI nt	AALLPO010000038.1	Salmonella enterica subsp. enterica serovar Shubra 128242
NCBI nt	AALLPT010000036.1	Salmonella enterica subsp. enterica serovar Thompson 154847
NCBI nt	AALLRK010000040.1	Salmonella enterica subsp. enterica serovar Newport 175581
NCBI nt	AALMCE010000026.1	Salmonella enterica subsp. enterica serovar Typhimurium 809978
NCBI nt	AALMNZ010000026.1	Salmonella enterica PNUSAS105175
NCBI nt	AALMTB010000018.1	Salmonella enterica PNUSAS105262
NCBI nt	AALQYE010000030.1	Salmonella enterica subsp. enterica serovar Infantis 816243
NCBI nt	AALQYO010000020.1	Salmonella enterica PNUSAS106741
NCBI nt	AALRAP010000013.1	Salmonella enterica PNUSAS106738
NCBI nt	AALRKG010000039.1	Salmonella enterica PNUSAS106927
NCBI nt	AALRMI010000027.1	Salmonella enterica PNUSAS105623
NCBI nt	AALSIY010000034.1	Salmonella enterica subsp. enterica serovar Typhimurium PNUSAS004603
NCBI nt	AALSUJ010000028.1	Salmonella enterica subsp. enterica serovar Newport PNUSAS005278
NCBI nt	AALTQQ010000028.1	Salmonella enterica PNUSAS107832
NCBI nt	AALVDT010000040.1	Salmonella enterica subsp. enterica serovar Newport 272454
NCBI nt	AALWSS010000018.1	Salmonella enterica subsp. enterica serovar Newport FDA468900 1-1
NCBI nt	AALWYN010000031.1	Salmonella enterica PNUSAS108152
NCBI nt	AALWYO010000041.1	Salmonella enterica PNUSAS108159
NCBI nt	AALXKB010000020.1	Salmonella enterica subsp. enterica serovar Typhimurium PNUSAS005622
NCBI nt	AALXUM010000036.1	Salmonella enterica subsp. enterica serovar Typhimurium
NCBI nt	AALYRW010000027.1	Salmonella enterica subsp. enterica serovar Enteritidis 173558
NCBI nt	AALZDD010000029.1	Salmonella enterica subsp. enterica serovar Rissen 168510
NCBI nt	AAMAYI010000032.1	Salmonella enterica PNUSAS108231
NCBI nt	AAMBHE010000022.1	Salmonella enterica subsp. enterica serovar Enteritidis FSIS1710306
NCBI nt	AAMBHG010000015.1	Salmonella enterica subsp. enterica serovar Enteritidis FSIS1710226
NCBI nt	AAMCFH010000043.1	Salmonella enterica PNUSAS108613
NCBI nt	AAMDBH010000016.1	Salmonella enterica subsp. enterica serovar Give PNUSAS009614
NCBI nt	AAMFAX010000037.1	Salmonella enterica subsp. enterica serovar Typhimurium
NCBI nt	AAMFVM010000031.1	Salmonella enterica subsp. enterica serovar Tennessee PNUSAS012725
NCBI nt	AAMGUD010000047.1	Salmonella enterica PNUSAS079235
NCBI nt	AAMHVL010000013.1	Salmonella enterica PNUSAS011897
NCBI nt	AAMICJ010000049.1	Salmonella enterica subsp. enterica serovar Newport 340184
NCBI nt	AAMICZ010000036.1	Salmonella enterica subsp. enterica serovar Livingstone 345386
NCBI nt	AAMIJG010000037.1	Salmonella enterica subsp. enterica serovar Goverdhan 335541
NCBI nt	AAMIXQ010000029.1	Salmonella enterica subsp. enterica serovar Agama 342654
NCBI nt	AAMJZM010000031.1	Salmonella enterica PNUSAS107639
NCBI nt	AAMMXF010000017.1	Salmonella enterica PNUSAS110738
NCBI nt	AAMNCK010000040.1	Salmonella enterica PNUSAS111053
NCBI nt	AAMNDO010000018.1	Salmonella enterica PNUSAS110895
NCBI nt	AAMNMU010000028.1	Salmonella enterica PNUSAS111539
NCBI nt	AAMOHS010000025.1	Salmonella enterica PNUSAS111217
NCBI nt	AAMONK010000022.1	Salmonella enterica PNUSAS111276
NCBI nt	AAMORE010000026.1	Salmonella enterica PNUSAS111603
NCBI nt	AAMOUS010000042.1	Salmonella enterica PNUSAS111674
NCBI nt	AAMPIN010000033.1	Salmonella enterica PNUSAS018134
NCBI nt	AAMQUE010000028.1	Salmonella enterica subsp. enterica serovar Typhimurium 824472
NCBI nt	AAMSJV010000019.1	Salmonella enterica subsp. enterica serovar Saintpaul PNUSAS019290
NCBI nt	AAMSPP010000028.1	Salmonella enterica PNUSAS019771
NCBI nt	AAMTIH010000039.1	Salmonella enterica PNUSAS111408
NCBI nt	AAMTTV010000032.1	Salmonella enterica subsp. enterica serovar Typhimurium PNUSAS018730
NCBI nt	AAMUTH010000026.1	Salmonella enterica subsp. enterica serovar Typhimurium FSIS11704759
NCBI nt	AAMUUN010000017.1	Salmonella enterica subsp. enterica serovar Newport 427593
NCBI nt	AAMVKK010000044.1	Salmonella enterica subsp. enterica serovar Typhimurium
NCBI nt	AAMXAR010000024.1	Salmonella enterica PNUSAS113626
NCBI nt	AAMXPK010000037.1	Salmonella enterica subsp. enterica serovar Typhimurium PNUSAS022735
NCBI nt	AAMZGY010000031.1	Salmonella enterica subsp. enterica serovar Poona 104241
NCBI nt	AAMZQM010000036.1	Salmonella enterica subsp. enterica serovar Litchfield
NCBI nt	AANAXH010000013.1	Salmonella enterica PNUSAS113551
NCBI nt	AANBFM010000021.1	Salmonella enterica subsp. enterica serovar Kambole 823462
NCBI nt	AANBKO010000022.1	Salmonella enterica subsp. enterica serovar Typhimurium MDH-2013-00008
NCBI nt	AANFAR010000013.1	Salmonella enterica subsp. enterica serovar Javiana PNUSAS030016
NCBI nt	AANJQW010000014.1	Salmonella enterica subsp. enterica serovar Reading PNCS002361
NCBI nt	AANPCA010000027.1	Salmonella bongori 461983
NCBI nt	AANPCM010000028.1	Salmonella bongori PNUSAS088562
NCBI nt	AANPEC010000024.1	Salmonella enterica subsp. enterica serovar Poona FNW19H74
NCBI nt	AANPEL010000023.1	Salmonella enterica subsp. enterica serovar Javiana 2015K-0184
NCBI nt	AANPGI010000037.1	Salmonella enterica subsp. enterica serovar Bovismorbificans 45578
NCBI nt	AANPHN010000029.1	Salmonella enterica subsp. houtenae FDA511326
NCBI nt	AANPNA010000014.1	Salmonella enterica subsp. enterica serovar Javiana PNUSAS010083
NCBI nt	AANPRF010000026.1	Salmonella enterica subsp. enterica serovar Saintpaul PNUSAS031819
NCBI nt	AANQDH010000034.1	Salmonella enterica PNUSAS125399
NCBI nt	AANQIY010000037.1	Salmonella enterica subsp. enterica FDA299022
NCBI nt	AANQLU010000035.1	Salmonella enterica subsp. enterica 70639
NCBI nt	AANQUC010000018.1	Salmonella enterica subsp. enterica serovar Saintpaul CFSAN035030
NCBI nt	AANRNG010000038.1	Salmonella enterica subsp. enterica serovar Javiana WAPHL_SAL-A00643
NCBI nt	AANROO010000021.1	Salmonella enterica subsp. enterica serovar Javiana PNUSAS020183
NCBI nt	AANRZT010000038.1	Salmonella enterica PNUSAS018663
NCBI nt	AANSLV010000044.1	Salmonella enterica PNUSAS126819
NCBI nt	AANSNE010000049.1	Salmonella enterica PNUSAS126082
NCBI nt	AANTBP010000027.1	Salmonella enterica subsp. enterica serovar Javiana PNUSAS010041
NCBI nt	AANTGH010000010.1	Salmonella enterica subsp. enterica serovar Thompson 2015AM-1855
NCBI nt	AANTOO010000037.1	Salmonella enterica subsp. enterica H124140688
NCBI nt	AANTWM010000027.1	Salmonella enterica PNUSAS006836
NCBI nt	AANUES010000038.1	Salmonella enterica subsp. enterica serovar Beaudesert PNUSAS002744
NCBI nt	AANUHE010000026.1	Salmonella enterica subsp. enterica serovar 4
NCBI nt	AANUHQ010000019.1	Salmonella enterica subsp. enterica serovar Thompson PNUSAS020516
NCBI nt	AANURB010000029.1	Salmonella enterica subsp. houtenae FNE0069
NCBI nt	AANUTY010000037.1	Salmonella enterica subsp. enterica serovar Typhimurium MDH-2014-00681
NCBI nt	AANUVO010000045.1	Salmonella enterica subsp. enterica FMA0155
NCBI nt	AANUXD010000026.1	Salmonella enterica subsp. diarizonae 337041
NCBI nt	AANVBR010000034.1	Salmonella enterica subsp. enterica serovar Bonariensis PNUSAS002736
NCBI nt	AANVKI010000034.1	Salmonella enterica PNUSAS122400
NCBI nt	AANVRG010000040.1	Salmonella enterica subsp. enterica FSW0185
NCBI nt	AANVTI010000015.1	Salmonella enterica subsp. enterica serovar Saintpaul PNUSAS007892
NCBI nt	AANWCA010000013.1	Salmonella enterica PNUSAS124697
NCBI nt	AANXAR010000013.1	Salmonella enterica PNUSAS125486
NCBI nt	AANXCD010000014.1	Salmonella enterica PNUSAS125110
NCBI nt	AANXFL010000033.1	Salmonella enterica subsp. enterica serovar Oranienburg 22252
NCBI nt	AANXQA010000025.1	Salmonella enterica ADRDL-951
NCBI nt	AANYTH010000028.1	Salmonella enterica subsp. houtenae FDA523671
NCBI nt	AANYTQ010000036.1	Salmonella enterica subsp. enterica serovar Derby 18636
NCBI nt	AANZBX010000036.1	Salmonella enterica PNUSAS120954
NCBI nt	AANZFU010000033.1	Salmonella enterica PNUSAS127185
NCBI nt	AANZJB010000016.1	Salmonella enterica PNUSAS126057
NCBI nt	AANZRE010000013.1	Salmonella enterica subsp. enterica serovar Javiana
NCBI nt	AANZRY010000025.1	Salmonella enterica subsp. enterica serovar Ramatgan PNUSAS015250
NCBI nt	AAOAJG010000036.1	Salmonella enterica subsp. enterica serovar Braenderup PNUSAS005747
NCBI nt	AAOBBC010000024.1	Salmonella enterica subsp. enterica serovar Kokomlemle PNUSAS002144
NCBI nt	AAOBPA010000020.1	Salmonella enterica subsp. enterica FDA368022
NCBI nt	AAOBTM010000030.1	Salmonella enterica subsp. enterica serovar Horsham PNUSAS008823
NCBI nt	AAOCVH010000032.1	Salmonella enterica subsp. enterica serovar Javiana PNUSAS009807
NCBI nt	AAODBI010000021.1	Salmonella enterica subsp. enterica serovar Bredeney PNUSAS032784
NCBI nt	AAODCD010000035.1	Salmonella enterica PNUSAS030537
NCBI nt	AAODIE010000026.1	Salmonella enterica PNUSAS028654
NCBI nt	AAODZD010000027.1	Salmonella enterica subsp. diarizonae 256147
NCBI nt	AAOECI010000039.1	Salmonella enterica subsp. enterica serovar Saintpaul PNUSAS029108
NCBI nt	AAOEHR010000038.1	Salmonella enterica subsp. enterica serovar Shubra PNUSAS030722
NCBI nt	AAOFBS010000034.1	Salmonella enterica subsp. houtenae 216329
NCBI nt	AAOFPA010000036.1	Salmonella enterica subsp. enterica FDA327149
NCBI nt	AAOFZK010000018.1	Salmonella enterica subsp. enterica FNW19G98
NCBI nt	AAOGNW010000027.1	Salmonella enterica subsp. diarizonae 364568
NCBI nt	AAOGSZ010000038.1	Salmonella enterica subsp. enterica FDA330549
NCBI nt	AAOGVS010000017.1	Salmonella enterica subsp. enterica FNE0101
NCBI nt	AAOHBS010000033.1	Salmonella enterica subsp. enterica 32461
NCBI nt	AAOHHH010000031.1	Salmonella enterica subsp. enterica serovar Ealing 83295
NCBI nt	AAOHMZ010000035.1	Salmonella enterica subsp. enterica H120120174
NCBI nt	AAOHZB010000023.1	Salmonella enterica subsp. enterica serovar Soerenga PNUSAS001587
NCBI nt	AAOIKN010000030.1	Salmonella enterica subsp. enterica serovar Braenderup PNUSAS010106
NCBI nt	AAOINO010000032.1	Salmonella enterica
NCBI nt	AAOIQZ010000033.1	Salmonella enterica subsp. enterica 53136
NCBI nt	AAOISK010000026.1	Salmonella enterica subsp. enterica serovar Poona FNE0199
NCBI nt	AAOIVW010000031.1	Salmonella enterica subsp. enterica FNE0158
NCBI nt	AAOIWQ010000031.1	Salmonella enterica subsp. enterica serovar Livingstone 80561
NCBI nt	AAOIXA010000026.1	Salmonella enterica subsp. enterica serovar Thompson FDA501150
NCBI nt	AAOJCF010000038.1	Salmonella enterica subsp. enterica serovar Lexington FL-MDD-171
NCBI nt	AAOJCO010000022.1	Salmonella enterica subsp. enterica serovar Javiana FDN0013
NCBI nt	AAOJEA010000038.1	Salmonella enterica subsp. enterica H125120643
NCBI nt	AAOJFZ010000040.1	Salmonella enterica subsp. enterica serovar Minnesota H125120637
NCBI nt	AAOJHQ010000031.1	Salmonella enterica subsp. houtenae H120640449
NCBI nt	AAOJKH010000035.1	Salmonella enterica subsp. enterica FNE0079
NCBI nt	AAOJKJ010000041.1	Salmonella enterica subsp. enterica serovar Farmsen FDA816012 C2-J
NCBI nt	AAOJMB010000035.1	Salmonella enterica subsp. enterica serovar Baguida MDH-2014-00106
NCBI nt	AAOJSL010000036.1	Salmonella enterica subsp. enterica serovar Richmond 69713
NCBI nt	AAOKAG010000035.1	Salmonella enterica PNUSAS126142
NCBI nt	AAOKCL010000022.1	Salmonella enterica PNUSAS126597
NCBI nt	AAOLNQ010000030.1	Salmonella enterica subsp. enterica serovar Litchfield MOD1-Ic-24
NCBI nt	AAOLTE010000038.1	Salmonella enterica subsp. enterica serovar Javiana PNUSAS019923
NCBI nt	AAOMGX010000021.1	Salmonella enterica subsp. enterica serovar Enteritidis
NCBI nt	AAOMIP010000030.1	Salmonella enterica subsp. diarizonae 166218
NCBI nt	AAOMXE010000035.1	Salmonella enterica subsp. enterica serovar Javiana PNUSAS003814
NCBI nt	AAONEQ010000023.1	Salmonella enterica subsp. enterica serovar Telelkebir PNUSAS006040
NCBI nt	AAONKQ010000012.1	Salmonella enterica subsp. enterica serovar Saintpaul PNUSAS007891
NCBI nt	AAONNR010000034.1	Salmonella enterica subsp. diarizonae serovar 16:z10:e
NCBI nt	AAONQE010000033.1	Salmonella enterica subsp. enterica serovar Berta PNUSAS009397
NCBI nt	AAONQR010000020.1	Salmonella enterica PNUSAS009809
NCBI nt	AAONWJ010000018.1	Salmonella enterica subsp. enterica serovar Hvittingfoss PNUSAS011886
NCBI nt	AAOORH010000022.1	Salmonella enterica subsp. enterica serovar Thompson PNUSAS031620
NCBI nt	AAOPHZ010000012.1	Salmonella enterica PNUSAS124706
NCBI nt	AAOPTN010000042.1	Salmonella enterica subsp. enterica serovar Florida MOD1-Ppo-82
NCBI nt	AAOQJD010000029.1	Salmonella enterica PNUSAS123436
NCBI nt	AAOQOG010000024.1	Salmonella enterica subsp. enterica serovar Enteritidis 863391
NCBI nt	AAOQQG010000026.1	Salmonella enterica PNUSAS126054
NCBI nt	AAORDL010000033.1	Salmonella enterica subsp. enterica serovar Thompson 857226
NCBI nt	AAORES010000017.1	Salmonella enterica 2016AM-0923
NCBI nt	AAORLR010000043.1	Salmonella enterica PNUSAS121680
NCBI nt	AAORLU010000038.1	Salmonella enterica PNUSAS122087
NCBI nt	AAOSKV010000027.1	Salmonella enterica PNUSAS124971
NCBI nt	AAOSLH010000027.1	Salmonella enterica PNUSAS123700
NCBI nt	AAOSLX010000037.1	Salmonella enterica PNUSAS125547
NCBI nt	AAOSMX010000038.1	Salmonella enterica PNUSAS125123
NCBI nt	AAOSPP010000015.1	Salmonella enterica PNUSAS123419
NCBI nt	AAOSQZ010000027.1	Salmonella enterica PNUSAS123145
NCBI nt	AAOSXT010000033.1	Salmonella enterica PNUSAS128737
NCBI nt	AAOTHC010000029.1	Salmonella enterica subsp. arizonae 843963
NCBI nt	AAOTIE010000045.1	Salmonella enterica PNUSAS129186
NCBI nt	AAOTNY010000026.1	Salmonella enterica PNUSAS119932
NCBI nt	AAOUAW010000012.1	Salmonella enterica 2016AM-0628
NCBI nt	AAOUGU010000014.1	Salmonella enterica 2016AM-0977
NCBI nt	AAOUNZ010000037.1	Salmonella enterica PNUSAS123553
NCBI nt	AAOVZX010000016.1	Salmonella enterica PNUSAS090378
NCBI nt	AAOWBC010000037.1	Salmonella enterica subsp. enterica serovar Minnesota 841375
NCBI nt	AAOWMY010000035.1	Salmonella enterica subsp. enterica serovar Typhimurium PNUSAS035067
NCBI nt	AAOWXJ010000022.1	Salmonella enterica PNUSAS115129
NCBI nt	AAOWYV010000027.1	Salmonella enterica subsp. enterica serovar Newport MOD1-Lcs-17
NCBI nt	AAOXWJ010000029.1	Salmonella enterica subsp. enterica serovar Richmond 296238
NCBI nt	AAOYHC010000021.1	Salmonella enterica PNUSAS118018
NCBI nt	AAOZBR010000037.1	Salmonella enterica subsp. enterica serovar Typhimurium 74305
NCBI nt	AAOZLG010000030.1	Salmonella enterica subsp. enterica FDA274557
NCBI nt	AAOZNF010000020.1	Salmonella enterica subsp. enterica FDA300373-10
NCBI nt	AAOZNK010000020.1	Salmonella enterica subsp. enterica FDA184461
NCBI nt	AAOZPK010000042.1	Salmonella enterica subsp. enterica serovar Hvittingfoss FDA621429-56
NCBI nt	AAPACP010000022.1	Salmonella enterica subsp. enterica serovar Telelkebir 841453
NCBI nt	AAPAFN010000024.1	Salmonella enterica subsp. enterica serovar Montevideo H124020492
NCBI nt	AAPANJ010000032.1	Salmonella enterica subsp. enterica serovar Typhimurium PNUSAS032705
NCBI nt	AAPBDI010000031.1	Salmonella enterica subsp. enterica serovar Java 267804
NCBI nt	AAPBKC010000029.1	Salmonella enterica subsp. enterica serovar Typhimurium VA_WGS-00046
NCBI nt	AAPBSB010000018.1	Salmonella enterica subsp. enterica serovar Typhimurium PNUSAS028967
NCBI nt	AAPBTQ010000037.1	Salmonella enterica PNUSAS115314
NCBI nt	AAPCDY010000018.1	Salmonella enterica subsp. enterica serovar Newport FSF0036
NCBI nt	AAPDBN010000034.1	Salmonella enterica subsp. enterica serovar Heidelberg H124060495
NCBI nt	AAPDET010000015.1	Salmonella enterica PNUSAS115185
NCBI nt	AAPECJ010000026.1	Salmonella enterica PNUSAS134769
NCBI nt	AAPEMD010000026.1	Salmonella enterica subsp. enterica serovar Derby 888657
NCBI nt	AAPFBH010000031.1	Salmonella enterica subsp. enterica serovar Inverness FL-MDD-379
NCBI nt	AAPFFN010000047.1	Salmonella enterica subsp. enterica serovar Vitkin H124020474
NCBI nt	AAPFXT010000038.1	Salmonella enterica subsp. enterica serovar Typhimurium 57660
NCBI nt	AAPGTH010000042.1	Salmonella enterica subsp. enterica 90176
NCBI nt	AAPGVE010000024.1	Salmonella enterica subsp. houtenae FDA571509
NCBI nt	AAPHFT010000019.1	Salmonella enterica subsp. enterica serovar Kottbus PNUSAS003701
NCBI nt	AAPHIX010000030.1	Salmonella enterica subsp. enterica serovar Poona 73194
NCBI nt	AAPHLH010000036.1	Salmonella enterica subsp. enterica serovar Typhimurium 78665
NCBI nt	AAPHQD010000022.1	Salmonella enterica subsp. enterica serovar Javiana PNUSAS009505
NCBI nt	AAPIDW010000030.1	Salmonella enterica subsp. houtenae 392961
NCBI nt	AAPIFW010000026.1	Salmonella enterica subsp. enterica serovar Beaudesert PNUSAS018565
NCBI nt	AAPJGG010000030.1	Salmonella enterica subsp. enterica serovar Enteritidis PNUSAS032479
NCBI nt	AAPJGL010000030.1	Salmonella enterica subsp. enterica serovar 4
NCBI nt	AAPKQQ010000030.1	Salmonella enterica subsp. enterica serovar Vitkin 417318
NCBI nt	AAPKXY010000037.1	Salmonella enterica subsp. enterica serovar Montevideo FSIS11808703
NCBI nt	AAPLES010000015.1	Salmonella enterica subsp. enterica serovar Javiana PNUSAS040822
NCBI nt	AAPLHD010000036.1	Salmonella enterica subsp. enterica serovar Enteritidis 462046
NCBI nt	AAPLLS010000025.1	Salmonella enterica subsp. enterica serovar Typhimurium NC_STy09
NCBI nt	AAPLZY010000036.1	Salmonella enterica PNUSAS089462
NCBI nt	AAPMHI010000018.1	Salmonella enterica 2016AM-0745
NCBI nt	AAPMXK010000021.1	Salmonella enterica PNUSAS090526
NCBI nt	AAPNEW010000010.1	Salmonella enterica 2016AM-2212
NCBI nt	AAPNFH010000041.1	Salmonella enterica subsp. enterica serovar Mississippi 865095
NCBI nt	AAPNPE010000014.1	Salmonella enterica PNUSAS130577
NCBI nt	AAPNUT010000036.1	Salmonella enterica PNUSAS130723
NCBI nt	AAPNWS010000023.1	Salmonella enterica 2016AM-1292
NCBI nt	AAPNZT010000041.1	Salmonella enterica PNUSAS131282
NCBI nt	AAPOKP010000023.1	Salmonella enterica PNUSAS129565
NCBI nt	AAPOXD010000027.1	Salmonella enterica PNUSAS130915
NCBI nt	AAPOYY010000012.1	Salmonella enterica PNUSAS130773
NCBI nt	AAPPHQ010000028.1	Salmonella enterica subsp. enterica serovar Newport 877914
NCBI nt	AAPQQJ010000034.1	Salmonella enterica subsp. enterica serovar Typhimurium 835814
NCBI nt	AAPRKK010000036.1	Salmonella enterica PNUSAS123891
NCBI nt	AAPRLQ010000028.1	Salmonella enterica PNUSAS129617
NCBI nt	AAPRPL010000016.1	Salmonella enterica PNUSAS130201
NCBI nt	AAPRPQ010000021.1	Salmonella enterica PNUSAS130311
NCBI nt	AAPRRW010000051.1	Salmonella enterica PNUSAS122929
NCBI nt	AAPSBU010000021.1	Salmonella enterica 2016AM-1391
NCBI nt	AAPSHE010000045.1	Salmonella enterica PNUSAS131598
NCBI nt	AAPSLM010000043.1	Salmonella enterica PNUSAS117995
NCBI nt	AAPTAE010000029.1	Salmonella enterica PNUSAS132379
NCBI nt	AAPUAB010000019.1	Salmonella enterica 2016AM-2902
NCBI nt	AAPULI010000019.1	Salmonella enterica PNUSAS137151
NCBI nt	AAPUPV010000034.1	Salmonella enterica PNUSAS116057
NCBI nt	AAPUYN010000024.1	Salmonella enterica PNUSAS117701
NCBI nt	AAPVFM010000036.1	Salmonella enterica PNUSAS126380
NCBI nt	AAPVTS010000022.1	Salmonella enterica PNUSAS131292
NCBI nt	AAPVVU010000015.1	Salmonella enterica PNUSAS131359
NCBI nt	AAPWDI010000022.1	Salmonella enterica 2016AM-2066
NCBI nt	AAPWRB010000013.1	Salmonella enterica PNUSAS133348
NCBI nt	AAPWZL010000023.1	Salmonella enterica PNUSAS136837
NCBI nt	AAPXOU010000029.1	Salmonella enterica subsp. enterica serovar Hillingdon CFSAN064196
NCBI nt	AAPXXZ010000020.1	Salmonella enterica PNUSAS125102
NCBI nt	AAPYBK010000013.1	Salmonella enterica 2016AM-1837
NCBI nt	AAPYPV010000029.1	Salmonella enterica subsp. enterica serovar Java PNUSAS008390
NCBI nt	AAPYYJ010000045.1	Salmonella enterica subsp. enterica serovar Waral
NCBI nt	AAPZBD010000020.1	Salmonella enterica subsp. enterica serovar Javiana PNUSAS027355
NCBI nt	AAPZQW010000026.1	Salmonella enterica PNUSAS126973
NCBI nt	AAPZRH010000016.1	Salmonella enterica subsp. enterica serovar Urbana
NCBI nt	AAPZSI010000019.1	Salmonella enterica subsp. enterica serovar Javiana PNUSAS013167
NCBI nt	AAQAOM010000042.1	Salmonella enterica subsp. enterica 72271
NCBI nt	AAQDCR010000020.1	Salmonella enterica PNUSAS088917
NCBI nt	AAQDDW010000025.1	Salmonella enterica PNUSAS088700
NCBI nt	AAQDRF010000025.1	Salmonella enterica PNUSAS138100
NCBI nt	AAQDTM010000015.1	Salmonella enterica PNUSAS134268
NCBI nt	AAQERL010000024.1	Salmonella enterica PNUSAS137246
NCBI nt	AAQFOE010000012.1	Salmonella enterica PNUSAS089536
NCBI nt	AAQFRA010000040.1	Salmonella enterica subsp. enterica serovar Bareilly PNUSAS032266
NCBI nt	AAQGVQ010000037.1	Salmonella enterica PNUSAS114076
NCBI nt	AAQHSO010000039.1	Salmonella enterica subsp. enterica serovar Brandenburg OSF012694
NCBI nt	AAQIWE010000013.1	Salmonella enterica PNUSAS116410
NCBI nt	AAQJXL010000036.1	Salmonella enterica PNUSAS115695
NCBI nt	AAQKOR010000023.1	Salmonella enterica PNUSAS117297
NCBI nt	AAQKTU010000039.1	Salmonella enterica PNUSAS114072
NCBI nt	AAQLEY010000027.1	Salmonella enterica PNUSAS106593
NCBI nt	AAQMVS010000044.1	Salmonella enterica PNUSAS033021
NCBI nt	AAQNDH010000028.1	Salmonella enterica subsp. enterica serovar Rubislaw FNW19G82
NCBI nt	AAQOPC010000025.1	Salmonella enterica PNUSAS088710
NCBI nt	AAQPDF010000037.1	Salmonella enterica 890476
NCBI nt	AAQQAL010000039.1	Salmonella enterica subsp. enterica serovar Rubislaw PSU-2503
NCBI nt	AAQTEH010000023.1	Salmonella enterica PNUSAS139157
NCBI nt	AAQUBV010000020.1	Salmonella enterica PNUSAS139426
NCBI nt	AAQUKB010000015.1	Salmonella enterica PNUSAS139020
NCBI nt	AAQUQG010000023.1	Salmonella enterica PNUSAS139492
NCBI nt	AAQVEA010000029.1	Salmonella enterica subsp. enterica serovar Fluntern 905429
NCBI nt	AAQZNZ010000025.1	Escherichia coli PNUSAE035883
NCBI nt	AARDMP010000047.1	Escherichia coli AUSMDU00014182
NCBI nt	AARJBV010000027.1	Salmonella enterica PNUSAS140634
NCBI nt	AARJEH010000036.1	Salmonella enterica PNUSAS140456
NCBI nt	AARKEG010000031.1	Salmonella enterica subsp. enterica serovar Potsdam 916812
NCBI nt	AARKMU010000053.1	Escherichia coli PSU-2257
NCBI nt	AARMOG010000038.1	Escherichia coli 2018C-3374
NCBI nt	AARNXZ010000030.1	Escherichia coli FSIS11815337
NCBI nt	AAROEZ010000034.1	Escherichia coli CVM N17EC1390
NCBI nt	AAROFV010000044.1	Escherichia coli CVM N17EC0956
NCBI nt	AAROGX010000038.1	Escherichia coli CVM N17EC1126
NCBI nt	AAROIO010000050.1	Escherichia coli CVM N17EC1320
NCBI nt	AAROIW010000041.1	Escherichia coli CVM N17EC0206
NCBI nt	AAROKL010000036.1	Escherichia coli CVM N17EC0064
NCBI nt	AAROLC010000045.1	Escherichia coli CVM N17EC1242
NCBI nt	AARPLC010000047.1	Escherichia coli FSIS11814329
NCBI nt	AARPUS010000031.1	Escherichia albertii PNUSAE018484
NCBI nt	AARTKA010000031.1	Escherichia coli PNUSAE015465
NCBI nt	AARVFM010000045.1	Escherichia coli FSIS11917413
NCBI nt	AARVJQ010000029.1	Escherichia coli PNUSAE014401
NCBI nt	AARVUM010000071.1	Escherichia coli PNUSAE021842
NCBI nt	AARXNV020000034.1	Escherichia coli PNUSAE014184
NCBI nt	AARZPC010000045.1	Escherichia coli PNUSAE013052
NCBI nt	AARZPY010000042.1	Escherichia coli FSIS11808571
NCBI nt	AASANJ010000038.1	Escherichia coli FSIS11918723
NCBI nt	AASBSE010000049.1	Escherichia coli NC_LB-5077
NCBI nt	AASBSU010000027.1	Escherichia coli NC_LB-4993
NCBI nt	AASBTO010000063.1	Escherichia coli NC_LB-5015
NCBI nt	AASDGX010000038.1	Escherichia coli PNUSAE024962
NCBI nt	AASEHP010000042.1	Escherichia coli FSIS11920140
NCBI nt	AASEKA010000028.1	Escherichia coli FSIS11919916
NCBI nt	AASFJI020000044.1	Escherichia coli 19OR07CB12-EC
NCBI nt	AASFKH010000033.1	Escherichia coli 19SC06GT10-EC2
NCBI nt	AASFOD010000059.1	Escherichia coli PSU-1879
NCBI nt	AASFOI010000050.1	Escherichia coli PSU-1880
NCBI nt	AASFPL010000065.1	Escherichia coli FSIS11922923
NCBI nt	AASFRZ010000046.1	Escherichia coli PSU-1894
NCBI nt	AASGEC010000032.1	Escherichia coli CVM N18EC1330
NCBI nt	AASHIP010000039.1	Escherichia coli FSIS11705490
NCBI nt	AASHSU010000033.1	Escherichia coli FSIS11704770
NCBI nt	AASHXG020000040.1	Escherichia coli 4.1729
NCBI nt	AASIDS010000032.1	Escherichia coli PNUSAE010416
NCBI nt	AASIVO010000048.1	Escherichia coli PNUSAE010110
NCBI nt	AASJJV020000036.1	Escherichia coli 9.1723
NCBI nt	AASJUQ020000026.1	Escherichia coli 6.1826
NCBI nt	AASKKI020000032.1	Escherichia coli 80.0751
NCBI nt	AASKND020000037.1	Escherichia coli 85.1083
NCBI nt	AASKNI020000038.1	Escherichia coli 75.0158
NCBI nt	AASLCB010000026.1	Escherichia coli 19MD07GT06-EC
NCBI nt	AASLKI010000033.1	Escherichia coli FSIS11704312
NCBI nt	AASMAV010000037.1	Escherichia coli NC_STEC256
NCBI nt	AASMBN010000025.1	Escherichia coli AZ-TG94321
NCBI nt	AASMSA010000039.1	Escherichia coli FSIS1703151
NCBI nt	AASNEU010000041.1	Escherichia coli FSIS1702750
NCBI nt	AASNVA010000033.1	Escherichia coli 19OR01GT12-EC
NCBI nt	AASNXI010000064.1	Escherichia coli 19GA08PC02
NCBI nt	AASOHJ010000035.1	Escherichia coli FSIS11923834
NCBI nt	AASOKM010000061.1	Escherichia coli NYVetLIRN-191
NCBI nt	AASPPA010000054.1	Escherichia coli
NCBI nt	AASRJX010000036.1	Escherichia coli PNUSAE044602
NCBI nt	AASRKS010000038.1	Escherichia coli PNUSAE043599
NCBI nt	AASVOS010000030.1	Escherichia coli FSIS11927205
NCBI nt	AASVQA010000057.1	Escherichia coli 853981
NCBI nt	AASVRK010000024.1	Escherichia coli CVM N19EC0244
NCBI nt	AASVRW010000043.1	Escherichia coli CVM N19EC0141
NCBI nt	AASVWW010000042.1	Escherichia coli CVM N19EC0406
NCBI nt	AASWCD010000038.1	Escherichia coli CVM N19EC0031
NCBI nt	AASWFG010000053.1	Escherichia coli 19KS08GT05-EC
NCBI nt	AASWIZ010000037.1	Escherichia coli PSU-2230
NCBI nt	AASWJC010000062.1	Escherichia coli 846530
NCBI nt	AASWLN010000047.1	Escherichia coli CVM N19EC0631
NCBI nt	AASWLP010000032.1	Escherichia coli CVM N19EC0632
NCBI nt	AASWOV010000053.1	Escherichia coli PSU-2226
NCBI nt	AASWPJ010000035.1	Escherichia coli PSU-2207
NCBI nt	AASWPP010000037.1	Escherichia coli PSU-2224
NCBI nt	AASWSJ010000033.1	Escherichia coli PNUSAE040283
NCBI nt	AASWTH010000061.1	Escherichia coli 19KS07CB40_EC
NCBI nt	AASWVB010000054.1	Escherichia coli PSU-2165
NCBI nt	AASWZG010000050.1	Escherichia coli PSU-2096
NCBI nt	AASXBC010000047.1	Escherichia coli PSU-1882
NCBI nt	AASXDP010000039.1	Escherichia coli 19CO03CB08-EC
NCBI nt	AASXIE010000037.1	Escherichia coli FSIS11925575
NCBI nt	AASYRS010000053.1	Escherichia coli PSU-2354
NCBI nt	AASZGT010000037.1	Escherichia coli PSU-2326
NCBI nt	AASZLN010000030.1	Escherichia coli PNUSAE045814
NCBI nt	AASZNT010000044.1	Escherichia coli CFSAN046713
NCBI nt	AATBGV010000054.1	Escherichia coli 20IA01PC09-MAC2
NCBI nt	AATBIX010000038.1	Escherichia coli PNUSAE048741
NCBI nt	AATBNQ010000041.1	Escherichia coli ECOL-19-VL-SD-IA-0014
NCBI nt	AATCFW010000025.1	Escherichia coli 2012C-3355
NCBI nt	AATEJW010000036.1	Escherichia coli 267734
NCBI nt	AATETU010000055.1	Escherichia coli 155580
NCBI nt	AATHKS010000036.1	Escherichia coli AZ-TG71555
NCBI nt	AATIKD010000051.1	Escherichia coli 07-3210
NCBI nt	AATJHV010000030.1	Escherichia coli AZ-TG71287
NCBI nt	AATJLU010000024.1	Escherichia coli AZ-TG73407
NCBI nt	AATJNW010000027.1	Escherichia coli AZ-TG60572
NCBI nt	AATJOK010000026.1	Escherichia coli AZ-TG56072
NCBI nt	AATJOV010000044.1	Escherichia coli AZ-TG60373
NCBI nt	AATJQG010000039.1	Escherichia coli AZ-TG60901
NCBI nt	AATJWE020000064.1	Escherichia coli 84.0522
NCBI nt	AATKDN010000044.1	Escherichia coli PSU-2611
NCBI nt	AATKGL010000051.1	Escherichia coli 19GA05GT10-EC
NCBI nt	AATLKN020000045.1	Escherichia coli 84.0669
NCBI nt	AATLKY010000027.1	Escherichia coli 19SC07GT10-EC
NCBI nt	AATLMS010000027.1	Escherichia coli NC_P01-01
NCBI nt	AATMHS010000071.1	Escherichia coli PSU-2491
NCBI nt	AATMMD010000047.1	Escherichia coli MOD1-EC3585
NCBI nt	AATMUE010000043.1	Escherichia coli PNUSAE051706
NCBI nt	AATNBY020000063.1	Escherichia coli 95.4128
NCBI nt	AATOAH010000040.1	Escherichia coli CVM N18EC0930
NCBI nt	AATOCI010000021.1	Escherichia coli CVM N18EC1080
NCBI nt	AATOFK010000028.1	Escherichia coli CVM N18EC1047
NCBI nt	AATOHL010000053.1	Escherichia coli CVM N18EC0954
NCBI nt	AATOLW010000035.1	Escherichia coli CVM N18EC0376
NCBI nt	AATOOG010000055.1	Escherichia coli CVM N18EC1204
NCBI nt	AATOPM010000036.1	Escherichia coli CVM N18EC0904
NCBI nt	AATOPS010000041.1	Escherichia coli CVM N18EC0554
NCBI nt	AATOQF010000041.1	Escherichia coli CVM N18EC1114
NCBI nt	AATOTD010000034.1	Escherichia coli FSIS11923602
NCBI nt	AATOZB010000046.1	Escherichia coli PSU-1712
NCBI nt	AATPCK010000043.1	Escherichia coli H1 PSU-1743
NCBI nt	AATPDN010000064.1	Escherichia coli ECOL-18-VL-SD-NC-0024
NCBI nt	AATPID010000038.1	Escherichia coli PSU-1513
NCBI nt	AATPJN010000034.1	Escherichia coli PSU-1501
NCBI nt	AATPTS010000064.1	Escherichia coli FSIS11813476
NCBI nt	AATPTU010000049.1	Escherichia coli FSIS11813490
NCBI nt	AATPXD010000060.1	Escherichia coli PNUSAE017357
NCBI nt	AATPXN010000035.1	Escherichia coli FSIS11813244
NCBI nt	AATPYK010000034.1	Escherichia coli 2018EL-1050a
NCBI nt	AATQGF010000067.1	Escherichia coli PNUSAE015994
NCBI nt	AATQJH010000035.1	Escherichia coli PSU-0859
NCBI nt	AATQZC010000035.1	Escherichia coli PSU-0390
NCBI nt	AATQZS010000032.1	Escherichia coli FSIS11810256
NCBI nt	AATSIW010000015.1	Salmonella enterica PNUSAS143797
NCBI nt	AATSKF010000030.1	Salmonella enterica PNUSAS143802
NCBI nt	AATSLS010000034.1	Salmonella enterica PNUSAS143751
NCBI nt	AATVRZ010000012.1	Salmonella enterica PNUSAS154093
NCBI nt	AATWBT010000017.1	Shigella sonnei PNUSAE051466
NCBI nt	AATXDL010000067.1	Shigella sonnei PNUSAE047078
NCBI nt	AATXIJ010000037.1	Shigella sonnei 871267
NCBI nt	AATXLE010000016.1	Shigella sonnei PNUSAE045478
NCBI nt	AATYCA010000015.1	Salmonella enterica PNUSAS153982
NCBI nt	AATYIO010000038.1	Salmonella enterica PNUSAS154749
NCBI nt	AATYRW010000033.1	Salmonella enterica subsp. enterica serovar Senftenberg 961933
NCBI nt	AATYUW010000026.1	Salmonella enterica JWC-0930-18A
NCBI nt	AATZDY010000025.1	Salmonella enterica PNUSAS153223
NCBI nt	AATZPP010000022.1	Salmonella enterica PNUSAS151164
NCBI nt	AATZWC010000015.1	Salmonella enterica PNUSAS154829
NCBI nt	AATZWX010000025.1	Salmonella enterica PNUSAS153032
NCBI nt	AATZYY010000016.1	Salmonella enterica PNUSAS152942
NCBI nt	AAUAIY010000024.1	Salmonella enterica PNUSAS152596
NCBI nt	AAUBBC010000025.1	Salmonella enterica PNUSAS152126
NCBI nt	AAUBLF010000026.1	Salmonella enterica PNUSAS151988
NCBI nt	AAUBMN010000040.1	Escherichia coli PNUSAE055121
NCBI nt	AAUBPJ010000028.1	Salmonella enterica subsp. enterica serovar Stanley 959878
NCBI nt	AAUCFO010000015.1	Salmonella enterica PNUSAS151715
NCBI nt	AAUCHY010000022.1	Salmonella enterica PNUSAS151650
NCBI nt	AAUCIA010000031.1	Escherichia coli 20CT06PC09-EC
NCBI nt	AAUCXB010000024.1	Salmonella enterica PNUSAS151271
NCBI nt	AAUGCU010000039.1	Salmonella enterica PNUSAS149306
NCBI nt	AAUHIJ010000015.1	Salmonella enterica PNUSAS148594
NCBI nt	AAUHRL010000044.1	Salmonella enterica subsp. enterica serovar Amager FSIS12031390
NCBI nt	AAUIBN010000027.1	Salmonella enterica PNUSAS148325
NCBI nt	AAUIID010000042.1	Escherichia coli FSIS12028157
NCBI nt	AAUIIJ010000050.1	Escherichia coli FSIS12028158
NCBI nt	AAUIJQ010000033.1	Escherichia coli FSIS12027844
NCBI nt	AAUIRJ010000041.1	Salmonella enterica PNUSAS148129
NCBI nt	AAUISS010000042.1	Salmonella enterica PNUSAS148085
NCBI nt	AAUJEE010000031.1	Salmonella enterica PNUSAS155489
NCBI nt	AAUJNN010000019.1	Escherichia coli 20NC02GT03_EC
NCBI nt	AAUJOC010000015.1	Salmonella enterica subsp. enterica serovar Javiana SAL-19-VL-OH-GA-0019
NCBI nt	AAUJTZ010000013.1	Salmonella enterica PNUSAS147693
NCBI nt	AAUJVX010000032.1	Escherichia coli O25:H4
NCBI nt	AAUMAE010000026.1	Salmonella enterica PNUSAS155651
NCBI nt	AAUMOE010000032.1	Salmonella enterica PNUSAS146429
NCBI nt	AAUMOS010000029.1	Salmonella enterica subsp. enterica serovar Stanleyville 950935
NCBI nt	AAUMQY010000037.1	Shigella sonnei AUSMDU00018229
NCBI nt	AAUMYJ010000020.1	Salmonella enterica PNUSAS146505
NCBI nt	AAUNBE010000007.1	Salmonella enterica PNUSAS146230
NCBI nt	AAUNVN010000023.1	Escherichia coli 20KS02GT02EC
NCBI nt	AAUOFM010000043.1	Salmonella enterica PNUSAS155738
NCBI nt	AAUOGP010000016.1	Salmonella enterica PNUSAS145845
NCBI nt	AAUOGR010000015.1	Salmonella enterica PNUSAS145842
NCBI nt	AAUQGS010000014.1	Shigella sonnei PNUSAE039825
NCBI nt	AAUQKD010000012.1	Shigella sonnei PNUSAE042907
NCBI nt	AAUQLH010000065.1	Shigella sonnei 850349
NCBI nt	AAUQMQ010000067.1	Shigella sonnei 850149
NCBI nt	AAUQQM010000014.1	Shigella sonnei PNUSAE052432
NCBI nt	AAUQXO010000070.1	Shigella sonnei 836981
NCBI nt	AAURDN010000073.1	Shigella sonnei 832764
NCBI nt	AAURTW010000064.1	Shigella sonnei 806346
NCBI nt	AAURWC010000068.1	Shigella sonnei 806332
NCBI nt	AAURWT010000044.1	Shigella sonnei PNUSAE035731
NCBI nt	AAUSBE010000018.1	Shigella sonnei PNUSAE028364
NCBI nt	AAUSEF010000011.1	Shigella sonnei PNUSAE033663
NCBI nt	AAUSEJ010000013.1	Shigella sonnei PNUSAE033665
NCBI nt	AAUSHX010000010.1	Shigella sonnei PNUSAE032703
NCBI nt	AAUSYR010000067.1	Shigella sonnei PNUSAE027883
NCBI nt	AAUUIN020000060.1	Shigella sonnei 748910
NCBI nt	AAUUOL010000061.1	Shigella sonnei PNUSAE024230
NCBI nt	AAUVIE010000017.1	Shigella sonnei 2016AM-3089
NCBI nt	AAUVJA010000019.1	Shigella sonnei 2016AM-2809
NCBI nt	AAUVJZ010000016.1	Shigella sonnei 2016AM-3135
NCBI nt	AAUVKX010000019.1	Shigella sonnei 2016AM-2425
NCBI nt	AAUVLL010000021.1	Shigella sonnei 2016AM-2344
NCBI nt	AAUVLX010000017.1	Shigella sonnei 2016AM-2130
NCBI nt	AAUVMN010000018.1	Shigella sonnei 2016AM-2069
NCBI nt	AAUVMO010000018.1	Shigella sonnei 2016AM-2068
NCBI nt	AAUVSA010000040.1	Shigella sonnei AUSMDU00009588
NCBI nt	AAUVSQ010000064.1	Shigella sonnei AUSMDU00013808
NCBI nt	AAUVST010000018.1	Shigella sonnei AUSMDU00010039
NCBI nt	AAUVVI010000040.1	Shigella sonnei AUSMDU00010702
NCBI nt	AAUVVR010000038.1	Shigella sonnei AUSMDU00012075
NCBI nt	AAUVWT010000065.1	Shigella sonnei AUSMDU00006624
NCBI nt	AAUWAU010000059.1	Shigella sonnei AUSMDU00010463
NCBI nt	AAUWAX010000019.1	Shigella sonnei AUSMDU00010321
NCBI nt	AAUWDZ010000072.1	Shigella sonnei AUSMDU00008735
NCBI nt	AAUWEK010000077.1	Shigella sonnei AUSMDU00008352
NCBI nt	AAUWFL010000064.1	Shigella sonnei AUSMDU00010919
NCBI nt	AAUWHG010000016.1	Shigella sonnei AUSMDU00010201
NCBI nt	AAUXBB010000100.1	Shigella sonnei 659389
NCBI nt	AAUXDO010000023.1	Shigella sonnei PNUSAE020731
NCBI nt	AAUXFJ010000010.1	Shigella sonnei PNUSAE020699
NCBI nt	AAUXGN010000059.1	Shigella flexneri 653651
NCBI nt	AAUXHO010000012.1	Shigella sonnei PNUSAE020759
NCBI nt	AAUXLC010000066.1	Shigella sonnei 648666
NCBI nt	AAUXMN010000016.1	Shigella sonnei PNUSAE019733
NCBI nt	AAUXNJ010000017.1	Shigella sonnei PNUSAE020317
NCBI nt	AAUXNO010000016.1	Shigella sonnei PNUSAE020477
NCBI nt	AAUXRA010000022.1	Shigella sonnei PNUSAE019822
NCBI nt	AAUXSH010000057.1	Shigella sonnei 634699
NCBI nt	AAUXUD010000065.1	Shigella sonnei 633503
NCBI nt	AAUXUP010000048.1	Shigella sonnei 632370
NCBI nt	AAUXXR010000015.1	Shigella sonnei PNUSAE019603
NCBI nt	AAUYEJ010000072.1	Shigella sonnei 613099
NCBI nt	AAUYKU010000064.1	Shigella sonnei 585997
NCBI nt	AAUYUQ010000019.1	Shigella sonnei PNUSAE017651
NCBI nt	AAUYVB010000015.1	Shigella sonnei PNUSAE017552
NCBI nt	AAUYYB010000061.1	Shigella sonnei PNUSAE016443
NCBI nt	AAUYYX010000063.1	Shigella sonnei PNUSAE016521
NCBI nt	AAUZBM010000015.1	Shigella sonnei PNUSAE015875
NCBI nt	AAUZCR010000010.1	Shigella sonnei PNUSAE015722
NCBI nt	AAUZIA010000019.1	Shigella sonnei PNUSAE014846
NCBI nt	AAUZJR010000058.1	Shigella sonnei PNUSAE014601
NCBI nt	AAUZPD010000006.1	Shigella sonnei PNUSAE009837
NCBI nt	AAUZWO010000014.1	Shigella sonnei PNUSAE012474
NCBI nt	AAUZXS010000072.1	Shigella sonnei PNUSAE012687
NCBI nt	AAVAAP010000014.1	Shigella sonnei PNUSAE011963
NCBI nt	AAVABM010000071.1	Shigella sonnei PNUSAE011413
NCBI nt	AAVACH010000017.1	Shigella sonnei PNUSAE012004
NCBI nt	AAVAHT010000068.1	Shigella sonnei PNUSAE011369
NCBI nt	AAVAIF010000030.1	Salmonella enterica PNUSAS156810
NCBI nt	AAVALD010000023.1	Shigella sonnei PNUSAE010972
NCBI nt	AAVALH010000014.1	Shigella sonnei PNUSAE010955
NCBI nt	AAVAMU010000049.1	Shigella sonnei
NCBI nt	AAVAON010000023.1	Shigella sonnei E7811
NCBI nt	AAVAQV010000022.1	Shigella sonnei E7827
NCBI nt	AAVAQZ010000020.1	Shigella sonnei E7858
NCBI nt	AAVARN010000018.1	Shigella sonnei B5029
NCBI nt	AAVASR010000019.1	Shigella sonnei B4011
NCBI nt	AAVAWR010000042.1	Shigella sonnei PNUSAE007692
NCBI nt	AAVBDG010000012.1	Shigella sonnei PNUSAE010118
NCBI nt	AAVBIK010000014.1	Shigella sonnei PNUSAE008904
NCBI nt	AAVBIU010000017.1	Shigella sonnei PNUSAE008832
NCBI nt	AAVBLX010000014.1	Shigella sonnei PNUSAE008493
NCBI nt	AAVBMV010000011.1	Shigella sonnei PNUSAE007498
NCBI nt	AAVBOG010000015.1	Shigella sonnei PNUSAE007037
NCBI nt	AAVBOI010000014.1	Shigella sonnei PNUSAE007038
NCBI nt	AAVBQR010000046.1	Shigella sonnei PNUSAE006837
NCBI nt	AAVCCC010000017.1	Shigella sonnei 2015C-4644
NCBI nt	AAVCDK010000008.1	Shigella sonnei 2015C-3626
NCBI nt	AAVCJU010000030.1	Shigella sonnei PNUSAE005122
NCBI nt	AAVCKT010000018.1	Shigella sonnei PNUSAE005142
NCBI nt	AAVCLJ010000054.1	Shigella sonnei PNUSAE005194
NCBI nt	AAVCLK010000058.1	Shigella sonnei PNUSAE005011
NCBI nt	AAVCOI010000021.1	Shigella sonnei 9782
NCBI nt	AAVCXN010000009.1	Shigella flexneri 229099
NCBI nt	AAVCZC010000044.1	Shigella sonnei 257342
NCBI nt	AAVDAC010000047.1	Shigella sonnei 278114
NCBI nt	AAVDDF010000057.1	Shigella sonnei 191658
NCBI nt	AAVDEJ010000067.1	Shigella sonnei 273560
NCBI nt	AAVDIP010000027.1	Shigella sonnei 288820
NCBI nt	AAVDJC010000045.1	Shigella sonnei 168320
NCBI nt	AAVDNB010000028.1	Shigella flexneri 261918
NCBI nt	AAVDQK010000063.1	Shigella sonnei 304427
NCBI nt	AAVDRA010000033.1	Shigella sonnei 285829
NCBI nt	AAVDXY010000030.1	Shigella sonnei 288907
NCBI nt	AAVEAT010000022.1	Shigella sonnei 200605
NCBI nt	AAVEDG010000033.1	Shigella sonnei 182836
NCBI nt	AAVEHT010000018.1	Shigella sonnei PNUSAE003069
NCBI nt	AAVEIR010000042.1	Shigella sonnei 186562
NCBI nt	AAVEKV010000013.1	Shigella sonnei 193353
NCBI nt	AAVELK010000014.1	Shigella sonnei 211761
NCBI nt	AAVEMP010000029.1	Shigella sonnei 187478
NCBI nt	AAVEMX010000021.1	Shigella sonnei 152508
NCBI nt	AAVEMZ010000049.1	Shigella sonnei 207585
NCBI nt	AAVERN010000068.1	Shigella sonnei 236291
NCBI nt	AAVEXT010000071.1	Shigella sonnei 2015C-5115
NCBI nt	AAVEXY010000031.1	Shigella sonnei 2015C-5096
NCBI nt	AAVEYY010000016.1	Shigella sonnei PNUSAE002070
NCBI nt	AAVFCN010000068.1	Shigella sonnei 2015C-3805
NCBI nt	AAVGAN010000020.1	Shigella sonnei PNUSAE021876
NCBI nt	AAVGAV010000055.1	Shigella sonnei PNUSAE022159
NCBI nt	AAVHTD010000035.1	Salmonella enterica PNUSAS158614
NCBI nt	AAVIAD010000017.1	Shigella sonnei PNUSAE021785
NCBI nt	AAVIAR010000015.1	Shigella sonnei PNUSAE019731
NCBI nt	AAVKJF010000013.1	Salmonella enterica PNUSAS159919
NCBI nt	AAVKMS010000047.1	Salmonella enterica PNUSAS160184
NCBI nt	AAVKQX010000016.1	Salmonella enterica PNUSAS152299
NCBI nt	AAVKRZ010000022.1	Salmonella enterica PNUSAS160407
NCBI nt	AAVKSO010000028.1	Salmonella enterica PNUSAS152297
NCBI nt	AAVLBO010000030.1	Salmonella enterica 2020K-0679
NCBI nt	AAVLBP010000025.1	Salmonella enterica 2020K-0668
NCBI nt	AAVLGN010000014.1	Salmonella enterica PNUSAS161013
NCBI nt	AAVLTS010000014.1	Salmonella enterica PNUSAS161581
NCBI nt	AAVLZR010000038.1	Escherichia coli FSIS12032418
NCBI nt	AAVMNI010000048.1	Salmonella enterica PNUSAS161129
NCBI nt	AAVMZE010000018.1	Salmonella enterica 2020K-0683
NCBI nt	AAVNOX010000024.1	Salmonella enterica PNUSAS162248
NCBI nt	AAVNRB010000029.1	Salmonella enterica PNUSAS162188
NCBI nt	AAVNUI010000047.1	Salmonella enterica PNUSAS162394
NCBI nt	AAVOBE010000030.1	Salmonella enterica PNUSAS157819
NCBI nt	AAVOMB010000020.1	Salmonella enterica PNUSAS163193
NCBI nt	AAVOMS010000021.1	Salmonella enterica PNUSAS163067
NCBI nt	AAVOVJ010000016.1	Salmonella enterica PNUSAS162849
NCBI nt	AAVPIM010000030.1	Salmonella enterica PNUSAS163478
NCBI nt	AAVPQD010000028.1	Salmonella enterica PNUSAS160678
NCBI nt	AAVQBW010000030.1	Salmonella enterica PNUSAS164035
NCBI nt	AAVQOM010000077.1	Shigella sonnei PNUSAE058835
NCBI nt	AAVQRP010000038.1	Salmonella enterica PNUSAS163695
NCBI nt	AAVRZQ010000034.1	Shigella sonnei 559824
NCBI nt	AAVSSY010000028.1	Shigella sonnei 531321
NCBI nt	AAVSVB010000025.1	Shigella sonnei 490284
NCBI nt	AAVSVH010000032.1	Shigella sonnei 328570
NCBI nt	AAVTEF010000060.1	Shigella sonnei 518087
NCBI nt	AAVTIM010000028.1	Shigella sonnei 414772
NCBI nt	AAVTJC010000047.1	Shigella sonnei 460501
NCBI nt	AAVTQZ010000033.1	Escherichia coli 318426
NCBI nt	AAVTRL010000075.1	Shigella sonnei 313911
NCBI nt	AAVTTZ010000070.1	Shigella sonnei 528466
NCBI nt	AAVTVN010000061.1	Shigella sonnei 414714
NCBI nt	AAVTXL010000047.1	Shigella sonnei 417253
NCBI nt	AAVUDO010000023.1	Shigella sonnei 392933
NCBI nt	AAVWOC010000019.1	Salmonella enterica PNUSAS164102
NCBI nt	AAVXNO010000012.1	Salmonella enterica PNUSAS165795
NCBI nt	AAVXZV010000032.1	Salmonella enterica PNUSAS165471
NCBI nt	AAVYGZ010000031.1	Escherichia coli FSIS12033071
NCBI nt	AAVYNZ010000014.1	Salmonella enterica PNUSAS165210
NCBI nt	AAVZEF010000020.1	Salmonella enterica PNUSAS166041
NCBI nt	AAVZHZ010000040.1	Salmonella enterica subsp. enterica serovar Kottbus FSIS32003775
NCBI nt	AAWBLU010000018.1	Salmonella enterica PNUSAS142906
NCBI nt	AAWBOT010000034.1	Salmonella enterica PNUSAS142740
NCBI nt	AAWBPW010000033.1	Salmonella enterica PNUSAS142715
NCBI nt	AAWBQC010000013.1	Salmonella enterica PNUSAS142696
NCBI nt	AAWBQP010000037.1	Salmonella enterica PNUSAS142681
NCBI nt	AAWCIK010000032.1	Salmonella enterica PNUSAS142343
NCBI nt	AAWEDE010000023.1	Salmonella enterica PNUSAS167751
NCBI nt	AAWEFU010000027.1	Salmonella enterica PNUSAS167653
NCBI nt	AAWEIB010000038.1	Salmonella enterica PNUSAS167669
NCBI nt	AAWEOE010000022.1	Salmonella enterica PNUSAS167954
NCBI nt	AAWFHW010000032.1	Salmonella enterica subsp. enterica serovar Typhimurium 988285
NCBI nt	AAWFMK010000026.1	Salmonella enterica subsp. enterica serovar Enteritidis 987743
NCBI nt	AAWFOL010000035.1	Salmonella enterica 2020K-0799
NCBI nt	AAWGOJ010000030.1	Salmonella enterica PNUSAS168592
NCBI nt	AAWGPZ010000036.1	Salmonella enterica PNUSAS169617
NCBI nt	AAWGYZ010000075.1	Escherichia coli ECOL-19-VL-OH-GA-0033
NCBI nt	AAWHHZ010000017.1	Salmonella enterica PNUSAS169685
NCBI nt	AAWHQS010000027.1	Salmonella enterica PNUSAS170055
NCBI nt	AAWIAX010000059.1	Escherichia coli CVM N19EC1093
NCBI nt	AAWIBL010000035.1	Escherichia coli CVM N19EC0551
NCBI nt	AAWIEV010000029.1	Escherichia coli CVM N19EC0955
NCBI nt	AAWIOW010000035.1	Salmonella enterica subsp. enterica serovar Weltevreden FDA184293-21
NCBI nt	AAWIOX010000046.1	Salmonella enterica subsp. enterica serovar Orientalis FDA605476-1
NCBI nt	AAWIYD010000036.1	Salmonella enterica subsp. enterica serovar Pomona FSIS12033919
NCBI nt	AAWJAD010000029.1	Salmonella enterica 2020K-0920
NCBI nt	AAWJSO010000030.1	Salmonella enterica PNUSAS170210
NCBI nt	AAWJWR010000031.1	Escherichia coli NYVetLIRN-242
NCBI nt	AAWKAV010000014.1	Shigella sonnei PNUSAE061138
NCBI nt	AAWKSC010000040.1	Salmonella enterica PSU-3180
NCBI nt	AAWKTN010000049.1	Escherichia coli 20OH07CB03-EC
NCBI nt	AAWKWL010000029.1	Salmonella enterica subsp. enterica serovar Newport PNCS007372
NCBI nt	AAWLCY010000025.1	Salmonella enterica PNUSAS171304
NCBI nt	AAWLZB010000038.1	Escherichia coli NCCPS_99
NCBI nt	AAWMEY010000017.1	Shigella sonnei PNUSAE062081
NCBI nt	AAWMOX010000038.1	Salmonella enterica PNUSAS176498
NCBI nt	AAWMYU010000050.1	Salmonella enterica PNUSAS177131
NCBI nt	AAWNOQ010000039.1	Salmonella enterica PNUSAS176363
NCBI nt	AAWOBM010000014.1	Salmonella enterica PNUSAS176030
NCBI nt	AAWOCT010000025.1	Salmonella enterica PNUSAS175486
NCBI nt	AAWOKU010000025.1	Salmonella enterica PNUSAS176002
NCBI nt	AAWOXU010000038.1	Salmonella enterica PNUSAS174779
NCBI nt	AAWPAE010000036.1	Salmonella enterica PNUSAS172377
NCBI nt	AAWPDC010000030.1	Salmonella enterica PNUSAS175427
NCBI nt	AAWPEM010000015.1	Salmonella enterica PNUSAS175254
NCBI nt	AAWREF020000035.1	Escherichia coli 2020GO-00057
NCBI nt	AAWSUS010000017.1	Salmonella enterica PNUSAS177633
NCBI nt	AAWTKE010000019.1	Salmonella enterica PNUSAS173355
NCBI nt	AAWTOP010000031.1	Salmonella enterica PNUSAS177701
NCBI nt	AAWTYH010000049.1	Salmonella enterica PNUSAS173153
NCBI nt	AAWTZD010000048.1	Salmonella enterica PNUSAS173095
NCBI nt	AAWUPM010000027.1	Salmonella enterica PNUSAS168427
NCBI nt	AAWUUV010000020.1	Salmonella enterica PNUSAS172740
NCBI nt	AAWVZO010000043.1	Salmonella enterica subsp. enterica serovar Saintpaul FSIS12034731
NCBI nt	AAWWSY010000037.1	Salmonella enterica subsp. enterica serovar Typhimurium 836970
NCBI nt	AAWWTC010000034.1	Salmonella enterica subsp. enterica serovar Livingstone 728354
NCBI nt	AAWYFF010000032.1	Salmonella enterica PNUSAS178234
NCBI nt	AAWYIW010000028.1	Salmonella enterica PNUSAS174081
NCBI nt	AAWYOQ010000029.1	Salmonella enterica PNUSAS169270
NCBI nt	AAWYPG010000015.1	Salmonella enterica PNUSAS172079
NCBI nt	AAWYUK010000014.1	Salmonella enterica PNUSAS166208
NCBI nt	AAXARP010000023.1	Salmonella enterica PNUSAS178844
NCBI nt	AAXBNZ010000019.1	Salmonella enterica PNUSAS179255
NCBI nt	AAXBOC010000018.1	Salmonella enterica PNUSAS179258
NCBI nt	AAXBUJ010000028.1	Salmonella enterica PNUSAS162448
NCBI nt	AAXCUB010000029.1	Escherichia coli PSU-3073
NCBI nt	AAXCZL010000039.1	Salmonella enterica PNUSAS179392
NCBI nt	AAXDJK010000032.1	Salmonella enterica PNUSAS179588
NCBI nt	AAXDVZ010000013.1	Salmonella enterica PNUSAS179742
NCBI nt	AAXDYQ010000057.1	Escherichia coli CVM N18EC0964
NCBI nt	AAXLNH020000029.1	Enterobacter hormaechei 2019GO-00042
NCBI nt	AAXLOV010000036.1	Salmonella enterica PNUSAS181981
NCBI nt	AAXLRZ010000018.1	Salmonella enterica PNUSAS181668
NCBI nt	AAXMBA010000026.1	Salmonella enterica PNUSAS182914
NCBI nt	AAXMJC020000054.1	Escherichia coli
NCBI nt	AAXNIO010000019.1	Vibrio cholerae PNUSAV000568
NCBI nt	AAXNKS010000028.1	Vibrio cholerae PNUSAV000539
NCBI nt	AAXNLE010000038.1	Vibrio parahaemolyticus PNUSAV000525
NCBI nt	AAXOBY010000031.1	Vibrio parahaemolyticus PHLUSAVBR00056
NCBI nt	AAXOOP020000027.1	Vibrio parahaemolyticus WAPHLVBRA00097
NCBI nt	AAXORF020000023.1	Vibrio parahaemolyticus CR042-19
NCBI nt	AAXPXQ010000027.1	Salmonella enterica PNUSAS183544
NCBI nt	AAXQQC010000013.1	Shigella sonnei PNUSAE065155
NCBI nt	AAXQWJ010000045.1	Salmonella enterica PNUSAS183817
NCBI nt	AAXQXB010000033.1	Salmonella enterica PNUSAS183783
NCBI nt	AAXRBE010000030.1	Salmonella enterica PNUSAS183235
NCBI nt	AAXRPT010000027.1	Salmonella enterica subsp. enterica serovar Saintpaul 1036557
NCBI nt	AAXRYM010000041.1	Salmonella enterica PNUSAS182756
NCBI nt	AAXSGK020000033.1	Escherichia coli 2019HL-00659
NCBI nt	AAXSGM020000033.1	Escherichia coli 2019HL-00649
NCBI nt	AAXSMS010000040.1	Shigella sonnei PNUSAE065504
NCBI nt	AAXSXW010000015.1	Shigella sonnei PNUSAE064767
NCBI nt	AAXTNS020000033.1	Escherichia coli 2018HL-00187
NCBI nt	AAXTXS010000042.1	Salmonella enterica PNUSAS181822
NCBI nt	AAXTYX020000033.1	Citrobacter freundii Citrobacter_sp_2020CK-00392
NCBI nt	AAXTZI020000029.1	Citrobacter freundii Citrobacter_freundii_2020CK-00178
NCBI nt	AAXUJL010000013.1	Salmonella enterica 2020K-1217
NCBI nt	AAXUMZ010000023.1	Salmonella enterica PNUSAS181620
NCBI nt	AAXUWQ010000015.1	Shigella sonnei PNUSAE065568
NCBI nt	AAXXAJ010000014.1	Salmonella enterica PNUSAS185610
NCBI nt	AAXXIB010000023.1	Shigella sonnei PNUSAE065719
NCBI nt	AAXXYK010000042.1	Salmonella enterica PNUSAS184545
NCBI nt	AAXYIQ010000033.1	Salmonella enterica PNUSAS174151
NCBI nt	AAXZGQ010000045.1	Salmonella enterica PNUSAS147871
NCBI nt	AAYASF010000023.1	Salmonella enterica PNUSAS115118
NCBI nt	AAYBRM010000024.1	Salmonella enterica PNUSAS185482
NCBI nt	AAYDFE010000020.1	Salmonella enterica PNUSAS069880
NCBI nt	AAYDQT010000029.1	Salmonella enterica PNUSAS064515
NCBI nt	AAYDRE010000025.1	Salmonella enterica PNUSAS064012
NCBI nt	AAYECH010000031.1	Salmonella enterica 101309.67
NCBI nt	AAYEHA010000048.1	Salmonella enterica PNUSAS050202
NCBI nt	AAYERD010000028.1	Salmonella enterica PNUSAS186204
NCBI nt	AAYETV010000043.1	Salmonella enterica PNUSAS186184
NCBI nt	AAYEUO010000017.1	Salmonella enterica PNUSAS186197
NCBI nt	AAYFHL010000035.1	Salmonella enterica subsp. enterica serovar Typhimurium PNUSAS027004
NCBI nt	AAYHCD010000033.1	Escherichia coli 20IA11CB03-EC
NCBI nt	AAYIQM010000033.1	Salmonella enterica OSF058873
NCBI nt	AAYIVC010000034.1	Salmonella enterica PNUSAS045751
NCBI nt	AAYJUL010000016.1	Salmonella enterica PNUSAS187000
NCBI nt	AAYKQJ010000034.1	Escherichia coli FDA1119629-S005-010
NCBI nt	AAYKTO010000029.1	Salmonella enterica subsp. enterica serovar Stanley 1054155
NCBI nt	AAYLJV010000042.1	Salmonella enterica subsp. enterica serovar Senftenberg FSIS22030074
NCBI nt	AAYNBP010000050.1	Salmonella enterica PNUSAS187767
NCBI nt	AAYPMG010000031.1	Salmonella enterica subsp. enterica serovar Giza FDA276999
NCBI nt	AAYPPY010000028.1	Salmonella enterica subsp. enterica serovar Javiana FLDOH-60
NCBI nt	AAYPVF010000043.1	Salmonella enterica PNUSAS187959
NCBI nt	AAYQCJ010000018.1	Shigella sonnei PNUSAE066450
NCBI nt	AAYQKK010000034.1	Vibrio cholerae 497778
NCBI nt	AAYSFP010000028.1	Salmonella enterica PNUSAS188727
NCBI nt	AAYSJO010000037.1	Salmonella enterica PNUSAS188611
NCBI nt	AAYTCQ010000017.1	Salmonella enterica PNUSAS131192
NCBI nt	AAYTER010000021.1	Salmonella enterica 984058001
NCBI nt	AAYUCK010000036.1	Salmonella enterica PNUSAS189496
NCBI nt	AAYUSC010000052.1	Salmonella enterica subsp. enterica serovar Bareilly 5377
NCBI nt	AAYVBN010000032.1	Salmonella enterica subsp. enterica serovar Newport PNCS001817
NCBI nt	AAYVCQ010000033.1	Escherichia coli FSIS12035764
NCBI nt	AAYVHY010000043.1	Salmonella enterica subsp. enterica serovar Typhimurium PNCS001548
NCBI nt	AAYWHL010000020.1	Salmonella enterica subsp. houtenae serovar 17:z29:- PNCS004510
NCBI nt	AAYWJU010000040.1	Salmonella enterica PNUSAS192636
NCBI nt	AAYXFY010000026.1	Salmonella enterica PNUSAS192324
NCBI nt	AAYXQJ010000046.1	Escherichia coli FSIS12137777
NCBI nt	AAYXST010000031.1	Escherichia coli PNUSAE044211
NCBI nt	AAYYFR010000022.1	Salmonella enterica PNUSAS097665
NCBI nt	AAYYQO010000032.1	Escherichia coli PNUSAE037160
NCBI nt	AAYZDV010000037.1	Escherichia coli FSIS12036684
NCBI nt	AAYZKD010000019.1	Escherichia coli 20CA03CB05UCD-EC
NCBI nt	AAYZKR010000029.1	Escherichia coli 20HI01GT07UCD-EC
NCBI nt	AAYZLC010000035.1	Escherichia coli 20HI02CB09UCD-EC
NCBI nt	AAYZLJ010000035.1	Escherichia coli 20CA03CB02UCD-EC
NCBI nt	AAYZYU010000023.1	Salmonella enterica PNUSAS191937
NCBI nt	AAYZYX010000048.1	Escherichia coli FSIS12036282
NCBI nt	AAZAYU010000027.1	Salmonella enterica PNUSAS191666
NCBI nt	AAZBAV010000018.1	Salmonella enterica PNUSAS191638
NCBI nt	AAZDHP010000034.1	Escherichia coli FSIS12037043
NCBI nt	AAZDHY010000034.1	Escherichia coli FSIS12137279
NCBI nt	AAZEGO010000042.1	Escherichia coli 20KS03GT10EC
NCBI nt	AAZFPZ010000043.1	Salmonella enterica subsp. enterica serovar Typhimurium PNCS001288
NCBI nt	AAZFQO010000024.1	Salmonella enterica 2021K-0050
NCBI nt	AAZFTP010000013.1	Salmonella enterica PNUSAS190530
NCBI nt	AAZGSX010000031.1	Escherichia coli ECOL-18-VL-LA-KY-0002
NCBI nt	AAZIGR010000042.1	Salmonella enterica subsp. enterica serovar Typhimurium SAL-20-VL-LA-KS-0020
NCBI nt	AAZIXS010000031.1	Salmonella enterica subsp. enterica serovar Colorado 989428
NCBI nt	AAZJHT010000013.1	Salmonella enterica PNUSAS169349
NCBI nt	AAZKQE010000035.1	Salmonella enterica subsp. enterica serovar Wangata 1120318
NCBI nt	AAZLBY010000029.1	Enterobacter hormaechei
NCBI nt	AAZMOH010000018.1	Salmonella enterica PNUSAS194957
NCBI nt	AAZPFI010000022.1	Salmonella enterica PNUSAS195422
NCBI nt	AAZQDH010000023.1	Escherichia coli 20TX03GT04-EC
NCBI nt	AAZQQB010000017.1	Salmonella enterica subsp. enterica serovar Thompson PNCS001862
NCBI nt	AAZRDN010000029.1	Escherichia coli CVM N20EC1680
NCBI nt	AAZSIK010000015.1	Salmonella enterica PNUSAS196723
NCBI nt	AAZSQP010000040.1	Escherichia coli PNUSAE069061
NCBI nt	AAZTBO010000036.1	Escherichia coli 21CT02CB06-EC
NCBI nt	AAZTQC010000023.1	Escherichia coli PSU-3702
NCBI nt	AAZUAB010000042.1	Escherichia coli FSIS12036434
NCBI nt	AAZULV010000022.1	Salmonella enterica AUSMDU00017915
NCBI nt	AAZUNV010000038.1	Salmonella enterica AUSMDU00004678
NCBI nt	AAZUQH010000036.1	Salmonella enterica AUSMDU00021095
NCBI nt	AAZUQZ010000032.1	Salmonella enterica AUSMDU00005055
NCBI nt	AAZUXG010000039.1	Salmonella enterica AUSMDU00021206
NCBI nt	AAZVCP010000026.1	Salmonella enterica AUSMDU00033072
NCBI nt	AAZVCU010000028.1	Salmonella enterica AUSMDU00033063
NCBI nt	AAZVLO010000024.1	Salmonella enterica PNUSAS196889
NCBI nt	AAZVPA010000021.1	Salmonella enterica PNUSAS196877
NCBI nt	AAZVPC010000034.1	Salmonella enterica PNUSAS196880
NCBI nt	AAZVPM010000031.1	Salmonella enterica AUSMDU00019394
NCBI nt	AAZVSF010000031.1	Salmonella enterica AUSMDU00020199
NCBI nt	AAZWEB010000025.1	Salmonella enterica AUSMDU00018248
NCBI nt	AAZXMG010000039.1	Salmonella enterica AUSMDU00017454
NCBI nt	AAZXZS010000024.1	Salmonella enterica AUSMDU00033064
NCBI nt	AAZYAG010000033.1	Salmonella enterica AUSMDU00033298
NCBI nt	AAZYGO010000051.1	Escherichia fergusonii FSIS12036425
NCBI nt	AAZYQJ010000019.1	Salmonella enterica subsp. enterica serovar Javiana PNCS005645
NCBI nt	ABAANR010000017.1	Salmonella enterica PNUSAS197851
NCBI nt	ABAAQM010000017.1	Salmonella enterica PNUSAS169480
NCBI nt	ABABIC010000041.1	Vibrio parahaemolyticus 210034
NCBI nt	ABABJP010000038.1	Escherichia fergusonii FSIS12137915
NCBI nt	ABABNO010000040.1	Escherichia coli 20CA02CB03UCD-EC
NCBI nt	ABABSH010000062.1	Escherichia coli FSIS12035160
NCBI nt	ABABYX010000019.1	Salmonella enterica PNUSAS183404
NCBI nt	ABACDN010000041.1	Escherichia coli PSU-3132
NCBI nt	ABACDU010000067.1	Escherichia coli PSU-3084
NCBI nt	ABACJN010000017.1	Salmonella enterica PNUSAS198095
NCBI nt	ABADNM010000029.1	Escherichia coli PNUSAE050304
NCBI nt	ABAEIW010000017.1	Salmonella enterica PNUSAS198501
NCBI nt	ABAEPI010000022.1	Salmonella enterica FDA1157896-C001-001
NCBI nt	ABAEQR010000022.1	Salmonella enterica PNUSAS198418
NCBI nt	ABAFFM010000018.1	Salmonella enterica subsp. enterica serovar Tennessee PNCS006244
NCBI nt	ABAFQH010000037.1	Escherichia coli PSU-3757
NCBI nt	ABAGEM010000040.1	Escherichia coli PNUSAE070875
NCBI nt	ABAGFX010000018.1	Salmonella enterica PNUSAS199156
NCBI nt	ABAHOJ010000040.1	Salmonella enterica subsp. enterica serovar Java 1162316
NCBI nt	ABAHVI010000020.1	Escherichia coli 21IA03GT06-EC
NCBI nt	ABAHZI010000024.1	Salmonella enterica subsp. enterica serovar Bonariensis PNCS002829
NCBI nt	ABAICJ010000017.1	Salmonella enterica subsp. enterica serovar Tennessee PNCS006213
NCBI nt	ABAIPP010000022.1	Salmonella enterica PNUSAS199865
NCBI nt	ABAJIB010000015.1	Salmonella enterica PNUSAS200321
NCBI nt	ABAJRZ010000031.1	Salmonella enterica subsp. enterica serovar Rubislaw SAL-20-VL-LA-TX-0009
NCBI nt	ABAKKR010000031.1	Escherichia coli PNUSAE026178
NCBI nt	ABALLI010000021.1	Salmonella enterica PNUSAS201235
NCBI nt	ABALWS010000035.1	Escherichia coli FSIS12139479
NCBI nt	ABAMHK010000022.1	Escherichia coli 21SC04GT06
NCBI nt	ABAMYN010000052.1	Escherichia coli PSU-3683
NCBI nt	ABAODU010000040.1	Escherichia coli PNUSAE071929
NCBI nt	ABAOIQ010000023.1	Salmonella enterica PNUSAS201099
NCBI nt	ABAQKY010000020.1	Salmonella enterica FDA1158733-C002-001
NCBI nt	ABARKV010000025.1	Salmonella enterica PNUSAS204012
NCBI nt	ABARZV010000037.1	Escherichia coli FSIS12139929
NCBI nt	ABASIS010000016.1	Salmonella enterica PNUSAS204604
NCBI nt	ABASVG010000021.1	Salmonella enterica PNUSAS204228
NCBI nt	ABAUCI010000020.1	Salmonella enterica PNUSAS205876
NCBI nt	ABAVPV010000024.1	Escherichia coli PSU-3896
NCBI nt	ABAVQB010000025.1	Escherichia coli PSU-3882
NCBI nt	ABAWDD010000030.1	Escherichia coli 21MD04GT05-EC
NCBI nt	ABAWDJ010000024.1	Salmonella enterica PNUSAS202635
NCBI nt	ABAWIA010000020.1	Salmonella enterica PNUSAS206418
NCBI nt	ABAWVE010000022.1	Salmonella enterica PNUSAS205771
NCBI nt	ABAWYL010000022.1	Salmonella enterica PNUSAS206270
NCBI nt	ABAXHZ010000033.1	Salmonella enterica subsp. enterica serovar Wien 1207976
NCBI nt	ABAYDQ010000030.1	Escherichia coli 21CO04GT03-EC
NCBI nt	ABAYIY010000026.1	Salmonella enterica subsp. enterica serovar Litchfield PNCS003727
NCBI nt	ABAYJB010000043.1	Escherichia coli PNUSAE071958
NCBI nt	ABAYNK010000016.1	Salmonella enterica PNUSAS207757
NCBI nt	ABAZPG010000027.1	Escherichia coli NYVetLIRN-290-800-379
NCBI nt	ABBAOQ010000019.1	Vibrio parahaemolyticus 21MO05SH02-V1
NCBI nt	ABBAZN010000017.1	Salmonella enterica PNUSAS208681
NCBI nt	ABBBLC010000035.1	Escherichia coli PSU-4567
NCBI nt	ABBBMM010000023.1	Escherichia coli PSU-4530
NCBI nt	ABBBMP010000046.1	Escherichia coli PSU-4581
NCBI nt	ABBBRF010000035.1	Escherichia coli PSU-4440
NCBI nt	ABBDDW010000069.1	Escherichia coli FSIS12140183
NCBI nt	ABBDLP010000014.1	Escherichia coli Human_AH_B1
NCBI nt	ABBDSI010000013.1	Salmonella enterica PNUSAS210282
NCBI nt	ABBDWK010000034.1	Salmonella enterica subsp. enterica serovar Okatie 1241542
NCBI nt	ABBDWZ010000030.1	Salmonella enterica subsp. enterica serovar Agbeni 1241501
NCBI nt	ABBELS010000044.1	Escherichia coli 21NC05GT07-EC
NCBI nt	ABBEOC010000013.1	Salmonella enterica PNUSAS210446
NCBI nt	ABBEPG010000022.1	Salmonella enterica PNUSAS210356
NCBI nt	ABBEQU010000036.1	Salmonella enterica PNUSAS210528
NCBI nt	ABBGHC010000027.1	Escherichia coli 21TX05GT01-EC
NCBI nt	ABBIFB010000011.1	Salmonella enterica PNUSAS211661
NCBI nt	ABBIWE010000028.1	Salmonella enterica PNUSAS212969
NCBI nt	ABBJJV010000020.1	Salmonella enterica PNUSAS213111
NCBI nt	ABBKNP010000074.1	Escherichia coli FSIS12140843
NCBI nt	ABBKNQ010000037.1	Escherichia coli FSIS12140838
NCBI nt	ABBKOJ010000023.1	Salmonella enterica PNUSAS214047
NCBI nt	ABBKZN010000023.1	Escherichia coli 21CO05GT04-EC
NCBI nt	ABBLZF010000028.1	Escherichia coli FSIS12140743
NCBI nt	ABBNBB010000030.1	Escherichia coli 21MD05GT06-EC
NCBI nt	ABBNEC010000015.1	Salmonella enterica PNUSAS215573
NCBI nt	ABBNEP010000011.1	Salmonella enterica PNUSAS215574
NCBI nt	ABBNFA010000026.1	Salmonella enterica PNUSAS215407
NCBI nt	ABBORY010000012.1	Salmonella enterica PNUSAS216744
NCBI nt	ABBPTX010000074.1	Escherichia coli 686662
NCBI nt	ABBQRT010000032.1	Escherichia coli 782104
NCBI nt	ABBQUI010000036.1	Escherichia coli PNUSAE079267
NCBI nt	ABBQWO010000024.1	Salmonella enterica PNUSAS218163
NCBI nt	ABBRNV010000027.1	Salmonella enterica subsp. enterica serovar Panama 261913
NCBI nt	ABBSZY010000022.1	Salmonella enterica PNUSAS219335
NCBI nt	ABBTJF010000028.1	Salmonella enterica PNUSAS219334
NCBI nt	ABBTXU010000013.1	Salmonella enterica PNUSAS212435
NCBI nt	ABBUGU010000034.1	Salmonella enterica subsp. enterica serovar Kedougou 1067168
NCBI nt	ABBVLX010000023.1	Salmonella enterica PNUSAS217221
NCBI nt	ABBVPK010000014.1	Salmonella enterica PNUSAS217038
NCBI nt	ABBXLL010000043.1	Escherichia coli 440101
NCBI nt	ABBXVS010000019.1	Salmonella enterica PNUSAS219899
NCBI nt	ABBYUT010000020.1	Salmonella enterica PNUSAS221039
NCBI nt	ABBZEJ010000023.1	Salmonella enterica PNUSAS221226
NCBI nt	ABBZZS010000013.1	Salmonella enterica PNUSAS221373
NCBI nt	ABCAHU010000014.1	Salmonella enterica PNUSAS221558
NCBI nt	ABCALG010000015.1	Salmonella enterica PNUSAS221731
NCBI nt	ABCBWB010000035.1	Escherichia coli
NCBI nt	ABCCCU010000023.1	Salmonella enterica PNUSAS222656
NCBI nt	ABCCDU010000023.1	Salmonella enterica PNUSAS222296
NCBI nt	ABCCWF010000019.1	Salmonella enterica PNUSAS223154
NCBI nt	ABCDEM010000038.1	Escherichia coli 21NC06GT04-EC
NCBI nt	ABCDFI010000033.1	Escherichia coli 21NC06GT01-EC
NCBI nt	ABCDPH010000022.1	Salmonella enterica PNUSAS223626
NCBI nt	ABCFOA010000028.1	Salmonella enterica PNUSAS222828
NCBI nt	ABCGDT010000030.1	Escherichia coli FSIS12142146
NCBI nt	ABCGLX010000021.1	Salmonella enterica PNUSAS224873
NCBI nt	ABCHMA010000028.1	Salmonella enterica PNUSAS225641
NCBI nt	ABCHQD010000035.1	Salmonella enterica PNUSAS225400
NCBI nt	ABCJFG010000043.1	Escherichia coli FSIS12142478
NCBI nt	ABCJQO010000032.1	Salmonella enterica subsp. enterica serovar Senftenberg 1417958
NCBI nt	ABCJWN010000047.1	Escherichia coli 1351506
NCBI nt	ABCKDM010000042.1	Salmonella enterica subsp. enterica serovar Okatie 1371637
NCBI nt	ABCKFR010000040.1	Salmonella enterica subsp. enterica serovar Indiana 1351334
NCBI nt	ABCKVN010000025.1	Salmonella enterica PNUSAS221441
NCBI nt	ABCKWP010000027.1	Salmonella enterica subsp. enterica serovar Pomona 1343557
NCBI nt	ABCLMA010000020.1	Salmonella enterica PNUSAS227270
NCBI nt	ABCLPG010000022.1	Salmonella enterica PNUSAS227264
NCBI nt	ABCMYQ010000043.1	Escherichia coli 21TX07GT06-EC
NCBI nt	ABCNJG010000027.1	Salmonella enterica subsp. enterica serovar Durham 1432846
NCBI nt	ABCOTH010000024.1	Escherichia coli 21OH04GT06-EC
NCBI nt	ABCOTH020000035.1	Escherichia coli 21OH04GT06-EC
NCBI nt	ABCOTS010000010.1	Salmonella enterica PNUSAS229125
NCBI nt	ABCPHA010000037.1	Escherichia coli FSIS12142140
NCBI nt	ABCQGH010000025.1	Escherichia coli PSU-3996
NCBI nt	ABCQGI010000028.1	Escherichia coli PSU-3997
NCBI nt	ABCQGJ010000043.1	Escherichia coli PSU-4021
NCBI nt	ABCQLC010000040.1	Salmonella enterica PNUSAS230426
NCBI nt	ABCQNH010000033.1	Salmonella enterica PNUSAS230477
NCBI nt	ABCRJX010000027.1	Salmonella enterica subsp. enterica serovar Typhimurium 1466099
NCBI nt	ABCSFN010000033.1	Salmonella enterica PNUSAS231157
NCBI nt	ABCSIM010000015.1	Salmonella enterica PNUSAS231395
NCBI nt	ABCSTH010000023.1	Salmonella enterica PNUSAS231430
NCBI nt	ABCTHV010000019.1	Salmonella enterica PNUSAS231494
NCBI nt	ABCTUF010000018.1	Salmonella enterica PNUSAS230286
NCBI nt	ABCUBH010000012.1	Salmonella enterica PNUSAS232338
NCBI nt	ABCULC010000023.1	Salmonella enterica PNUSAS231995
NCBI nt	ABCUXJ010000029.1	Salmonella enterica subsp. enterica serovar Typhimurium 1486319
NCBI nt	ABCVOQ010000018.1	Salmonella enterica PNUSAS165904
NCBI nt	ABCVRZ010000016.1	Salmonella enterica PNUSAS164696
NCBI nt	ABCVUA010000042.1	Escherichia coli PSU-2690
NCBI nt	ABCVYP010000013.1	Salmonella enterica PNUSAS159430
NCBI nt	ABCWQF010000010.1	Salmonella enterica PNUSAS232645
NCBI nt	ABCXJW010000022.1	Salmonella enterica subsp. enterica serovar Kambole 1488367
NCBI nt	ABCXSS010000055.1	Escherichia coli PSU-2493
NCBI nt	ABCXTT010000033.1	Escherichia coli PSU-2562
NCBI nt	ABDAFG010000036.1	Escherichia coli FSIS11808976
NCBI nt	ABDBEK010000026.1	Salmonella enterica subsp. enterica serovar Ibadan 1489310
NCBI nt	ABDDRI010000013.1	Salmonella enterica PNUSAS234659
NCBI nt	ABDDTC010000040.1	Escherichia coli PNUSAE085730
NCBI nt	ABDDXB010000026.1	Escherichia coli PNUSAE085780
NCBI nt	ABDEUQ020000032.1	Escherichia coli
NCBI nt	ABDFEF010000019.1	Salmonella enterica PNUSAS235450
NCBI nt	ABDFPH010000038.1	Salmonella enterica subsp. enterica serovar Typhimurium 1489880
NCBI nt	ABDFVA010000014.1	Salmonella enterica PNUSAS235227
NCBI nt	ABDGNV010000018.1	Salmonella enterica PNUSAS235899
NCBI nt	ABDHJG010000035.1	Salmonella enterica PNUSAS236256
NCBI nt	ABDHLK010000035.1	Escherichia coli 21SD09GT02-EC
NCBI nt	ABDHLM010000032.1	Escherichia coli PSU-4213
NCBI nt	ABDIKY010000018.1	Salmonella enterica PNUSAS237261
NCBI nt	ABDJBA010000068.1	Shigella sonnei PNUSAE086506
NCBI nt	ABDJIE010000020.1	Escherichia coli ECOL-21-VL-SD-IA-0007
NCBI nt	ABDKKB010000037.1	Salmonella enterica PNUSAS238252
NCBI nt	ABDKMW010000035.1	Salmonella enterica PNUSAS238340
NCBI nt	ABDKNZ010000045.1	Salmonella enterica PNUSAS238215
NCBI nt	ABDLLH010000012.1	Salmonella enterica PNUSAS236804
NCBI nt	ABDMPH010000012.1	Salmonella enterica PNUSAS239585
NCBI nt	ABDMRB010000022.1	Salmonella enterica PNUSAS239284
NCBI nt	ABDMUX010000016.1	Salmonella enterica PNUSAS239719
NCBI nt	ABDMVF010000022.1	Escherichia coli PSU-4303
NCBI nt	ABDMXR010000043.1	Escherichia coli 21CT09GT02-EC
NCBI nt	ABDNNU010000020.1	Salmonella enterica PNUSAS240027
NCBI nt	ABDNVS010000019.1	Salmonella enterica PNUSAS240087
NCBI nt	ABDOLQ020000026.1	Enterobacter cloacae
NCBI nt	ABDOQL010000032.1	Escherichia coli CVM N19EC0170
NCBI nt	ABDOQZ010000039.1	Escherichia coli CVM N19EC0190
NCBI nt	ABDOZM010000047.1	Salmonella enterica subsp. enterica serovar Thompson 1502222
NCBI nt	ABDPXD010000026.1	Salmonella enterica PNUSAS241224
NCBI nt	ABDPYQ010000017.1	Salmonella enterica PNUSAS241107
NCBI nt	ABDQHF010000015.1	Salmonella enterica PNUSAS241502
NCBI nt	ABDQIM010000021.1	Salmonella enterica PNUSAS241527
NCBI nt	ABDQXX010000021.1	Salmonella enterica PNUSAS241863
NCBI nt	ABDSPF010000042.1	Salmonella enterica PNUSAS242343
NCBI nt	ABDTHZ010000033.1	Salmonella enterica PNUSAS242377
NCBI nt	ABDTRO010000044.1	Salmonella enterica PNUSAS242919
NCBI nt	ABDUYV010000029.1	Salmonella enterica subsp. enterica serovar Durham 1522042
NCBI nt	ABDVZO010000030.1	Salmonella enterica PNUSAS244261
NCBI nt	ABDWFP010000049.1	Shigella sonnei PNUSAE089419
NCBI nt	ABDWHD010000028.1	Salmonella enterica PNUSAS237732
NCBI nt	ABDWJI010000017.1	Shigella sonnei PNUSAE089418
NCBI nt	ABDWPM010000020.1	Salmonella enterica PNUSAS237716
NCBI nt	ABDXVI010000015.1	Escherichia coli PNUSAE089354
NCBI nt	ABDXZN010000028.1	Salmonella enterica PNUSAS245212
NCBI nt	ABDYKE010000040.1	Salmonella enterica PNUSAS244805
NCBI nt	ABDYNN010000025.1	Salmonella enterica PNUSAS245862
NCBI nt	ABDYRB010000009.1	Salmonella enterica PNUSAS244725
NCBI nt	ABDYTD020000033.1	Escherichia coli O6:H31
NCBI nt	ABDYUL010000017.1	Salmonella enterica PNUSAS244574
NCBI nt	ABDYZT010000014.1	Salmonella enterica PNUSAS244386
NCBI nt	ABDZFE010000021.1	Vibrio parahaemolyticus 21MO07SH01-V1
NCBI nt	ABDZNB010000018.1	Salmonella enterica PNUSAS246064
NCBI nt	ABEADZ010000010.1	Shigella sonnei PNUSAE089680
NCBI nt	ABEAON010000025.1	Shigella flexneri PNUSAE090096
NCBI nt	ABEAQU010000039.1	Salmonella enterica subsp. enterica serovar Enteritidis 1536254
NCBI nt	ABECEN010000025.1	Salmonella enterica PNUSAS247672
NCBI nt	ABEEKC010000021.1	Escherichia coli 21NC10GT06-EC
NCBI nt	ABEEPB010000013.1	Salmonella enterica FDA1172895-C002-003
NCBI nt	ABEEPM010000014.1	Salmonella enterica FDA1172895-C002-001
NCBI nt	ABEESJ010000010.1	Salmonella enterica PNUSAS249020
NCBI nt	ABEEYX010000022.1	Salmonella enterica PNUSAS247624
NCBI nt	ABEFRF010000051.1	Escherichia coli FSIS12107458
NCBI nt	ABEGWY010000012.1	Salmonella enterica PNUSAS249887
NCBI nt	ABEHWM010000015.1	Salmonella enterica PNUSAS250435
NCBI nt	ABEIBB010000011.1	Salmonella enterica PNUSAS250622
NCBI nt	ABEIYD010000018.1	Salmonella enterica PNUSAS248531
NCBI nt	ABEIYF010000019.1	Salmonella enterica PNUSAS250833
NCBI nt	ABEIYV010000024.1	Salmonella enterica PNUSAS250851
NCBI nt	ABEJCQ010000019.1	Salmonella enterica PNUSAS251031
NCBI nt	ABEKPI010000061.1	Escherichia coli 21IA11GT07-EC
NCBI nt	ABEKPM010000037.1	Salmonella enterica PNUSAS251523
NCBI nt	ABEKTB010000016.1	Salmonella enterica PNUSAS251769
NCBI nt	ABEKTS010000048.1	Escherichia coli O8:H21
NCBI nt	ABEKZZ010000025.1	Salmonella enterica FDA1177078-C001-002
NCBI nt	ABELXR020000017.1	Shigella sonnei PNUSAE092178
NCBI nt	ABELXY020000015.1	Shigella sonnei PNUSAE092179
NCBI nt	ABENJQ010000022.1	Salmonella enterica PNUSAS252930
NCBI nt	ABENNP010000030.1	Salmonella enterica PNUSAS253048
NCBI nt	ABENOF010000020.1	Salmonella enterica PNUSAS253041
NCBI nt	ABENTY010000050.1	Salmonella enterica subsp. enterica serovar Richmond 1555286
NCBI nt	ABEOBG010000023.1	Salmonella enterica PNUSAS253323
NCBI nt	ABEODK010000021.1	Salmonella enterica MJ-826-4
NCBI nt	ABEODO010000013.1	Salmonella enterica MJ-804-2
NCBI nt	ABEOFQ010000022.1	Escherichia coli ECOL-21-VL-SD-MN-0020
NCBI nt	ABEOIL010000013.1	Salmonella enterica MJ-804-1
NCBI nt	ABEONB010000025.1	Salmonella enterica PNUSAS253490
NCBI nt	ABEORJ010000027.1	Salmonella enterica PNUSAS253446
NCBI nt	ABEOXG010000026.1	Salmonella enterica PNUSAS253601
NCBI nt	ABEPDR010000034.1	Salmonella enterica PNUSAS253752
NCBI nt	ABEPSL010000026.1	Salmonella enterica PNUSAS254167
NCBI nt	ABEPWQ010000077.1	Escherichia coli FSIS12108065
NCBI nt	ABEQHH010000015.1	Salmonella enterica PNUSAS254311
NCBI nt	ABERAR010000038.1	Salmonella enterica subsp. enterica serovar Newport 1561202
NCBI nt	ABERBR010000032.1	Salmonella enterica subsp. enterica serovar Oranienburg 1562175
NCBI nt	ABERMD010000019.1	Salmonella enterica PNUSAS254987
NCBI nt	ABERVP010000032.1	Salmonella enterica PNUSAS254912
NCBI nt	ABERYI010000014.1	Salmonella enterica PNUSAS255053
NCBI nt	ABESFX010000037.1	Escherichia coli CVM N20EC2775
NCBI nt	ABESHS010000038.1	Escherichia coli CVM N20EC4116
NCBI nt	ABESHW010000030.1	Escherichia coli CVM N20EC4120
NCBI nt	ABETNF020000064.1	Escherichia coli 2021DK-00246
NCBI nt	ABETPU010000025.1	Salmonella enterica subsp. enterica serovar Agbeni 1565302
NCBI nt	ABEUCB010000030.1	Salmonella enterica PNUSAS255696
NCBI nt	ABEUTT020000042.1	Pseudomonas aeruginosa Pseudomonas_aeruginosa_2020CK-00142
NCBI nt	ABEWBP010000024.1	Salmonella enterica PNUSAS256255
NCBI nt	ABEWTM010000036.1	Escherichia coli 21OR09GT07-EC
NCBI nt	ABEXCQ020000039.1	Klebsiella pneumoniae microbial
NCBI nt	ABEXHS010000028.1	Salmonella enterica PNUSAS256763
NCBI nt	ABEXPS010000027.1	Klebsiella pneumoniae Klebsiella_pneumoniae_2021CK-01737
NCBI nt	ABEXQC020000033.1	Klebsiella pneumoniae Klebsiella_pneumoniae_2021CK-01775
NCBI nt	ABEXRE020000039.1	Klebsiella pneumoniae 2021GN-00322
NCBI nt	ABEYAL010000017.1	Salmonella enterica PNUSAS257085
NCBI nt	ABEYBV030000014.1	Klebsiella pneumoniae 2021GO-0180
NCBI nt	ABEYFF030000031.1	Klebsiella pneumoniae 2021DK-00129
NCBI nt	ABEYFJ020000032.1	Klebsiella pneumoniae
NCBI nt	ABEYFN010000032.1	Klebsiella pneumoniae 2021DK-00137
NCBI nt	ABEYMF030000027.1	Klebsiella pneumoniae 2021DK-00097
NCBI nt	ABEYMG010000031.1	Klebsiella pneumoniae 2021DK-00100
NCBI nt	ABEYMH020000029.1	Klebsiella pneumoniae 2021DK-00104
NCBI nt	ABEYMM030000031.1	Klebsiella pneumoniae 2021GO-0062
NCBI nt	ABEYRC010000029.1	Klebsiella pneumoniae 2021GO-0004
NCBI nt	ABEYTT020000020.1	Klebsiella pneumoniae 2021QW-00009
NCBI nt	ABEYWL010000015.1	Salmonella enterica PNUSAS253375
NCBI nt	ABEYXG020000032.1	Klebsiella pneumoniae microbial
NCBI nt	ABEZBQ020000028.1	Klebsiella pneumoniae 2020GO-00143
NCBI nt	ABEZGZ040000020.1	Klebsiella pneumoniae 2020QW-00077
NCBI nt	ABEZHA020000029.1	Klebsiella pneumoniae 2020QW-00070
NCBI nt	ABEZKS020000036.1	Klebsiella pneumoniae 2018HL-00801
NCBI nt	ABEZLH030000035.1	Klebsiella pneumoniae 2020HL-00712
NCBI nt	ABEZLK030000038.1	Klebsiella pneumoniae 2019HL-00690
NCBI nt	ABEZLV030000040.1	Klebsiella pneumoniae 2019HL-00623
NCBI nt	ABEZMA030000025.1	Klebsiella pneumoniae 2018HL-00616
NCBI nt	ABEZMB030000034.1	Klebsiella pneumoniae 2018HL-00614
NCBI nt	ABEZMV030000026.1	Klebsiella pneumoniae 2018HL-00552
NCBI nt	ABEZMW030000037.1	Klebsiella pneumoniae 2018HL-00543
NCBI nt	ABEZMY020000037.1	Klebsiella pneumoniae 2018HL-00531
NCBI nt	ABEZNC030000027.1	Klebsiella pneumoniae 2018HL-00522
NCBI nt	ABEZNF020000029.1	Klebsiella pneumoniae 2019HL-00276
NCBI nt	ABEZNH030000031.1	Klebsiella pneumoniae 2018HL-00183
NCBI nt	ABEZOE010000022.1	Klebsiella pneumoniae 2019HL-00272
NCBI nt	ABEZOT020000035.1	Klebsiella pneumoniae 2018HL-00254
[truncated: 6,539 more rows]
