# Supplementary material for: A family of linear plasmid phages that detect a quorum-sensing autoinducer exists in multiple bacterial species
Source: mBio. 2025 Dec 12;17(1):e02320-25. doi: 10.1128/mbio.02320-25 (PMC12802170; doi:10.1128/mbio.02320-25)
Supplement: Data set S2 — vConTACT-assigned viral clusters for all phage genomes. [file mbio.02320-25-s0002.xlsx]

## Sheet: SupplementaryDataset_2
Genome	Kingdom	Phylum	Class	Order	Family	Genus	preVC	VC Status	VC	VC Size	Quality	Adjusted P-value	VC Avg Distance	Topology Confidence Score	Genus Confidence Score	VC Kingdoms	VC Phyla	VC Classes	VC Orders	VC Families	VC Genera
AAABYG010000022.1~|~Salmonella~enterica~CFSAN034921	Unassigned	Unassigned	Unassigned	Unassigned	Unassigned	Unassigned	preVC_0	Clustered	VC_0_0	422	0.5299	1	8.53276	0.5299	0.688	0	0	0	0	0	0
AAACUB010000018.1~|~Salmonella~enterica~NSUOC-0274-S4-2H	Unassigned	Unassigned	Unassigned	Unassigned	Unassigned	Unassigned	preVC_0	Clustered	VC_0_0	422	0.5299	1	8.53276	0.5299	0.688	0	0	0	0	0	0
AAAEVG010000021.1~|~Salmonella~enterica~PNUSAS057396	Unassigned	Unassigned	Unassigned	Unassigned	Unassigned	Unassigned	preVC_0	Clustered	VC_0_0	422	0.5299	1	8.53276	0.5299	0.688	0	0	0	0	0	0
AACUZX010000037.1~|~Salmonella~enterica~PNUSAS056258	Unassigned	Unassigned	Unassigned	Unassigned	Unassigned	Unassigned	preVC_0	Clustered	VC_0_0	422	0.5299	1	8.53276	0.5299	0.688	0	0	0	0	0	0
AACVKY010000033.1~|~Salmonella~enterica~PNUSAS065942	Unassigned	Unassigned	Unassigned	Unassigned	Unassigned	Unassigned	preVC_0	Clustered	VC_0_0	422	0.5299	1	8.53276	0.5299	0.688	0	0	0	0	0	0
AACXSQ010000034.1~|~Salmonella~enterica~PNUSAS057643	Unassigned	Unassigned	Unassigned	Unassigned	Unassigned	Unassigned	preVC_0	Clustered	VC_0_0	422	0.5299	1	8.53276	0.5299	0.688	0	0	0	0	0	0
AACYDU010000040.1~|~Salmonella~enterica~PNUSAS061526	Unassigned	Unassigned	Unassigned	Unassigned	Unassigned	Unassigned	preVC_0	Clustered	VC_0_0	422	0.5299	1	8.53276	0.5299	0.688	0	0	0	0	0	0
AACZUV010000022.1~|~Salmonella~enterica~PNUSAS066869	Unassigned	Unassigned	Unassigned	Unassigned	Unassigned	Unassigned	preVC_0	Clustered	VC_0_0	422	0.5299	1	8.53276	0.5299	0.688	0	0	0	0	0	0
AADDRB010000041.1~|~Salmonella~enterica~PNUSAS050749	Unassigned	Unassigned	Unassigned	Unassigned	Unassigned	Unassigned	preVC_0	Clustered	VC_0_0	422	0.5299	1	8.53276	0.5299	0.688	0	0	0	0	0	0
AADGSA010000046.1~|~Salmonella~enterica~PNUSAS068459	Unassigned	Unassigned	Unassigned	Unassigned	Unassigned	Unassigned	preVC_0	Clustered	VC_0_0	422	0.5299	1	8.53276	0.5299	0.688	0	0	0	0	0	0
AADIHC010000030.1~|~Salmonella~enterica~FLUFL-1420	Unassigned	Unassigned	Unassigned	Unassigned	Unassigned	Unassigned	preVC_0	Clustered	VC_0_0	422	0.5299	1	8.53276	0.5299	0.688	0	0	0	0	0	0
AADIOZ010000037.1~|~Salmonella~enterica~TTU_201	Unassigned	Unassigned	Unassigned	Unassigned	Unassigned	Unassigned	preVC_0	Clustered	VC_0_0	422	0.5299	1	8.53276	0.5299	0.688	0	0	0	0	0	0
AADJFO010000022.1~|~Salmonella~enterica~PNUSAS054106	Unassigned	Unassigned	Unassigned	Unassigned	Unassigned	Unassigned	preVC_0	Clustered	VC_0_0	422	0.5299	1	8.53276	0.5299	0.688	0	0	0	0	0	0
AADLRE010000040.1~|~Salmonella~enterica~PNUSAS066856	Unassigned	Unassigned	Unassigned	Unassigned	Unassigned	Unassigned	preVC_0	Clustered	VC_0_0	422	0.5299	1	8.53276	0.5299	0.688	0	0	0	0	0	0
AADMQI010000023.1~|~Salmonella~enterica~PNUSAS068644	Unassigned	Unassigned	Unassigned	Unassigned	Unassigned	Unassigned	preVC_0	Clustered	VC_0_0	422	0.5299	1	8.53276	0.5299	0.688	0	0	0	0	0	0
AADQAJ010000012.1~|~Salmonella~enterica~PNUSAS063233	Unassigned	Unassigned	Unassigned	Unassigned	Unassigned	Unassigned	preVC_0	Clustered	VC_0_0	422	0.5299	1	8.53276	0.5299	0.688	0	0	0	0	0	0
AADQRH010000029.1~|~Salmonella~enterica~PNUSAS064774	Unassigned	Unassigned	Unassigned	Unassigned	Unassigned	Unassigned	preVC_0	Clustered	VC_0_0	422	0.5299	1	8.53276	0.5299	0.688	0	0	0	0	0	0
AADTSV010000018.1~|~Salmonella~enterica~PNUSAS053008	Unassigned	Unassigned	Unassigned	Unassigned	Unassigned	Unassigned	preVC_0	Clustered	VC_0_0	422	0.5299	1	8.53276	0.5299	0.688	0	0	0	0	0	0
AADYOR010000020.1~|~Salmonella~enterica~subsp.~arizonae~serovar~63:z4,z23:-~77-3334	Unassigned	Unassigned	Unassigned	Unassigned	Unassigned	Unassigned	preVC_0	Clustered	VC_0_0	422	0.5299	1	8.53276	0.5299	0.688	0	0	0	0	0	0
AADZIF010000020.1~|~Salmonella~enterica~CFSAN077060	Unassigned	Unassigned	Unassigned	Unassigned	Unassigned	Unassigned	preVC_0	Clustered	VC_0_0	422	0.5299	1	8.53276	0.5299	0.688	0	0	0	0	0	0
AAEDZF010000024.1~|~Salmonella~enterica~FLUFL-1683	Unassigned	Unassigned	Unassigned	Unassigned	Unassigned	Unassigned	preVC_0	Clustered	VC_0_0	422	0.5299	1	8.53276	0.5299	0.688	0	0	0	0	0	0
AAEEFC010000041.1~|~Salmonella~enterica~CFSAN033328	Unassigned	Unassigned	Unassigned	Unassigned	Unassigned	Unassigned	preVC_0	Clustered	VC_0_0	422	0.5299	1	8.53276	0.5299	0.688	0	0	0	0	0	0
AAELSE010000027.1~|~Salmonella~enterica~PNUSAS013890	Unassigned	Unassigned	Unassigned	Unassigned	Unassigned	Unassigned	preVC_0	Clustered	VC_0_0	422	0.5299	1	8.53276	0.5299	0.688	0	0	0	0	0	0
AAEOFC010000034.1~|~Salmonella~enterica~CFSAN030629	Unassigned	Unassigned	Unassigned	Unassigned	Unassigned	Unassigned	preVC_0	Clustered	VC_0_0	422	0.5299	1	8.53276	0.5299	0.688	0	0	0	0	0	0
AAEPNP010000023.1~|~Salmonella~enterica~PNUSAS011235	Unassigned	Unassigned	Unassigned	Unassigned	Unassigned	Unassigned	preVC_0	Clustered	VC_0_0	422	0.5299	1	8.53276	0.5299	0.688	0	0	0	0	0	0
AAERFC010000014.1~|~Salmonella~enterica~2015AM-1026	Unassigned	Unassigned	Unassigned	Unassigned	Unassigned	Unassigned	preVC_0	Clustered	VC_0_0	422	0.5299	1	8.53276	0.5299	0.688	0	0	0	0	0	0
AAESJX010000021.1~|~Salmonella~enterica~PNUSAS021690	Unassigned	Unassigned	Unassigned	Unassigned	Unassigned	Unassigned	preVC_0	Clustered	VC_0_0	422	0.5299	1	8.53276	0.5299	0.688	0	0	0	0	0	0
AAETRH010000039.1~|~Salmonella~enterica~PNUSAS025321	Unassigned	Unassigned	Unassigned	Unassigned	Unassigned	Unassigned	preVC_0	Clustered	VC_0_0	422	0.5299	1	8.53276	0.5299	0.688	0	0	0	0	0	0
AAEYEL010000035.1~|~Salmonella~enterica~PNUSAS024090	Unassigned	Unassigned	Unassigned	Unassigned	Unassigned	Unassigned	preVC_0	Clustered	VC_0_0	422	0.5299	1	8.53276	0.5299	0.688	0	0	0	0	0	0
AAEYKB010000032.1~|~Salmonella~enterica~PNUSAS023319	Unassigned	Unassigned	Unassigned	Unassigned	Unassigned	Unassigned	preVC_0	Clustered	VC_0_0	422	0.5299	1	8.53276	0.5299	0.688	0	0	0	0	0	0
AAFDDD010000029.1~|~Salmonella~enterica~PNUSAS028447	Unassigned	Unassigned	Unassigned	Unassigned	Unassigned	Unassigned	preVC_0	Clustered	VC_0_0	422	0.5299	1	8.53276	0.5299	0.688	0	0	0	0	0	0
AAFDRG010000042.1~|~Salmonella~enterica~PNUSAS038167	Unassigned	Unassigned	Unassigned	Unassigned	Unassigned	Unassigned	preVC_0	Clustered	VC_0_0	422	0.5299	1	8.53276	0.5299	0.688	0	0	0	0	0	0
AAFEKI010000012.1~|~Salmonella~enterica~PNUSAS039860	Unassigned	Unassigned	Unassigned	Unassigned	Unassigned	Unassigned	preVC_0	Clustered	VC_0_0	422	0.5299	1	8.53276	0.5299	0.688	0	0	0	0	0	0
AAFNOD010000036.1~|~Salmonella~enterica~subsp.~enterica~serovar~Thompson~Sa_V46	Unassigned	Unassigned	Unassigned	Unassigned	Unassigned	Unassigned	preVC_0	Clustered	VC_0_0	422	0.5299	1	8.53276	0.5299	0.688	0	0	0	0	0	0
AAFPQL010000020.1~|~Salmonella~enterica~PNUSAS042593	Unassigned	Unassigned	Unassigned	Unassigned	Unassigned	Unassigned	preVC_0	Clustered	VC_0_0	422	0.5299	1	8.53276	0.5299	0.688	0	0	0	0	0	0
AAFQJH010000037.1~|~Salmonella~enterica~PNUSAS051811	Unassigned	Unassigned	Unassigned	Unassigned	Unassigned	Unassigned	preVC_0	Clustered	VC_0_0	422	0.5299	1	8.53276	0.5299	0.688	0	0	0	0	0	0
AAFRAA010000029.1~|~Salmonella~enterica~PNUSAS041011	Unassigned	Unassigned	Unassigned	Unassigned	Unassigned	Unassigned	preVC_0	Clustered	VC_0_0	422	0.5299	1	8.53276	0.5299	0.688	0	0	0	0	0	0
AAFRPM010000014.1~|~Salmonella~enterica~PNUSAS042879	Unassigned	Unassigned	Unassigned	Unassigned	Unassigned	Unassigned	preVC_0	Clustered	VC_0_0	422	0.5299	1	8.53276	0.5299	0.688	0	0	0	0	0	0
AAFTSK010000028.1~|~Salmonella~enterica~PNUSAS049958	Unassigned	Unassigned	Unassigned	Unassigned	Unassigned	Unassigned	preVC_0	Clustered	VC_0_0	422	0.5299	1	8.53276	0.5299	0.688	0	0	0	0	0	0
AAFTZB010000021.1~|~Salmonella~enterica~PNUSAS050298	Unassigned	Unassigned	Unassigned	Unassigned	Unassigned	Unassigned	preVC_0	Clustered	VC_0_0	422	0.5299	1	8.53276	0.5299	0.688	0	0	0	0	0	0
AAFTZC010000034.1~|~Salmonella~enterica~PNUSAS046735	Unassigned	Unassigned	Unassigned	Unassigned	Unassigned	Unassigned	preVC_0	Clustered	VC_0_0	422	0.5299	1	8.53276	0.5299	0.688	0	0	0	0	0	0
AAFUPJ010000032.1~|~Salmonella~enterica~PNUSAS052044	Unassigned	Unassigned	Unassigned	Unassigned	Unassigned	Unassigned	preVC_0	Clustered	VC_0_0	422	0.5299	1	8.53276	0.5299	0.688	0	0	0	0	0	0
AAFVLL010000028.1~|~Salmonella~enterica~PNUSAS011317	Unassigned	Unassigned	Unassigned	Unassigned	Unassigned	Unassigned	preVC_0	Clustered	VC_0_0	422	0.5299	1	8.53276	0.5299	0.688	0	0	0	0	0	0
AAFXGR010000022.1~|~Salmonella~enterica~PNUSAS046957	Unassigned	Unassigned	Unassigned	Unassigned	Unassigned	Unassigned	preVC_0	Clustered	VC_0_0	422	0.5299	1	8.53276	0.5299	0.688	0	0	0	0	0	0
AAFXJR010000030.1~|~Salmonella~enterica~PNUSAS047360	Unassigned	Unassigned	Unassigned	Unassigned	Unassigned	Unassigned	preVC_0	Clustered	VC_0_0	422	0.5299	1	8.53276	0.5299	0.688	0	0	0	0	0	0
AAFXMK010000024.1~|~Salmonella~enterica~PNUSAS045658	Unassigned	Unassigned	Unassigned	Unassigned	Unassigned	Unassigned	preVC_0	Clustered	VC_0_0	422	0.5299	1	8.53276	0.5299	0.688	0	0	0	0	0	0
AAGCWJ010000041.1~|~Salmonella~enterica~PNUSAS050568	Unassigned	Unassigned	Unassigned	Unassigned	Unassigned	Unassigned	preVC_0	Clustered	VC_0_0	422	0.5299	1	8.53276	0.5299	0.688	0	0	0	0	0	0
AAGFBN010000027.1~|~Salmonella~enterica~PNUSAS042197	Unassigned	Unassigned	Unassigned	Unassigned	Unassigned	Unassigned	preVC_0	Clustered	VC_0_0	422	0.5299	1	8.53276	0.5299	0.688	0	0	0	0	0	0
AAGGOP010000036.1~|~Salmonella~enterica~PNUSAS049079	Unassigned	Unassigned	Unassigned	Unassigned	Unassigned	Unassigned	preVC_0	Clustered	VC_0_0	422	0.5299	1	8.53276	0.5299	0.688	0	0	0	0	0	0
AAGIUG010000024.1~|~Salmonella~enterica~PNUSAS043885	Unassigned	Unassigned	Unassigned	Unassigned	Unassigned	Unassigned	preVC_0	Clustered	VC_0_0	422	0.5299	1	8.53276	0.5299	0.688	0	0	0	0	0	0
AAGKDF010000031.1~|~Salmonella~enterica~FL_MJ423	Unassigned	Unassigned	Unassigned	Unassigned	Unassigned	Unassigned	preVC_0	Clustered	VC_0_0	422	0.5299	1	8.53276	0.5299	0.688	0	0	0	0	0	0
AAGKII010000028.1~|~Salmonella~enterica~FLUFL-1094	Unassigned	Unassigned	Unassigned	Unassigned	Unassigned	Unassigned	preVC_0	Clustered	VC_0_0	422	0.5299	1	8.53276	0.5299	0.688	0	0	0	0	0	0
AAGLTA010000030.1~|~Salmonella~enterica~FDA493316~2-1	Unassigned	Unassigned	Unassigned	Unassigned	Unassigned	Unassigned	preVC_0	Clustered	VC_0_0	422	0.5299	1	8.53276	0.5299	0.688	0	0	0	0	0	0
AAGNVS010000020.1~|~Salmonella~enterica~FDA792027	Unassigned	Unassigned	Unassigned	Unassigned	Unassigned	Unassigned	preVC_0	Clustered	VC_0_0	422	0.5299	1	8.53276	0.5299	0.688	0	0	0	0	0	0
AAGPFN010000030.1~|~Salmonella~enterica~FDA977679-C001-001	Unassigned	Unassigned	Unassigned	Unassigned	Unassigned	Unassigned	preVC_0	Clustered	VC_0_0	422	0.5299	1	8.53276	0.5299	0.688	0	0	0	0	0	0
AAGRJC010000024.1~|~Salmonella~enterica~CFSAN059235	Unassigned	Unassigned	Unassigned	Unassigned	Unassigned	Unassigned	preVC_0	Clustered	VC_0_0	422	0.5299	1	8.53276	0.5299	0.688	0	0	0	0	0	0
AAGSEK010000041.1~|~Salmonella~enterica~PNUSAS006765	Unassigned	Unassigned	Unassigned	Unassigned	Unassigned	Unassigned	preVC_0	Clustered	VC_0_0	422	0.5299	1	8.53276	0.5299	0.688	0	0	0	0	0	0
AAGSWJ010000017.1~|~Salmonella~enterica~PNUSAS012993	Unassigned	Unassigned	Unassigned	Unassigned	Unassigned	Unassigned	preVC_0	Clustered	VC_0_0	422	0.5299	1	8.53276	0.5299	0.688	0	0	0	0	0	0
AAGXVO010000012.1~|~Salmonella~enterica~2015AM-2041	Unassigned	Unassigned	Unassigned	Unassigned	Unassigned	Unassigned	preVC_0	Clustered	VC_0_0	422	0.5299	1	8.53276	0.5299	0.688	0	0	0	0	0	0
AAHBKC010000016.1~|~Salmonella~enterica~CFSAN071185	Unassigned	Unassigned	Unassigned	Unassigned	Unassigned	Unassigned	preVC_0	Clustered	VC_0_0	422	0.5299	1	8.53276	0.5299	0.688	0	0	0	0	0	0
AAHURA010000027.1~|~Salmonella~enterica~subsp.~enterica~serovar~Mississippi~647790	Unassigned	Unassigned	Unassigned	Unassigned	Unassigned	Unassigned	preVC_0	Clustered	VC_0_0	422	0.5299	1	8.53276	0.5299	0.688	0	0	0	0	0	0
AAIBJV010000038.1~|~Salmonella~enterica~CFSAN074297	Unassigned	Unassigned	Unassigned	Unassigned	Unassigned	Unassigned	preVC_0	Clustered	VC_0_0	422	0.5299	1	8.53276	0.5299	0.688	0	0	0	0	0	0
AAIHKD010000029.1~|~Salmonella~enterica~PNUSAS031696	Unassigned	Unassigned	Unassigned	Unassigned	Unassigned	Unassigned	preVC_0	Clustered	VC_0_0	422	0.5299	1	8.53276	0.5299	0.688	0	0	0	0	0	0
AAILTY010000026.1~|~Salmonella~enterica~PNUSAS083638	Unassigned	Unassigned	Unassigned	Unassigned	Unassigned	Unassigned	preVC_0	Clustered	VC_0_0	422	0.5299	1	8.53276	0.5299	0.688	0	0	0	0	0	0
AAINFD010000039.1~|~Salmonella~enterica~PNUSAS039911	Unassigned	Unassigned	Unassigned	Unassigned	Unassigned	Unassigned	preVC_0	Clustered	VC_0_0	422	0.5299	1	8.53276	0.5299	0.688	0	0	0	0	0	0
AAIQXL010000043.1~|~Salmonella~enterica~PNUSAS084029	Unassigned	Unassigned	Unassigned	Unassigned	Unassigned	Unassigned	preVC_0	Clustered	VC_0_0	422	0.5299	1	8.53276	0.5299	0.688	0	0	0	0	0	0
AAIRQD010000031.1~|~Salmonella~enterica~subsp.~enterica~serovar~Montevideo~773653	Unassigned	Unassigned	Unassigned	Unassigned	Unassigned	Unassigned	preVC_0	Clustered	VC_0_0	422	0.5299	1	8.53276	0.5299	0.688	0	0	0	0	0	0
AAIUPB010000032.1~|~Salmonella~enterica~ADRDL-981	Unassigned	Unassigned	Unassigned	Unassigned	Unassigned	Unassigned	preVC_0	Clustered	VC_0_0	422	0.5299	1	8.53276	0.5299	0.688	0	0	0	0	0	0
AAIWRR010000026.1~|~Salmonella~enterica~PNUSAS079989	Unassigned	Unassigned	Unassigned	Unassigned	Unassigned	Unassigned	preVC_0	Clustered	VC_0_0	422	0.5299	1	8.53276	0.5299	0.688	0	0	0	0	0	0
AAIXTW010000032.1~|~Salmonella~enterica~subsp.~salamae~190770	Unassigned	Unassigned	Unassigned	Unassigned	Unassigned	Unassigned	preVC_0	Clustered	VC_0_0	422	0.5299	1	8.53276	0.5299	0.688	0	0	0	0	0	0
AAIZKW010000028.1~|~Salmonella~enterica~CFSAN080473	Unassigned	Unassigned	Unassigned	Unassigned	Unassigned	Unassigned	preVC_0	Clustered	VC_0_0	422	0.5299	1	8.53276	0.5299	0.688	0	0	0	0	0	0
AAIZWL010000013.1~|~Salmonella~enterica~PNUSAS085380	Unassigned	Unassigned	Unassigned	Unassigned	Unassigned	Unassigned	preVC_0	Clustered	VC_0_0	422	0.5299	1	8.53276	0.5299	0.688	0	0	0	0	0	0
AAJBXN010000027.1~|~Salmonella~enterica~PNUSAS086013	Unassigned	Unassigned	Unassigned	Unassigned	Unassigned	Unassigned	preVC_0	Clustered	VC_0_0	422	0.5299	1	8.53276	0.5299	0.688	0	0	0	0	0	0
AAJHMW010000035.1~|~Salmonella~enterica~PNUSAS087274	Unassigned	Unassigned	Unassigned	Unassigned	Unassigned	Unassigned	preVC_0	Clustered	VC_0_0	422	0.5299	1	8.53276	0.5299	0.688	0	0	0	0	0	0
AAJHQY010000044.1~|~Salmonella~enterica~PNUSAS087372	Unassigned	Unassigned	Unassigned	Unassigned	Unassigned	Unassigned	preVC_0	Clustered	VC_0_0	422	0.5299	1	8.53276	0.5299	0.688	0	0	0	0	0	0
AAJJUH010000046.1~|~Salmonella~enterica~subsp.~enterica~serovar~Newport~FLDOH-20	Unassigned	Unassigned	Unassigned	Unassigned	Unassigned	Unassigned	preVC_0	Clustered	VC_0_0	422	0.5299	1	8.53276	0.5299	0.688	0	0	0	0	0	0
AAJUBL010000025.1~|~Salmonella~enterica~PNUSAS090241	Unassigned	Unassigned	Unassigned	Unassigned	Unassigned	Unassigned	preVC_0	Clustered	VC_0_0	422	0.5299	1	8.53276	0.5299	0.688	0	0	0	0	0	0
AAJWDS010000038.1~|~Salmonella~enterica~PNUSAS093707	Unassigned	Unassigned	Unassigned	Unassigned	Unassigned	Unassigned	preVC_0	Clustered	VC_0_0	422	0.5299	1	8.53276	0.5299	0.688	0	0	0	0	0	0
AAJZGP010000033.1~|~Salmonella~enterica~PNUSAS093982	Unassigned	Unassigned	Unassigned	Unassigned	Unassigned	Unassigned	preVC_0	Clustered	VC_0_0	422	0.5299	1	8.53276	0.5299	0.688	0	0	0	0	0	0
AAKAQZ010000018.1~|~Salmonella~enterica~PNUSAS094664	Unassigned	Unassigned	Unassigned	Unassigned	Unassigned	Unassigned	preVC_0	Clustered	VC_0_0	422	0.5299	1	8.53276	0.5299	0.688	0	0	0	0	0	0
AAKEHS010000032.1~|~Salmonella~enterica~PNUSAS095057	Unassigned	Unassigned	Unassigned	Unassigned	Unassigned	Unassigned	preVC_0	Clustered	VC_0_0	422	0.5299	1	8.53276	0.5299	0.688	0	0	0	0	0	0
AAKEHY010000040.1~|~Salmonella~enterica~PNUSAS095052	Unassigned	Unassigned	Unassigned	Unassigned	Unassigned	Unassigned	preVC_0	Clustered	VC_0_0	422	0.5299	1	8.53276	0.5299	0.688	0	0	0	0	0	0
AAKHUQ010000023.1~|~Salmonella~enterica~PNUSAS097516	Unassigned	Unassigned	Unassigned	Unassigned	Unassigned	Unassigned	preVC_0	Clustered	VC_0_0	422	0.5299	1	8.53276	0.5299	0.688	0	0	0	0	0	0
AAKHUV010000046.1~|~Salmonella~enterica~PNUSAS097506	Unassigned	Unassigned	Unassigned	Unassigned	Unassigned	Unassigned	preVC_0	Clustered	VC_0_0	422	0.5299	1	8.53276	0.5299	0.688	0	0	0	0	0	0
AAKJZH010000035.1~|~Salmonella~enterica~PNUSAS003728	Unassigned	Unassigned	Unassigned	Unassigned	Unassigned	Unassigned	preVC_0	Clustered	VC_0_0	422	0.5299	1	8.53276	0.5299	0.688	0	0	0	0	0	0
AAKLEO010000019.1~|~Salmonella~enterica~subsp.~enterica~serovar~Enteritidis~PNUSAS041310	Unassigned	Unassigned	Unassigned	Unassigned	Unassigned	Unassigned	preVC_0	Clustered	VC_0_0	422	0.5299	1	8.53276	0.5299	0.688	0	0	0	0	0	0
AAKLRN010000022.1~|~Salmonella~enterica~subsp.~enterica~serovar~Saintpaul~PNUSAS018600	Unassigned	Unassigned	Unassigned	Unassigned	Unassigned	Unassigned	preVC_0	Clustered	VC_0_0	422	0.5299	1	8.53276	0.5299	0.688	0	0	0	0	0	0
AAKNZO010000024.1~|~Salmonella~enterica~subsp.~enterica~serovar~Typhimurium~2014AM-1851	Unassigned	Unassigned	Unassigned	Unassigned	Unassigned	Unassigned	preVC_0	Clustered	VC_0_0	422	0.5299	1	8.53276	0.5299	0.688	0	0	0	0	0	0
AAKOQS010000034.1~|~Salmonella~enterica~subsp.~enterica~serovar~Rubislaw~PNUSAS032256	Unassigned	Unassigned	Unassigned	Unassigned	Unassigned	Unassigned	preVC_0	Clustered	VC_0_0	422	0.5299	1	8.53276	0.5299	0.688	0	0	0	0	0	0
AAKOTG010000024.1~|~Salmonella~enterica~PNUSAS040312	Unassigned	Unassigned	Unassigned	Unassigned	Unassigned	Unassigned	preVC_0	Clustered	VC_0_0	422	0.5299	1	8.53276	0.5299	0.688	0	0	0	0	0	0
AAKQCU010000038.1~|~Salmonella~enterica~PNUSAS098068	Unassigned	Unassigned	Unassigned	Unassigned	Unassigned	Unassigned	preVC_0	Clustered	VC_0_0	422	0.5299	1	8.53276	0.5299	0.688	0	0	0	0	0	0
AAKUTK010000039.1~|~Salmonella~enterica~subsp.~enterica~serovar~Bareilly~2015K-0193	Unassigned	Unassigned	Unassigned	Unassigned	Unassigned	Unassigned	preVC_0	Clustered	VC_0_0	422	0.5299	1	8.53276	0.5299	0.688	0	0	0	0	0	0
AAKVOV010000035.1~|~Salmonella~enterica~PNUSAS099304	Unassigned	Unassigned	Unassigned	Unassigned	Unassigned	Unassigned	preVC_0	Clustered	VC_0_0	422	0.5299	1	8.53276	0.5299	0.688	0	0	0	0	0	0
AAKXTP010000038.1~|~Salmonella~enterica~FDA1121151-C001-003	Unassigned	Unassigned	Unassigned	Unassigned	Unassigned	Unassigned	preVC_0	Clustered	VC_0_0	422	0.5299	1	8.53276	0.5299	0.688	0	0	0	0	0	0
AAKZYS010000044.1~|~Salmonella~enterica~PNUSAS100745	Unassigned	Unassigned	Unassigned	Unassigned	Unassigned	Unassigned	preVC_0	Clustered	VC_0_0	422	0.5299	1	8.53276	0.5299	0.688	0	0	0	0	0	0
AALDCE010000030.1~|~Salmonella~enterica~subsp.~enterica~serovar~Manchester~95247	Unassigned	Unassigned	Unassigned	Unassigned	Unassigned	Unassigned	preVC_0	Clustered	VC_0_0	422	0.5299	1	8.53276	0.5299	0.688	0	0	0	0	0	0
AALFUY010000019.1~|~Salmonella~enterica~PNUSAS103112	Unassigned	Unassigned	Unassigned	Unassigned	Unassigned	Unassigned	preVC_0	Clustered	VC_0_0	422	0.5299	1	8.53276	0.5299	0.688	0	0	0	0	0	0
AALHUU010000020.1~|~Salmonella~enterica~subsp.~enterica~serovar~Newport~FDA767291-2	Unassigned	Unassigned	Unassigned	Unassigned	Unassigned	Unassigned	preVC_0	Clustered	VC_0_0	422	0.5299	1	8.53276	0.5299	0.688	0	0	0	0	0	0
AALKBW010000045.1~|~Salmonella~enterica~PNUSAS091761	Unassigned	Unassigned	Unassigned	Unassigned	Unassigned	Unassigned	preVC_0	Clustered	VC_0_0	422	0.5299	1	8.53276	0.5299	0.688	0	0	0	0	0	0
AALMTB010000018.1~|~Salmonella~enterica~PNUSAS105262	Unassigned	Unassigned	Unassigned	Unassigned	Unassigned	Unassigned	preVC_0	Clustered	VC_0_0	422	0.5299	1	8.53276	0.5299	0.688	0	0	0	0	0	0
AALQYO010000020.1~|~Salmonella~enterica~PNUSAS106741	Unassigned	Unassigned	Unassigned	Unassigned	Unassigned	Unassigned	preVC_0	Clustered	VC_0_0	422	0.5299	1	8.53276	0.5299	0.688	0	0	0	0	0	0
AALRAP010000013.1~|~Salmonella~enterica~PNUSAS106738	Unassigned	Unassigned	Unassigned	Unassigned	Unassigned	Unassigned	preVC_0	Clustered	VC_0_0	422	0.5299	1	8.53276	0.5299	0.688	0	0	0	0	0	0
AALRKG010000039.1~|~Salmonella~enterica~PNUSAS106927	Unassigned	Unassigned	Unassigned	Unassigned	Unassigned	Unassigned	preVC_0	Clustered	VC_0_0	422	0.5299	1	8.53276	0.5299	0.688	0	0	0	0	0	0
AAMAYI010000032.1~|~Salmonella~enterica~PNUSAS108231	Unassigned	Unassigned	Unassigned	Unassigned	Unassigned	Unassigned	preVC_0	Clustered	VC_0_0	422	0.5299	1	8.53276	0.5299	0.688	0	0	0	0	0	0
AAMCFH010000043.1~|~Salmonella~enterica~PNUSAS108613	Unassigned	Unassigned	Unassigned	Unassigned	Unassigned	Unassigned	preVC_0	Clustered	VC_0_0	422	0.5299	1	8.53276	0.5299	0.688	0	0	0	0	0	0
AAMMXF010000017.1~|~Salmonella~enterica~PNUSAS110738	Unassigned	Unassigned	Unassigned	Unassigned	Unassigned	Unassigned	preVC_0	Clustered	VC_0_0	422	0.5299	1	8.53276	0.5299	0.688	0	0	0	0	0	0
AAMNDO010000018.1~|~Salmonella~enterica~PNUSAS110895	Unassigned	Unassigned	Unassigned	Unassigned	Unassigned	Unassigned	preVC_0	Clustered	VC_0_0	422	0.5299	1	8.53276	0.5299	0.688	0	0	0	0	0	0
AAMOHS010000025.1~|~Salmonella~enterica~PNUSAS111217	Unassigned	Unassigned	Unassigned	Unassigned	Unassigned	Unassigned	preVC_0	Clustered	VC_0_0	422	0.5299	1	8.53276	0.5299	0.688	0	0	0	0	0	0
AAMSJV010000019.1~|~Salmonella~enterica~subsp.~enterica~serovar~Saintpaul~PNUSAS019290	Unassigned	Unassigned	Unassigned	Unassigned	Unassigned	Unassigned	preVC_0	Clustered	VC_0_0	422	0.5299	1	8.53276	0.5299	0.688	0	0	0	0	0	0
AAMXAR010000024.1~|~Salmonella~enterica~PNUSAS113626	Unassigned	Unassigned	Unassigned	Unassigned	Unassigned	Unassigned	preVC_0	Clustered	VC_0_0	422	0.5299	1	8.53276	0.5299	0.688	0	0	0	0	0	0
AANAXH010000013.1~|~Salmonella~enterica~PNUSAS113551	Unassigned	Unassigned	Unassigned	Unassigned	Unassigned	Unassigned	preVC_0	Clustered	VC_0_0	422	0.5299	1	8.53276	0.5299	0.688	0	0	0	0	0	0
AANFAR010000013.1~|~Salmonella~enterica~subsp.~enterica~serovar~Javiana~PNUSAS030016	Unassigned	Unassigned	Unassigned	Unassigned	Unassigned	Unassigned	preVC_0	Clustered	VC_0_0	422	0.5299	1	8.53276	0.5299	0.688	0	0	0	0	0	0
AANPEC010000024.1~|~Salmonella~enterica~subsp.~enterica~serovar~Poona~FNW19H74	Unassigned	Unassigned	Unassigned	Unassigned	Unassigned	Unassigned	preVC_0	Clustered	VC_0_0	422	0.5299	1	8.53276	0.5299	0.688	0	0	0	0	0	0
AANPNA010000014.1~|~Salmonella~enterica~subsp.~enterica~serovar~Javiana~PNUSAS010083	Unassigned	Unassigned	Unassigned	Unassigned	Unassigned	Unassigned	preVC_0	Clustered	VC_0_0	422	0.5299	1	8.53276	0.5299	0.688	0	0	0	0	0	0
AANPRF010000026.1~|~Salmonella~enterica~subsp.~enterica~serovar~Saintpaul~PNUSAS031819	Unassigned	Unassigned	Unassigned	Unassigned	Unassigned	Unassigned	preVC_0	Clustered	VC_0_0	422	0.5299	1	8.53276	0.5299	0.688	0	0	0	0	0	0
AANQDH010000034.1~|~Salmonella~enterica~PNUSAS125399	Unassigned	Unassigned	Unassigned	Unassigned	Unassigned	Unassigned	preVC_0	Clustered	VC_0_0	422	0.5299	1	8.53276	0.5299	0.688	0	0	0	0	0	0
AANQUC010000018.1~|~Salmonella~enterica~subsp.~enterica~serovar~Saintpaul~CFSAN035030	Unassigned	Unassigned	Unassigned	Unassigned	Unassigned	Unassigned	preVC_0	Clustered	VC_0_0	422	0.5299	1	8.53276	0.5299	0.688	0	0	0	0	0	0
AANRNG010000038.1~|~Salmonella~enterica~subsp.~enterica~serovar~Javiana~WAPHL_SAL-A00643	Unassigned	Unassigned	Unassigned	Unassigned	Unassigned	Unassigned	preVC_0	Clustered	VC_0_0	422	0.5299	1	8.53276	0.5299	0.688	0	0	0	0	0	0
AANVBR010000034.1~|~Salmonella~enterica~subsp.~enterica~serovar~Bonariensis~PNUSAS002736	Unassigned	Unassigned	Unassigned	Unassigned	Unassigned	Unassigned	preVC_0	Clustered	VC_0_0	422	0.5299	1	8.53276	0.5299	0.688	0	0	0	0	0	0
AANZRE010000013.1~|~Salmonella~enterica~subsp.~enterica~serovar~Javiana~	Unassigned	Unassigned	Unassigned	Unassigned	Unassigned	Unassigned	preVC_0	Clustered	VC_0_0	422	0.5299	1	8.53276	0.5299	0.688	0	0	0	0	0	0
AAOBTM010000030.1~|~Salmonella~enterica~subsp.~enterica~serovar~Horsham~PNUSAS008823	Unassigned	Unassigned	Unassigned	Unassigned	Unassigned	Unassigned	preVC_0	Clustered	VC_0_0	422	0.5299	1	8.53276	0.5299	0.688	0	0	0	0	0	0
AAOECI010000039.1~|~Salmonella~enterica~subsp.~enterica~serovar~Saintpaul~PNUSAS029108	Unassigned	Unassigned	Unassigned	Unassigned	Unassigned	Unassigned	preVC_0	Clustered	VC_0_0	422	0.5299	1	8.53276	0.5299	0.688	0	0	0	0	0	0
AAOFZK010000018.1~|~Salmonella~enterica~subsp.~enterica~FNW19G98	Unassigned	Unassigned	Unassigned	Unassigned	Unassigned	Unassigned	preVC_0	Clustered	VC_0_0	422	0.5299	1	8.53276	0.5299	0.688	0	0	0	0	0	0
AAOJCF010000038.1~|~Salmonella~enterica~subsp.~enterica~serovar~Lexington~FL-MDD-171	Unassigned	Unassigned	Unassigned	Unassigned	Unassigned	Unassigned	preVC_0	Clustered	VC_0_0	422	0.5299	1	8.53276	0.5299	0.688	0	0	0	0	0	0
AAOJCO010000022.1~|~Salmonella~enterica~subsp.~enterica~serovar~Javiana~FDN0013	Unassigned	Unassigned	Unassigned	Unassigned	Unassigned	Unassigned	preVC_0	Clustered	VC_0_0	422	0.5299	1	8.53276	0.5299	0.688	0	0	0	0	0	0
AAOKAG010000035.1~|~Salmonella~enterica~PNUSAS126142	Unassigned	Unassigned	Unassigned	Unassigned	Unassigned	Unassigned	preVC_0	Clustered	VC_0_0	422	0.5299	1	8.53276	0.5299	0.688	0	0	0	0	0	0
AAOKCL010000022.1~|~Salmonella~enterica~PNUSAS126597	Unassigned	Unassigned	Unassigned	Unassigned	Unassigned	Unassigned	preVC_0	Clustered	VC_0_0	422	0.5299	1	8.53276	0.5299	0.688	0	0	0	0	0	0
AAOLTE010000038.1~|~Salmonella~enterica~subsp.~enterica~serovar~Javiana~PNUSAS019923	Unassigned	Unassigned	Unassigned	Unassigned	Unassigned	Unassigned	preVC_0	Clustered	VC_0_0	422	0.5299	1	8.53276	0.5299	0.688	0	0	0	0	0	0
AAOMXE010000035.1~|~Salmonella~enterica~subsp.~enterica~serovar~Javiana~PNUSAS003814	Unassigned	Unassigned	Unassigned	Unassigned	Unassigned	Unassigned	preVC_0	Clustered	VC_0_0	422	0.5299	1	8.53276	0.5299	0.688	0	0	0	0	0	0
AAONKQ010000012.1~|~Salmonella~enterica~subsp.~enterica~serovar~Saintpaul~PNUSAS007891	Unassigned	Unassigned	Unassigned	Unassigned	Unassigned	Unassigned	preVC_0	Clustered	VC_0_0	422	0.5299	1	8.53276	0.5299	0.688	0	0	0	0	0	0
AAOQOG010000024.1~|~Salmonella~enterica~subsp.~enterica~serovar~Enteritidis~863391	Unassigned	Unassigned	Unassigned	Unassigned	Unassigned	Unassigned	preVC_0	Clustered	VC_0_0	422	0.5299	1	8.53276	0.5299	0.688	0	0	0	0	0	0
AAORES010000017.1~|~Salmonella~enterica~2016AM-0923	Unassigned	Unassigned	Unassigned	Unassigned	Unassigned	Unassigned	preVC_0	Clustered	VC_0_0	422	0.5299	1	8.53276	0.5299	0.688	0	0	0	0	0	0
AAOSLH010000027.1~|~Salmonella~enterica~PNUSAS123700	Unassigned	Unassigned	Unassigned	Unassigned	Unassigned	Unassigned	preVC_0	Clustered	VC_0_0	422	0.5299	1	8.53276	0.5299	0.688	0	0	0	0	0	0
AAOTHC010000029.1~|~Salmonella~enterica~subsp.~arizonae~843963	Unassigned	Unassigned	Unassigned	Unassigned	Unassigned	Unassigned	preVC_0	Clustered	VC_0_0	422	0.5299	1	8.53276	0.5299	0.688	0	0	0	0	0	0
AAOTIE010000045.1~|~Salmonella~enterica~PNUSAS129186	Unassigned	Unassigned	Unassigned	Unassigned	Unassigned	Unassigned	preVC_0	Clustered	VC_0_0	422	0.5299	1	8.53276	0.5299	0.688	0	0	0	0	0	0
AAOTNY010000026.1~|~Salmonella~enterica~PNUSAS119932	Unassigned	Unassigned	Unassigned	Unassigned	Unassigned	Unassigned	preVC_0	Clustered	VC_0_0	422	0.5299	1	8.53276	0.5299	0.688	0	0	0	0	0	0
AAOVZX010000016.1~|~Salmonella~enterica~PNUSAS090378	Unassigned	Unassigned	Unassigned	Unassigned	Unassigned	Unassigned	preVC_0	Clustered	VC_0_0	422	0.5299	1	8.53276	0.5299	0.688	0	0	0	0	0	0
AAOWYV010000027.1~|~Salmonella~enterica~subsp.~enterica~serovar~Newport~MOD1-Lcs-17	Unassigned	Unassigned	Unassigned	Unassigned	Unassigned	Unassigned	preVC_0	Clustered	VC_0_0	422	0.5299	1	8.53276	0.5299	0.688	0	0	0	0	0	0
AAPHQD010000022.1~|~Salmonella~enterica~subsp.~enterica~serovar~Javiana~PNUSAS009505	Unassigned	Unassigned	Unassigned	Unassigned	Unassigned	Unassigned	preVC_0	Clustered	VC_0_0	422	0.5299	1	8.53276	0.5299	0.688	0	0	0	0	0	0
AAPKXY010000037.1~|~Salmonella~enterica~subsp.~enterica~serovar~Montevideo~FSIS11808703	Unassigned	Unassigned	Unassigned	Unassigned	Unassigned	Unassigned	preVC_0	Clustered	VC_0_0	422	0.5299	1	8.53276	0.5299	0.688	0	0	0	0	0	0
AAPMHI010000018.1~|~Salmonella~enterica~2016AM-0745	Unassigned	Unassigned	Unassigned	Unassigned	Unassigned	Unassigned	preVC_0	Clustered	VC_0_0	422	0.5299	1	8.53276	0.5299	0.688	0	0	0	0	0	0
AAPNEW010000010.1~|~Salmonella~enterica~2016AM-2212	Unassigned	Unassigned	Unassigned	Unassigned	Unassigned	Unassigned	preVC_0	Clustered	VC_0_0	422	0.5299	1	8.53276	0.5299	0.688	0	0	0	0	0	0
AAPNFH010000041.1~|~Salmonella~enterica~subsp.~enterica~serovar~Mississippi~865095	Unassigned	Unassigned	Unassigned	Unassigned	Unassigned	Unassigned	preVC_0	Clustered	VC_0_0	422	0.5299	1	8.53276	0.5299	0.688	0	0	0	0	0	0
AAPNPE010000014.1~|~Salmonella~enterica~PNUSAS130577	Unassigned	Unassigned	Unassigned	Unassigned	Unassigned	Unassigned	preVC_0	Clustered	VC_0_0	422	0.5299	1	8.53276	0.5299	0.688	0	0	0	0	0	0
AAPNWS010000023.1~|~Salmonella~enterica~2016AM-1292	Unassigned	Unassigned	Unassigned	Unassigned	Unassigned	Unassigned	preVC_0	Clustered	VC_0_0	422	0.5299	1	8.53276	0.5299	0.688	0	0	0	0	0	0
AAPOXD010000027.1~|~Salmonella~enterica~PNUSAS130915	Unassigned	Unassigned	Unassigned	Unassigned	Unassigned	Unassigned	preVC_0	Clustered	VC_0_0	422	0.5299	1	8.53276	0.5299	0.688	0	0	0	0	0	0
AAPOYY010000012.1~|~Salmonella~enterica~PNUSAS130773	Unassigned	Unassigned	Unassigned	Unassigned	Unassigned	Unassigned	preVC_0	Clustered	VC_0_0	422	0.5299	1	8.53276	0.5299	0.688	0	0	0	0	0	0
AAPRLQ010000028.1~|~Salmonella~enterica~PNUSAS129617	Unassigned	Unassigned	Unassigned	Unassigned	Unassigned	Unassigned	preVC_0	Clustered	VC_0_0	422	0.5299	1	8.53276	0.5299	0.688	0	0	0	0	0	0
AAPRPL010000016.1~|~Salmonella~enterica~PNUSAS130201	Unassigned	Unassigned	Unassigned	Unassigned	Unassigned	Unassigned	preVC_0	Clustered	VC_0_0	422	0.5299	1	8.53276	0.5299	0.688	0	0	0	0	0	0
AAPRPQ010000021.1~|~Salmonella~enterica~PNUSAS130311	Unassigned	Unassigned	Unassigned	Unassigned	Unassigned	Unassigned	preVC_0	Clustered	VC_0_0	422	0.5299	1	8.53276	0.5299	0.688	0	0	0	0	0	0
AAPSBU010000021.1~|~Salmonella~enterica~2016AM-1391	Unassigned	Unassigned	Unassigned	Unassigned	Unassigned	Unassigned	preVC_0	Clustered	VC_0_0	422	0.5299	1	8.53276	0.5299	0.688	0	0	0	0	0	0
AAPSHE010000045.1~|~Salmonella~enterica~PNUSAS131598	Unassigned	Unassigned	Unassigned	Unassigned	Unassigned	Unassigned	preVC_0	Clustered	VC_0_0	422	0.5299	1	8.53276	0.5299	0.688	0	0	0	0	0	0
AAPUYN010000024.1~|~Salmonella~enterica~PNUSAS117701	Unassigned	Unassigned	Unassigned	Unassigned	Unassigned	Unassigned	preVC_0	Clustered	VC_0_0	422	0.5299	1	8.53276	0.5299	0.688	0	0	0	0	0	0
AAPVTS010000022.1~|~Salmonella~enterica~PNUSAS131292	Unassigned	Unassigned	Unassigned	Unassigned	Unassigned	Unassigned	preVC_0	Clustered	VC_0_0	422	0.5299	1	8.53276	0.5299	0.688	0	0	0	0	0	0
AAPWRB010000013.1~|~Salmonella~enterica~PNUSAS133348	Unassigned	Unassigned	Unassigned	Unassigned	Unassigned	Unassigned	preVC_0	Clustered	VC_0_0	422	0.5299	1	8.53276	0.5299	0.688	0	0	0	0	0	0
AAPZBD010000020.1~|~Salmonella~enterica~subsp.~enterica~serovar~Javiana~PNUSAS027355	Unassigned	Unassigned	Unassigned	Unassigned	Unassigned	Unassigned	preVC_0	Clustered	VC_0_0	422	0.5299	1	8.53276	0.5299	0.688	0	0	0	0	0	0
AAPZQW010000026.1~|~Salmonella~enterica~PNUSAS126973	Unassigned	Unassigned	Unassigned	Unassigned	Unassigned	Unassigned	preVC_0	Clustered	VC_0_0	422	0.5299	1	8.53276	0.5299	0.688	0	0	0	0	0	0
AAPZSI010000019.1~|~Salmonella~enterica~subsp.~enterica~serovar~Javiana~PNUSAS013167	Unassigned	Unassigned	Unassigned	Unassigned	Unassigned	Unassigned	preVC_0	Clustered	VC_0_0	422	0.5299	1	8.53276	0.5299	0.688	0	0	0	0	0	0
AAQDDW010000025.1~|~Salmonella~enterica~PNUSAS088700	Unassigned	Unassigned	Unassigned	Unassigned	Unassigned	Unassigned	preVC_0	Clustered	VC_0_0	422	0.5299	1	8.53276	0.5299	0.688	0	0	0	0	0	0
AAQDRF010000025.1~|~Salmonella~enterica~PNUSAS138100	Unassigned	Unassigned	Unassigned	Unassigned	Unassigned	Unassigned	preVC_0	Clustered	VC_0_0	422	0.5299	1	8.53276	0.5299	0.688	0	0	0	0	0	0
AAQFOE010000012.1~|~Salmonella~enterica~PNUSAS089536	Unassigned	Unassigned	Unassigned	Unassigned	Unassigned	Unassigned	preVC_0	Clustered	VC_0_0	422	0.5299	1	8.53276	0.5299	0.688	0	0	0	0	0	0
AAQFRA010000040.1~|~Salmonella~enterica~subsp.~enterica~serovar~Bareilly~PNUSAS032266	Unassigned	Unassigned	Unassigned	Unassigned	Unassigned	Unassigned	preVC_0	Clustered	VC_0_0	422	0.5299	1	8.53276	0.5299	0.688	0	0	0	0	0	0
AAQHSO010000039.1~|~Salmonella~enterica~subsp.~enterica~serovar~Brandenburg~OSF012694	Unassigned	Unassigned	Unassigned	Unassigned	Unassigned	Unassigned	preVC_0	Clustered	VC_0_0	422	0.5299	1	8.53276	0.5299	0.688	0	0	0	0	0	0
AAQIWE010000013.1~|~Salmonella~enterica~PNUSAS116410	Unassigned	Unassigned	Unassigned	Unassigned	Unassigned	Unassigned	preVC_0	Clustered	VC_0_0	422	0.5299	1	8.53276	0.5299	0.688	0	0	0	0	0	0
AAQNDH010000028.1~|~Salmonella~enterica~subsp.~enterica~serovar~Rubislaw~FNW19G82	Unassigned	Unassigned	Unassigned	Unassigned	Unassigned	Unassigned	preVC_0	Clustered	VC_0_0	422	0.5299	1	8.53276	0.5299	0.688	0	0	0	0	0	0
AAQQAL010000039.1~|~Salmonella~enterica~subsp.~enterica~serovar~Rubislaw~PSU-2503	Unassigned	Unassigned	Unassigned	Unassigned	Unassigned	Unassigned	preVC_0	Clustered	VC_0_0	422	0.5299	1	8.53276	0.5299	0.688	0	0	0	0	0	0
AAQUBV010000020.1~|~Salmonella~enterica~PNUSAS139426	Unassigned	Unassigned	Unassigned	Unassigned	Unassigned	Unassigned	preVC_0	Clustered	VC_0_0	422	0.5299	1	8.53276	0.5299	0.688	0	0	0	0	0	0
AARJEH010000036.1~|~Salmonella~enterica~PNUSAS140456	Unassigned	Unassigned	Unassigned	Unassigned	Unassigned	Unassigned	preVC_0	Clustered	VC_0_0	422	0.5299	1	8.53276	0.5299	0.688	0	0	0	0	0	0
AATVRZ010000012.1~|~Salmonella~enterica~PNUSAS154093	Unassigned	Unassigned	Unassigned	Unassigned	Unassigned	Unassigned	preVC_0	Clustered	VC_0_0	422	0.5299	1	8.53276	0.5299	0.688	0	0	0	0	0	0
AATYIO010000038.1~|~Salmonella~enterica~PNUSAS154749	Unassigned	Unassigned	Unassigned	Unassigned	Unassigned	Unassigned	preVC_0	Clustered	VC_0_0	422	0.5299	1	8.53276	0.5299	0.688	0	0	0	0	0	0
AAUBBC010000025.1~|~Salmonella~enterica~PNUSAS152126	Unassigned	Unassigned	Unassigned	Unassigned	Unassigned	Unassigned	preVC_0	Clustered	VC_0_0	422	0.5299	1	8.53276	0.5299	0.688	0	0	0	0	0	0
AAUBLF010000026.1~|~Salmonella~enterica~PNUSAS151988	Unassigned	Unassigned	Unassigned	Unassigned	Unassigned	Unassigned	preVC_0	Clustered	VC_0_0	422	0.5299	1	8.53276	0.5299	0.688	0	0	0	0	0	0
AAUCHY010000022.1~|~Salmonella~enterica~PNUSAS151650	Unassigned	Unassigned	Unassigned	Unassigned	Unassigned	Unassigned	preVC_0	Clustered	VC_0_0	422	0.5299	1	8.53276	0.5299	0.688	0	0	0	0	0	0
AAUISS010000042.1~|~Salmonella~enterica~PNUSAS148085	Unassigned	Unassigned	Unassigned	Unassigned	Unassigned	Unassigned	preVC_0	Clustered	VC_0_0	422	0.5299	1	8.53276	0.5299	0.688	0	0	0	0	0	0
AAUMAE010000026.1~|~Salmonella~enterica~PNUSAS155651	Unassigned	Unassigned	Unassigned	Unassigned	Unassigned	Unassigned	preVC_0	Clustered	VC_0_0	422	0.5299	1	8.53276	0.5299	0.688	0	0	0	0	0	0
AAUNBE010000007.1~|~Salmonella~enterica~PNUSAS146230	Unassigned	Unassigned	Unassigned	Unassigned	Unassigned	Unassigned	preVC_0	Clustered	VC_0_0	422	0.5299	1	8.53276	0.5299	0.688	0	0	0	0	0	0
AAUOGR010000015.1~|~Salmonella~enterica~PNUSAS145842	Unassigned	Unassigned	Unassigned	Unassigned	Unassigned	Unassigned	preVC_0	Clustered	VC_0_0	422	0.5299	1	8.53276	0.5299	0.688	0	0	0	0	0	0
AAVKRZ010000022.1~|~Salmonella~enterica~PNUSAS160407	Unassigned	Unassigned	Unassigned	Unassigned	Unassigned	Unassigned	preVC_0	Clustered	VC_0_0	422	0.5299	1	8.53276	0.5299	0.688	0	0	0	0	0	0
AAVLTS010000014.1~|~Salmonella~enterica~PNUSAS161581	Unassigned	Unassigned	Unassigned	Unassigned	Unassigned	Unassigned	preVC_0	Clustered	VC_0_0	422	0.5299	1	8.53276	0.5299	0.688	0	0	0	0	0	0
AAVOMB010000020.1~|~Salmonella~enterica~PNUSAS163193	Unassigned	Unassigned	Unassigned	Unassigned	Unassigned	Unassigned	preVC_0	Clustered	VC_0_0	422	0.5299	1	8.53276	0.5299	0.688	0	0	0	0	0	0
AAVOMS010000021.1~|~Salmonella~enterica~PNUSAS163067	Unassigned	Unassigned	Unassigned	Unassigned	Unassigned	Unassigned	preVC_0	Clustered	VC_0_0	422	0.5299	1	8.53276	0.5299	0.688	0	0	0	0	0	0
AAVWOC010000019.1~|~Salmonella~enterica~PNUSAS164102	Unassigned	Unassigned	Unassigned	Unassigned	Unassigned	Unassigned	preVC_0	Clustered	VC_0_0	422	0.5299	1	8.53276	0.5299	0.688	0	0	0	0	0	0
AAVXNO010000012.1~|~Salmonella~enterica~PNUSAS165795	Unassigned	Unassigned	Unassigned	Unassigned	Unassigned	Unassigned	preVC_0	Clustered	VC_0_0	422	0.5299	1	8.53276	0.5299	0.688	0	0	0	0	0	0
AAVXZV010000032.1~|~Salmonella~enterica~PNUSAS165471	Unassigned	Unassigned	Unassigned	Unassigned	Unassigned	Unassigned	preVC_0	Clustered	VC_0_0	422	0.5299	1	8.53276	0.5299	0.688	0	0	0	0	0	0
AAVYNZ010000014.1~|~Salmonella~enterica~PNUSAS165210	Unassigned	Unassigned	Unassigned	Unassigned	Unassigned	Unassigned	preVC_0	Clustered	VC_0_0	422	0.5299	1	8.53276	0.5299	0.688	0	0	0	0	0	0
AAWEFU010000027.1~|~Salmonella~enterica~PNUSAS167653	Unassigned	Unassigned	Unassigned	Unassigned	Unassigned	Unassigned	preVC_0	Clustered	VC_0_0	422	0.5299	1	8.53276	0.5299	0.688	0	0	0	0	0	0
AAWFOL010000035.1~|~Salmonella~enterica~2020K-0799	Unassigned	Unassigned	Unassigned	Unassigned	Unassigned	Unassigned	preVC_0	Clustered	VC_0_0	422	0.5299	1	8.53276	0.5299	0.688	0	0	0	0	0	0
AAWGOJ010000030.1~|~Salmonella~enterica~PNUSAS168592	Unassigned	Unassigned	Unassigned	Unassigned	Unassigned	Unassigned	preVC_0	Clustered	VC_0_0	422	0.5299	1	8.53276	0.5299	0.688	0	0	0	0	0	0
AAWGPZ010000036.1~|~Salmonella~enterica~PNUSAS169617	Unassigned	Unassigned	Unassigned	Unassigned	Unassigned	Unassigned	preVC_0	Clustered	VC_0_0	422	0.5299	1	8.53276	0.5299	0.688	0	0	0	0	0	0
AAWHHZ010000017.1~|~Salmonella~enterica~PNUSAS169685	Unassigned	Unassigned	Unassigned	Unassigned	Unassigned	Unassigned	preVC_0	Clustered	VC_0_0	422	0.5299	1	8.53276	0.5299	0.688	0	0	0	0	0	0
AAWKWL010000029.1~|~Salmonella~enterica~subsp.~enterica~serovar~Newport~PNCS007372	Unassigned	Unassigned	Unassigned	Unassigned	Unassigned	Unassigned	preVC_0	Clustered	VC_0_0	422	0.5299	1	8.53276	0.5299	0.688	0	0	0	0	0	0
AAWMOX010000038.1~|~Salmonella~enterica~PNUSAS176498	Unassigned	Unassigned	Unassigned	Unassigned	Unassigned	Unassigned	preVC_0	Clustered	VC_0_0	422	0.5299	1	8.53276	0.5299	0.688	0	0	0	0	0	0
AAWPEM010000015.1~|~Salmonella~enterica~PNUSAS175254	Unassigned	Unassigned	Unassigned	Unassigned	Unassigned	Unassigned	preVC_0	Clustered	VC_0_0	422	0.5299	1	8.53276	0.5299	0.688	0	0	0	0	0	0
AAWSUS010000017.1~|~Salmonella~enterica~PNUSAS177633	Unassigned	Unassigned	Unassigned	Unassigned	Unassigned	Unassigned	preVC_0	Clustered	VC_0_0	422	0.5299	1	8.53276	0.5299	0.688	0	0	0	0	0	0
AAWTYH010000049.1~|~Salmonella~enterica~PNUSAS173153	Unassigned	Unassigned	Unassigned	Unassigned	Unassigned	Unassigned	preVC_0	Clustered	VC_0_0	422	0.5299	1	8.53276	0.5299	0.688	0	0	0	0	0	0
AAWUUV010000020.1~|~Salmonella~enterica~PNUSAS172740	Unassigned	Unassigned	Unassigned	Unassigned	Unassigned	Unassigned	preVC_0	Clustered	VC_0_0	422	0.5299	1	8.53276	0.5299	0.688	0	0	0	0	0	0
AAWYFF010000032.1~|~Salmonella~enterica~PNUSAS178234	Unassigned	Unassigned	Unassigned	Unassigned	Unassigned	Unassigned	preVC_0	Clustered	VC_0_0	422	0.5299	1	8.53276	0.5299	0.688	0	0	0	0	0	0
AAXDVZ010000013.1~|~Salmonella~enterica~PNUSAS179742	Unassigned	Unassigned	Unassigned	Unassigned	Unassigned	Unassigned	preVC_0	Clustered	VC_0_0	422	0.5299	1	8.53276	0.5299	0.688	0	0	0	0	0	0
AAXLOV010000036.1~|~Salmonella~enterica~PNUSAS181981	Unassigned	Unassigned	Unassigned	Unassigned	Unassigned	Unassigned	preVC_0	Clustered	VC_0_0	422	0.5299	1	8.53276	0.5299	0.688	0	0	0	0	0	0
AAXLRZ010000018.1~|~Salmonella~enterica~PNUSAS181668	Unassigned	Unassigned	Unassigned	Unassigned	Unassigned	Unassigned	preVC_0	Clustered	VC_0_0	422	0.5299	1	8.53276	0.5299	0.688	0	0	0	0	0	0
AAXPXQ010000027.1~|~Salmonella~enterica~PNUSAS183544	Unassigned	Unassigned	Unassigned	Unassigned	Unassigned	Unassigned	preVC_0	Clustered	VC_0_0	422	0.5299	1	8.53276	0.5299	0.688	0	0	0	0	0	0
AAXRBE010000030.1~|~Salmonella~enterica~PNUSAS183235	Unassigned	Unassigned	Unassigned	Unassigned	Unassigned	Unassigned	preVC_0	Clustered	VC_0_0	422	0.5299	1	8.53276	0.5299	0.688	0	0	0	0	0	0
AAXXYK010000042.1~|~Salmonella~enterica~PNUSAS184545	Unassigned	Unassigned	Unassigned	Unassigned	Unassigned	Unassigned	preVC_0	Clustered	VC_0_0	422	0.5299	1	8.53276	0.5299	0.688	0	0	0	0	0	0
AAYBRM010000024.1~|~Salmonella~enterica~PNUSAS185482	Unassigned	Unassigned	Unassigned	Unassigned	Unassigned	Unassigned	preVC_0	Clustered	VC_0_0	422	0.5299	1	8.53276	0.5299	0.688	0	0	0	0	0	0
AAYEHA010000048.1~|~Salmonella~enterica~PNUSAS050202	Unassigned	Unassigned	Unassigned	Unassigned	Unassigned	Unassigned	preVC_0	Clustered	VC_0_0	422	0.5299	1	8.53276	0.5299	0.688	0	0	0	0	0	0
AAYEUO010000017.1~|~Salmonella~enterica~PNUSAS186197	Unassigned	Unassigned	Unassigned	Unassigned	Unassigned	Unassigned	preVC_0	Clustered	VC_0_0	422	0.5299	1	8.53276	0.5299	0.688	0	0	0	0	0	0
AAYFHL010000035.1~|~Salmonella~enterica~subsp.~enterica~serovar~Typhimurium~PNUSAS027004	Unassigned	Unassigned	Unassigned	Unassigned	Unassigned	Unassigned	preVC_0	Clustered	VC_0_0	422	0.5299	1	8.53276	0.5299	0.688	0	0	0	0	0	0
AAYJUL010000016.1~|~Salmonella~enterica~PNUSAS187000	Unassigned	Unassigned	Unassigned	Unassigned	Unassigned	Unassigned	preVC_0	Clustered	VC_0_0	422	0.5299	1	8.53276	0.5299	0.688	0	0	0	0	0	0
AAYPVF010000043.1~|~Salmonella~enterica~PNUSAS187959	Unassigned	Unassigned	Unassigned	Unassigned	Unassigned	Unassigned	preVC_0	Clustered	VC_0_0	422	0.5299	1	8.53276	0.5299	0.688	0	0	0	0	0	0
AAYWHL010000020.1~|~Salmonella~enterica~subsp.~houtenae~serovar~17:z29:-~PNCS004510	Unassigned	Unassigned	Unassigned	Unassigned	Unassigned	Unassigned	preVC_0	Clustered	VC_0_0	422	0.5299	1	8.53276	0.5299	0.688	0	0	0	0	0	0
AAYYFR010000022.1~|~Salmonella~enterica~PNUSAS097665	Unassigned	Unassigned	Unassigned	Unassigned	Unassigned	Unassigned	preVC_0	Clustered	VC_0_0	422	0.5299	1	8.53276	0.5299	0.688	0	0	0	0	0	0
AAZFQO010000024.1~|~Salmonella~enterica~2021K-0050	Unassigned	Unassigned	Unassigned	Unassigned	Unassigned	Unassigned	preVC_0	Clustered	VC_0_0	422	0.5299	1	8.53276	0.5299	0.688	0	0	0	0	0	0
AAZPFI010000022.1~|~Salmonella~enterica~PNUSAS195422	Unassigned	Unassigned	Unassigned	Unassigned	Unassigned	Unassigned	preVC_0	Clustered	VC_0_0	422	0.5299	1	8.53276	0.5299	0.688	0	0	0	0	0	0
ABAEIW010000017.1~|~Salmonella~enterica~PNUSAS198501	Unassigned	Unassigned	Unassigned	Unassigned	Unassigned	Unassigned	preVC_0	Clustered	VC_0_0	422	0.5299	1	8.53276	0.5299	0.688	0	0	0	0	0	0
ABAHZI010000024.1~|~Salmonella~enterica~subsp.~enterica~serovar~Bonariensis~PNCS002829	Unassigned	Unassigned	Unassigned	Unassigned	Unassigned	Unassigned	preVC_0	Clustered	VC_0_0	422	0.5299	1	8.53276	0.5299	0.688	0	0	0	0	0	0
ABASIS010000016.1~|~Salmonella~enterica~PNUSAS204604	Unassigned	Unassigned	Unassigned	Unassigned	Unassigned	Unassigned	preVC_0	Clustered	VC_0_0	422	0.5299	1	8.53276	0.5299	0.688	0	0	0	0	0	0
ABAWIA010000020.1~|~Salmonella~enterica~PNUSAS206418	Unassigned	Unassigned	Unassigned	Unassigned	Unassigned	Unassigned	preVC_0	Clustered	VC_0_0	422	0.5299	1	8.53276	0.5299	0.688	0	0	0	0	0	0
ABAWVE010000022.1~|~Salmonella~enterica~PNUSAS205771	Unassigned	Unassigned	Unassigned	Unassigned	Unassigned	Unassigned	preVC_0	Clustered	VC_0_0	422	0.5299	1	8.53276	0.5299	0.688	0	0	0	0	0	0
ABBDSI010000013.1~|~Salmonella~enterica~PNUSAS210282	Unassigned	Unassigned	Unassigned	Unassigned	Unassigned	Unassigned	preVC_0	Clustered	VC_0_0	422	0.5299	1	8.53276	0.5299	0.688	0	0	0	0	0	0
ABBNEC010000015.1~|~Salmonella~enterica~PNUSAS215573	Unassigned	Unassigned	Unassigned	Unassigned	Unassigned	Unassigned	preVC_0	Clustered	VC_0_0	422	0.5299	1	8.53276	0.5299	0.688	0	0	0	0	0	0
ABBORY010000012.1~|~Salmonella~enterica~PNUSAS216744	Unassigned	Unassigned	Unassigned	Unassigned	Unassigned	Unassigned	preVC_0	Clustered	VC_0_0	422	0.5299	1	8.53276	0.5299	0.688	0	0	0	0	0	0
ABBTXU010000013.1~|~Salmonella~enterica~PNUSAS212435	Unassigned	Unassigned	Unassigned	Unassigned	Unassigned	Unassigned	preVC_0	Clustered	VC_0_0	422	0.5299	1	8.53276	0.5299	0.688	0	0	0	0	0	0
ABBXVS010000019.1~|~Salmonella~enterica~PNUSAS219899	Unassigned	Unassigned	Unassigned	Unassigned	Unassigned	Unassigned	preVC_0	Clustered	VC_0_0	422	0.5299	1	8.53276	0.5299	0.688	0	0	0	0	0	0
ABBYUT010000020.1~|~Salmonella~enterica~PNUSAS221039	Unassigned	Unassigned	Unassigned	Unassigned	Unassigned	Unassigned	preVC_0	Clustered	VC_0_0	422	0.5299	1	8.53276	0.5299	0.688	0	0	0	0	0	0
ABCAHU010000014.1~|~Salmonella~enterica~PNUSAS221558	Unassigned	Unassigned	Unassigned	Unassigned	Unassigned	Unassigned	preVC_0	Clustered	VC_0_0	422	0.5299	1	8.53276	0.5299	0.688	0	0	0	0	0	0
ABCALG010000015.1~|~Salmonella~enterica~PNUSAS221731	Unassigned	Unassigned	Unassigned	Unassigned	Unassigned	Unassigned	preVC_0	Clustered	VC_0_0	422	0.5299	1	8.53276	0.5299	0.688	0	0	0	0	0	0
ABCCDU010000023.1~|~Salmonella~enterica~PNUSAS222296	Unassigned	Unassigned	Unassigned	Unassigned	Unassigned	Unassigned	preVC_0	Clustered	VC_0_0	422	0.5299	1	8.53276	0.5299	0.688	0	0	0	0	0	0
ABCDPH010000022.1~|~Salmonella~enterica~PNUSAS223626	Unassigned	Unassigned	Unassigned	Unassigned	Unassigned	Unassigned	preVC_0	Clustered	VC_0_0	422	0.5299	1	8.53276	0.5299	0.688	0	0	0	0	0	0
ABCHQD010000035.1~|~Salmonella~enterica~PNUSAS225400	Unassigned	Unassigned	Unassigned	Unassigned	Unassigned	Unassigned	preVC_0	Clustered	VC_0_0	422	0.5299	1	8.53276	0.5299	0.688	0	0	0	0	0	0
ABCLMA010000020.1~|~Salmonella~enterica~PNUSAS227270	Unassigned	Unassigned	Unassigned	Unassigned	Unassigned	Unassigned	preVC_0	Clustered	VC_0_0	422	0.5299	1	8.53276	0.5299	0.688	0	0	0	0	0	0
ABCSFN010000033.1~|~Salmonella~enterica~PNUSAS231157	Unassigned	Unassigned	Unassigned	Unassigned	Unassigned	Unassigned	preVC_0	Clustered	VC_0_0	422	0.5299	1	8.53276	0.5299	0.688	0	0	0	0	0	0
ABCTHV010000019.1~|~Salmonella~enterica~PNUSAS231494	Unassigned	Unassigned	Unassigned	Unassigned	Unassigned	Unassigned	preVC_0	Clustered	VC_0_0	422	0.5299	1	8.53276	0.5299	0.688	0	0	0	0	0	0
ABCULC010000023.1~|~Salmonella~enterica~PNUSAS231995	Unassigned	Unassigned	Unassigned	Unassigned	Unassigned	Unassigned	preVC_0	Clustered	VC_0_0	422	0.5299	1	8.53276	0.5299	0.688	0	0	0	0	0	0
ABCVOQ010000018.1~|~Salmonella~enterica~PNUSAS165904	Unassigned	Unassigned	Unassigned	Unassigned	Unassigned	Unassigned	preVC_0	Clustered	VC_0_0	422	0.5299	1	8.53276	0.5299	0.688	0	0	0	0	0	0
ABCVRZ010000016.1~|~Salmonella~enterica~PNUSAS164696	Unassigned	Unassigned	Unassigned	Unassigned	Unassigned	Unassigned	preVC_0	Clustered	VC_0_0	422	0.5299	1	8.53276	0.5299	0.688	0	0	0	0	0	0
ABDFVA010000014.1~|~Salmonella~enterica~PNUSAS235227	Unassigned	Unassigned	Unassigned	Unassigned	Unassigned	Unassigned	preVC_0	Clustered	VC_0_0	422	0.5299	1	8.53276	0.5299	0.688	0	0	0	0	0	0
ABDKMW010000035.1~|~Salmonella~enterica~PNUSAS238340	Unassigned	Unassigned	Unassigned	Unassigned	Unassigned	Unassigned	preVC_0	Clustered	VC_0_0	422	0.5299	1	8.53276	0.5299	0.688	0	0	0	0	0	0
ABDKNZ010000045.1~|~Salmonella~enterica~PNUSAS238215	Unassigned	Unassigned	Unassigned	Unassigned	Unassigned	Unassigned	preVC_0	Clustered	VC_0_0	422	0.5299	1	8.53276	0.5299	0.688	0	0	0	0	0	0
ABDMPH010000012.1~|~Salmonella~enterica~PNUSAS239585	Unassigned	Unassigned	Unassigned	Unassigned	Unassigned	Unassigned	preVC_0	Clustered	VC_0_0	422	0.5299	1	8.53276	0.5299	0.688	0	0	0	0	0	0
ABDMUX010000016.1~|~Salmonella~enterica~PNUSAS239719	Unassigned	Unassigned	Unassigned	Unassigned	Unassigned	Unassigned	preVC_0	Clustered	VC_0_0	422	0.5299	1	8.53276	0.5299	0.688	0	0	0	0	0	0
ABDNNU010000020.1~|~Salmonella~enterica~PNUSAS240027	Unassigned	Unassigned	Unassigned	Unassigned	Unassigned	Unassigned	preVC_0	Clustered	VC_0_0	422	0.5299	1	8.53276	0.5299	0.688	0	0	0	0	0	0
ABDPXD010000026.1~|~Salmonella~enterica~PNUSAS241224	Unassigned	Unassigned	Unassigned	Unassigned	Unassigned	Unassigned	preVC_0	Clustered	VC_0_0	422	0.5299	1	8.53276	0.5299	0.688	0	0	0	0	0	0
ABDTHZ010000033.1~|~Salmonella~enterica~PNUSAS242377	Unassigned	Unassigned	Unassigned	Unassigned	Unassigned	Unassigned	preVC_0	Clustered	VC_0_0	422	0.5299	1	8.53276	0.5299	0.688	0	0	0	0	0	0
ABDTRO010000044.1~|~Salmonella~enterica~PNUSAS242919	Unassigned	Unassigned	Unassigned	Unassigned	Unassigned	Unassigned	preVC_0	Clustered	VC_0_0	422	0.5299	1	8.53276	0.5299	0.688	0	0	0	0	0	0
ABDWPM010000020.1~|~Salmonella~enterica~PNUSAS237716	Unassigned	Unassigned	Unassigned	Unassigned	Unassigned	Unassigned	preVC_0	Clustered	VC_0_0	422	0.5299	1	8.53276	0.5299	0.688	0	0	0	0	0	0
ABDYNN010000025.1~|~Salmonella~enterica~PNUSAS245862	Unassigned	Unassigned	Unassigned	Unassigned	Unassigned	Unassigned	preVC_0	Clustered	VC_0_0	422	0.5299	1	8.53276	0.5299	0.688	0	0	0	0	0	0
ABDYRB010000009.1~|~Salmonella~enterica~PNUSAS244725	Unassigned	Unassigned	Unassigned	Unassigned	Unassigned	Unassigned	preVC_0	Clustered	VC_0_0	422	0.5299	1	8.53276	0.5299	0.688	0	0	0	0	0	0
ABDYZT010000014.1~|~Salmonella~enterica~PNUSAS244386	Unassigned	Unassigned	Unassigned	Unassigned	Unassigned	Unassigned	preVC_0	Clustered	VC_0_0	422	0.5299	1	8.53276	0.5299	0.688	0	0	0	0	0	0
ABDZNB010000018.1~|~Salmonella~enterica~PNUSAS246064	Unassigned	Unassigned	Unassigned	Unassigned	Unassigned	Unassigned	preVC_0	Clustered	VC_0_0	422	0.5299	1	8.53276	0.5299	0.688	0	0	0	0	0	0
ABEESJ010000010.1~|~Salmonella~enterica~PNUSAS249020	Unassigned	Unassigned	Unassigned	Unassigned	Unassigned	Unassigned	preVC_0	Clustered	VC_0_0	422	0.5299	1	8.53276	0.5299	0.688	0	0	0	0	0	0
ABEGWY010000012.1~|~Salmonella~enterica~PNUSAS249887	Unassigned	Unassigned	Unassigned	Unassigned	Unassigned	Unassigned	preVC_0	Clustered	VC_0_0	422	0.5299	1	8.53276	0.5299	0.688	0	0	0	0	0	0
ABEHWM010000015.1~|~Salmonella~enterica~PNUSAS250435	Unassigned	Unassigned	Unassigned	Unassigned	Unassigned	Unassigned	preVC_0	Clustered	VC_0_0	422	0.5299	1	8.53276	0.5299	0.688	0	0	0	0	0	0
ABEKPM010000037.1~|~Salmonella~enterica~PNUSAS251523	Unassigned	Unassigned	Unassigned	Unassigned	Unassigned	Unassigned	preVC_0	Clustered	VC_0_0	422	0.5299	1	8.53276	0.5299	0.688	0	0	0	0	0	0
ABENOF010000020.1~|~Salmonella~enterica~PNUSAS253041	Unassigned	Unassigned	Unassigned	Unassigned	Unassigned	Unassigned	preVC_0	Clustered	VC_0_0	422	0.5299	1	8.53276	0.5299	0.688	0	0	0	0	0	0
ABEPDR010000034.1~|~Salmonella~enterica~PNUSAS253752	Unassigned	Unassigned	Unassigned	Unassigned	Unassigned	Unassigned	preVC_0	Clustered	VC_0_0	422	0.5299	1	8.53276	0.5299	0.688	0	0	0	0	0	0
ABEPSL010000026.1~|~Salmonella~enterica~PNUSAS254167	Unassigned	Unassigned	Unassigned	Unassigned	Unassigned	Unassigned	preVC_0	Clustered	VC_0_0	422	0.5299	1	8.53276	0.5299	0.688	0	0	0	0	0	0
ABEQHH010000015.1~|~Salmonella~enterica~PNUSAS254311	Unassigned	Unassigned	Unassigned	Unassigned	Unassigned	Unassigned	preVC_0	Clustered	VC_0_0	422	0.5299	1	8.53276	0.5299	0.688	0	0	0	0	0	0
ABERYI010000014.1~|~Salmonella~enterica~PNUSAS255053	Unassigned	Unassigned	Unassigned	Unassigned	Unassigned	Unassigned	preVC_0	Clustered	VC_0_0	422	0.5299	1	8.53276	0.5299	0.688	0	0	0	0	0	0
ABEUCB010000030.1~|~Salmonella~enterica~PNUSAS255696	Unassigned	Unassigned	Unassigned	Unassigned	Unassigned	Unassigned	preVC_0	Clustered	VC_0_0	422	0.5299	1	8.53276	0.5299	0.688	0	0	0	0	0	0
ABEYWL010000015.1~|~Salmonella~enterica~PNUSAS253375	Unassigned	Unassigned	Unassigned	Unassigned	Unassigned	Unassigned	preVC_0	Clustered	VC_0_0	422	0.5299	1	8.53276	0.5299	0.688	0	0	0	0	0	0
ABFBWG010000019.1~|~Salmonella~enterica~PNUSAS258171	Unassigned	Unassigned	Unassigned	Unassigned	Unassigned	Unassigned	preVC_0	Clustered	VC_0_0	422	0.5299	1	8.53276	0.5299	0.688	0	0	0	0	0	0
ABFEYW010000027.1~|~Salmonella~enterica~PNUSAS259505	Unassigned	Unassigned	Unassigned	Unassigned	Unassigned	Unassigned	preVC_0	Clustered	VC_0_0	422	0.5299	1	8.53276	0.5299	0.688	0	0	0	0	0	0
ABFFYI010000023.1~|~Salmonella~enterica~PNUSAS259759	Unassigned	Unassigned	Unassigned	Unassigned	Unassigned	Unassigned	preVC_0	Clustered	VC_0_0	422	0.5299	1	8.53276	0.5299	0.688	0	0	0	0	0	0
ABFMEK010000048.1~|~Salmonella~enterica~subsp.~enterica~serovar~Typhimurium~FSIS12210124	Unassigned	Unassigned	Unassigned	Unassigned	Unassigned	Unassigned	preVC_0	Clustered	VC_0_0	422	0.5299	1	8.53276	0.5299	0.688	0	0	0	0	0	0
ABFNXT010000014.1~|~Salmonella~enterica~PNUSAS263160	Unassigned	Unassigned	Unassigned	Unassigned	Unassigned	Unassigned	preVC_0	Clustered	VC_0_0	422	0.5299	1	8.53276	0.5299	0.688	0	0	0	0	0	0
ABFRJF010000017.1~|~Salmonella~enterica~PNUSAS265319	Unassigned	Unassigned	Unassigned	Unassigned	Unassigned	Unassigned	preVC_0	Clustered	VC_0_0	422	0.5299	1	8.53276	0.5299	0.688	0	0	0	0	0	0
ABFTRV010000013.1~|~Salmonella~enterica~PNUSAS263241	Unassigned	Unassigned	Unassigned	Unassigned	Unassigned	Unassigned	preVC_0	Clustered	VC_0_0	422	0.5299	1	8.53276	0.5299	0.688	0	0	0	0	0	0
ABFWAF010000015.1~|~Salmonella~enterica~PNUSAS266761	Unassigned	Unassigned	Unassigned	Unassigned	Unassigned	Unassigned	preVC_0	Clustered	VC_0_0	422	0.5299	1	8.53276	0.5299	0.688	0	0	0	0	0	0
ABFWFL010000037.1~|~Salmonella~enterica~PNUSAS266845	Unassigned	Unassigned	Unassigned	Unassigned	Unassigned	Unassigned	preVC_0	Clustered	VC_0_0	422	0.5299	1	8.53276	0.5299	0.688	0	0	0	0	0	0
ABFWGW010000013.1~|~Salmonella~enterica~PNUSAS246869	Unassigned	Unassigned	Unassigned	Unassigned	Unassigned	Unassigned	preVC_0	Clustered	VC_0_0	422	0.5299	1	8.53276	0.5299	0.688	0	0	0	0	0	0
ABFYEG010000025.1~|~Salmonella~enterica~PNUSAS250874	Unassigned	Unassigned	Unassigned	Unassigned	Unassigned	Unassigned	preVC_0	Clustered	VC_0_0	422	0.5299	1	8.53276	0.5299	0.688	0	0	0	0	0	0
ABGFVS010000020.1~|~Salmonella~enterica~PNUSAS271199	Unassigned	Unassigned	Unassigned	Unassigned	Unassigned	Unassigned	preVC_0	Clustered	VC_0_0	422	0.5299	1	8.53276	0.5299	0.688	0	0	0	0	0	0
ABGKPJ010000020.1~|~Salmonella~enterica~PNUSAS273793	Unassigned	Unassigned	Unassigned	Unassigned	Unassigned	Unassigned	preVC_0	Clustered	VC_0_0	422	0.5299	1	8.53276	0.5299	0.688	0	0	0	0	0	0
ABGLGC010000017.1~|~Salmonella~enterica~PNUSAS274399	Unassigned	Unassigned	Unassigned	Unassigned	Unassigned	Unassigned	preVC_0	Clustered	VC_0_0	422	0.5299	1	8.53276	0.5299	0.688	0	0	0	0	0	0
ABGMAB010000011.1~|~Salmonella~enterica~PNUSAS275131	Unassigned	Unassigned	Unassigned	Unassigned	Unassigned	Unassigned	preVC_0	Clustered	VC_0_0	422	0.5299	1	8.53276	0.5299	0.688	0	0	0	0	0	0
ABGTFS010000024.1~|~Salmonella~enterica~W030-40-1	Unassigned	Unassigned	Unassigned	Unassigned	Unassigned	Unassigned	preVC_0	Clustered	VC_0_0	422	0.5299	1	8.53276	0.5299	0.688	0	0	0	0	0	0
ABGTFU010000027.1~|~Salmonella~enterica~W030-36-1	Unassigned	Unassigned	Unassigned	Unassigned	Unassigned	Unassigned	preVC_0	Clustered	VC_0_0	422	0.5299	1	8.53276	0.5299	0.688	0	0	0	0	0	0
ABGWGX010000023.1~|~Salmonella~enterica~PNUSAS275190	Unassigned	Unassigned	Unassigned	Unassigned	Unassigned	Unassigned	preVC_0	Clustered	VC_0_0	422	0.5299	1	8.53276	0.5299	0.688	0	0	0	0	0	0
ABGYLT010000016.1~|~Salmonella~enterica~PNUSAS280763	Unassigned	Unassigned	Unassigned	Unassigned	Unassigned	Unassigned	preVC_0	Clustered	VC_0_0	422	0.5299	1	8.53276	0.5299	0.688	0	0	0	0	0	0
ABGZNQ010000031.1~|~Salmonella~enterica~PNUSAS281546	Unassigned	Unassigned	Unassigned	Unassigned	Unassigned	Unassigned	preVC_0	Clustered	VC_0_0	422	0.5299	1	8.53276	0.5299	0.688	0	0	0	0	0	0
ABHDIP010000027.1~|~Salmonella~enterica~PNUSAS283559	Unassigned	Unassigned	Unassigned	Unassigned	Unassigned	Unassigned	preVC_0	Clustered	VC_0_0	422	0.5299	1	8.53276	0.5299	0.688	0	0	0	0	0	0
ABHGQY010000022.1~|~Salmonella~enterica~PNUSAS284983	Unassigned	Unassigned	Unassigned	Unassigned	Unassigned	Unassigned	preVC_0	Clustered	VC_0_0	422	0.5299	1	8.53276	0.5299	0.688	0	0	0	0	0	0
ABHHWL010000029.1~|~Salmonella~enterica~PNUSAS286385	Unassigned	Unassigned	Unassigned	Unassigned	Unassigned	Unassigned	preVC_0	Clustered	VC_0_0	422	0.5299	1	8.53276	0.5299	0.688	0	0	0	0	0	0
ABHNHU010000032.1~|~Salmonella~enterica~PNUSAS289888	Unassigned	Unassigned	Unassigned	Unassigned	Unassigned	Unassigned	preVC_0	Clustered	VC_0_0	422	0.5299	1	8.53276	0.5299	0.688	0	0	0	0	0	0
ABHNJH010000029.1~|~Salmonella~enterica~PNUSAS289924	Unassigned	Unassigned	Unassigned	Unassigned	Unassigned	Unassigned	preVC_0	Clustered	VC_0_0	422	0.5299	1	8.53276	0.5299	0.688	0	0	0	0	0	0
ABHPMW010000024.1~|~Salmonella~enterica~PNUSAS296185	Unassigned	Unassigned	Unassigned	Unassigned	Unassigned	Unassigned	preVC_0	Clustered	VC_0_0	422	0.5299	1	8.53276	0.5299	0.688	0	0	0	0	0	0
ABHPXQ010000026.1~|~Salmonella~enterica~PNUSAS296358	Unassigned	Unassigned	Unassigned	Unassigned	Unassigned	Unassigned	preVC_0	Clustered	VC_0_0	422	0.5299	1	8.53276	0.5299	0.688	0	0	0	0	0	0
ABHVDE010000025.1~|~Salmonella~enterica~PNUSAS293260	Unassigned	Unassigned	Unassigned	Unassigned	Unassigned	Unassigned	preVC_0	Clustered	VC_0_0	422	0.5299	1	8.53276	0.5299	0.688	0	0	0	0	0	0
ABHXWR010000022.1~|~Salmonella~enterica~PNUSAS292401	Unassigned	Unassigned	Unassigned	Unassigned	Unassigned	Unassigned	preVC_0	Clustered	VC_0_0	422	0.5299	1	8.53276	0.5299	0.688	0	0	0	0	0	0
ABHYOU010000016.1~|~Salmonella~enterica~PNUSAS291986	Unassigned	Unassigned	Unassigned	Unassigned	Unassigned	Unassigned	preVC_0	Clustered	VC_0_0	422	0.5299	1	8.53276	0.5299	0.688	0	0	0	0	0	0
ABHYTE010000018.1~|~Salmonella~enterica~PNUSAS291822	Unassigned	Unassigned	Unassigned	Unassigned	Unassigned	Unassigned	preVC_0	Clustered	VC_0_0	422	0.5299	1	8.53276	0.5299	0.688	0	0	0	0	0	0
ABIANT010000020.1~|~Salmonella~enterica~PNUSAS290941	Unassigned	Unassigned	Unassigned	Unassigned	Unassigned	Unassigned	preVC_0	Clustered	VC_0_0	422	0.5299	1	8.53276	0.5299	0.688	0	0	0	0	0	0
ABIBUH010000029.1~|~Salmonella~enterica~PNUSAS297562	Unassigned	Unassigned	Unassigned	Unassigned	Unassigned	Unassigned	preVC_0	Clustered	VC_0_0	422	0.5299	1	8.53276	0.5299	0.688	0	0	0	0	0	0
ABIEGH010000044.1~|~Salmonella~enterica~PNUSAS299120	Unassigned	Unassigned	Unassigned	Unassigned	Unassigned	Unassigned	preVC_0	Clustered	VC_0_0	422	0.5299	1	8.53276	0.5299	0.688	0	0	0	0	0	0
ABIFJT010000012.1~|~Salmonella~enterica~PNUSAS300253	Unassigned	Unassigned	Unassigned	Unassigned	Unassigned	Unassigned	preVC_0	Clustered	VC_0_0	422	0.5299	1	8.53276	0.5299	0.688	0	0	0	0	0	0
ABIJCO010000021.1~|~Salmonella~enterica~PNUSAS301376	Unassigned	Unassigned	Unassigned	Unassigned	Unassigned	Unassigned	preVC_0	Clustered	VC_0_0	422	0.5299	1	8.53276	0.5299	0.688	0	0	0	0	0	0
ABIKAE010000027.1~|~Salmonella~enterica~PNUSAS302072	Unassigned	Unassigned	Unassigned	Unassigned	Unassigned	Unassigned	preVC_0	Clustered	VC_0_0	422	0.5299	1	8.53276	0.5299	0.688	0	0	0	0	0	0
ABIQSU010000015.1~|~Salmonella~enterica~PNUSAS306006	Unassigned	Unassigned	Unassigned	Unassigned	Unassigned	Unassigned	preVC_0	Clustered	VC_0_0	422	0.5299	1	8.53276	0.5299	0.688	0	0	0	0	0	0
ABIRLA010000023.1~|~Salmonella~enterica~PNUSAS305351	Unassigned	Unassigned	Unassigned	Unassigned	Unassigned	Unassigned	preVC_0	Clustered	VC_0_0	422	0.5299	1	8.53276	0.5299	0.688	0	0	0	0	0	0
ABITNY010000017.1~|~Salmonella~enterica~PNUSAS307918	Unassigned	Unassigned	Unassigned	Unassigned	Unassigned	Unassigned	preVC_0	Clustered	VC_0_0	422	0.5299	1	8.53276	0.5299	0.688	0	0	0	0	0	0
ABITYY010000014.1~|~Salmonella~enterica~PNUSAS307230	Unassigned	Unassigned	Unassigned	Unassigned	Unassigned	Unassigned	preVC_0	Clustered	VC_0_0	422	0.5299	1	8.53276	0.5299	0.688	0	0	0	0	0	0
ABIYQW010000031.1~|~Salmonella~enterica~PNUSAS311197	Unassigned	Unassigned	Unassigned	Unassigned	Unassigned	Unassigned	preVC_0	Clustered	VC_0_0	422	0.5299	1	8.53276	0.5299	0.688	0	0	0	0	0	0
ABJAUD010000037.1~|~Salmonella~enterica~PNUSAS312522	Unassigned	Unassigned	Unassigned	Unassigned	Unassigned	Unassigned	preVC_0	Clustered	VC_0_0	422	0.5299	1	8.53276	0.5299	0.688	0	0	0	0	0	0
ABJBPG010000033.1~|~Salmonella~enterica~PNUSAS313092	Unassigned	Unassigned	Unassigned	Unassigned	Unassigned	Unassigned	preVC_0	Clustered	VC_0_0	422	0.5299	1	8.53276	0.5299	0.688	0	0	0	0	0	0
ABJDBC010000015.1~|~Salmonella~enterica~PNUSAS313665	Unassigned	Unassigned	Unassigned	Unassigned	Unassigned	Unassigned	preVC_0	Clustered	VC_0_0	422	0.5299	1	8.53276	0.5299	0.688	0	0	0	0	0	0
ABJFJB010000023.1~|~Salmonella~enterica~PNUSAS314581	Unassigned	Unassigned	Unassigned	Unassigned	Unassigned	Unassigned	preVC_0	Clustered	VC_0_0	422	0.5299	1	8.53276	0.5299	0.688	0	0	0	0	0	0
ABJLMG010000023.1~|~Salmonella~enterica~PNUSAS317130	Unassigned	Unassigned	Unassigned	Unassigned	Unassigned	Unassigned	preVC_0	Clustered	VC_0_0	422	0.5299	1	8.53276	0.5299	0.688	0	0	0	0	0	0
ABJOQO010000013.1~|~Salmonella~enterica~PNUSAS317567	Unassigned	Unassigned	Unassigned	Unassigned	Unassigned	Unassigned	preVC_0	Clustered	VC_0_0	422	0.5299	1	8.53276	0.5299	0.688	0	0	0	0	0	0
ABJSLW010000046.1~|~Salmonella~enterica~PNUSAS320836	Unassigned	Unassigned	Unassigned	Unassigned	Unassigned	Unassigned	preVC_0	Clustered	VC_0_0	422	0.5299	1	8.53276	0.5299	0.688	0	0	0	0	0	0
ABJUSL010000022.1~|~Salmonella~enterica~PNUSAS322100	Unassigned	Unassigned	Unassigned	Unassigned	Unassigned	Unassigned	preVC_0	Clustered	VC_0_0	422	0.5299	1	8.53276	0.5299	0.688	0	0	0	0	0	0
ABKAQK010000012.1~|~Salmonella~enterica~PNUSAS325458	Unassigned	Unassigned	Unassigned	Unassigned	Unassigned	Unassigned	preVC_0	Clustered	VC_0_0	422	0.5299	1	8.53276	0.5299	0.688	0	0	0	0	0	0
ABKHUT010000021.1~|~Salmonella~enterica~PNUSAS328881	Unassigned	Unassigned	Unassigned	Unassigned	Unassigned	Unassigned	preVC_0	Clustered	VC_0_0	422	0.5299	1	8.53276	0.5299	0.688	0	0	0	0	0	0
ABKKRQ010000012.1~|~Salmonella~enterica~PNUSAS330398	Unassigned	Unassigned	Unassigned	Unassigned	Unassigned	Unassigned	preVC_0	Clustered	VC_0_0	422	0.5299	1	8.53276	0.5299	0.688	0	0	0	0	0	0
ABKUCI010000015.1~|~Salmonella~enterica~PNUSAS334412	Unassigned	Unassigned	Unassigned	Unassigned	Unassigned	Unassigned	preVC_0	Clustered	VC_0_0	422	0.5299	1	8.53276	0.5299	0.688	0	0	0	0	0	0
ABKUZH010000026.1~|~Salmonella~enterica~PNUSAS335173	Unassigned	Unassigned	Unassigned	Unassigned	Unassigned	Unassigned	preVC_0	Clustered	VC_0_0	422	0.5299	1	8.53276	0.5299	0.688	0	0	0	0	0	0
ABKVQV010000024.1~|~Salmonella~enterica~subsp.~enterica~SAL-21-VL-NY-NCR-0001	Unassigned	Unassigned	Unassigned	Unassigned	Unassigned	Unassigned	preVC_0	Clustered	VC_0_0	422	0.5299	1	8.53276	0.5299	0.688	0	0	0	0	0	0
ABKWTQ010000026.1~|~Salmonella~enterica~PNUSAS335776	Unassigned	Unassigned	Unassigned	Unassigned	Unassigned	Unassigned	preVC_0	Clustered	VC_0_0	422	0.5299	1	8.53276	0.5299	0.688	0	0	0	0	0	0
ABKYIA010000022.1~|~Salmonella~enterica~PNUSAS336516	Unassigned	Unassigned	Unassigned	Unassigned	Unassigned	Unassigned	preVC_0	Clustered	VC_0_0	422	0.5299	1	8.53276	0.5299	0.688	0	0	0	0	0	0
ABLCZN010000011.1~|~Salmonella~enterica~PNUSAS338147	Unassigned	Unassigned	Unassigned	Unassigned	Unassigned	Unassigned	preVC_0	Clustered	VC_0_0	422	0.5299	1	8.53276	0.5299	0.688	0	0	0	0	0	0
ABLDHX010000016.1~|~Salmonella~enterica~PNUSAS338811	Unassigned	Unassigned	Unassigned	Unassigned	Unassigned	Unassigned	preVC_0	Clustered	VC_0_0	422	0.5299	1	8.53276	0.5299	0.688	0	0	0	0	0	0
ABLEXJ010000018.1~|~Salmonella~enterica~PNUSAS339197	Unassigned	Unassigned	Unassigned	Unassigned	Unassigned	Unassigned	preVC_0	Clustered	VC_0_0	422	0.5299	1	8.53276	0.5299	0.688	0	0	0	0	0	0
ABLJCI010000013.1~|~Salmonella~enterica~PNUSAS337082	Unassigned	Unassigned	Unassigned	Unassigned	Unassigned	Unassigned	preVC_0	Clustered	VC_0_0	422	0.5299	1	8.53276	0.5299	0.688	0	0	0	0	0	0
ABLJUW010000028.1~|~Salmonella~enterica~PNUSAS341128	Unassigned	Unassigned	Unassigned	Unassigned	Unassigned	Unassigned	preVC_0	Clustered	VC_0_0	422	0.5299	1	8.53276	0.5299	0.688	0	0	0	0	0	0
ABLLPM010000032.1~|~Salmonella~enterica~FA0049	Unassigned	Unassigned	Unassigned	Unassigned	Unassigned	Unassigned	preVC_0	Clustered	VC_0_0	422	0.5299	1	8.53276	0.5299	0.688	0	0	0	0	0	0
ABLOUK010000020.1~|~Salmonella~enterica~PNUSAS343361	Unassigned	Unassigned	Unassigned	Unassigned	Unassigned	Unassigned	preVC_0	Clustered	VC_0_0	422	0.5299	1	8.53276	0.5299	0.688	0	0	0	0	0	0
ABLPZE010000022.1~|~Salmonella~enterica~PNUSAS344655	Unassigned	Unassigned	Unassigned	Unassigned	Unassigned	Unassigned	preVC_0	Clustered	VC_0_0	422	0.5299	1	8.53276	0.5299	0.688	0	0	0	0	0	0
ABLRPX010000017.1~|~Salmonella~enterica~PNUSAS376296	Unassigned	Unassigned	Unassigned	Unassigned	Unassigned	Unassigned	preVC_0	Clustered	VC_0_0	422	0.5299	1	8.53276	0.5299	0.688	0	0	0	0	0	0
ABMEGQ010000013.1~|~Salmonella~enterica~PNUSAS381184	Unassigned	Unassigned	Unassigned	Unassigned	Unassigned	Unassigned	preVC_0	Clustered	VC_0_0	422	0.5299	1	8.53276	0.5299	0.688	0	0	0	0	0	0
ABMFSQ010000021.1~|~Salmonella~enterica~PNUSAS381116	Unassigned	Unassigned	Unassigned	Unassigned	Unassigned	Unassigned	preVC_0	Clustered	VC_0_0	422	0.5299	1	8.53276	0.5299	0.688	0	0	0	0	0	0
ABMHLS010000014.1~|~Salmonella~enterica~PNUSAS381923	Unassigned	Unassigned	Unassigned	Unassigned	Unassigned	Unassigned	preVC_0	Clustered	VC_0_0	422	0.5299	1	8.53276	0.5299	0.688	0	0	0	0	0	0
ABMIAF010000013.1~|~Salmonella~enterica~PNUSAS353129	Unassigned	Unassigned	Unassigned	Unassigned	Unassigned	Unassigned	preVC_0	Clustered	VC_0_0	422	0.5299	1	8.53276	0.5299	0.688	0	0	0	0	0	0
ABMIJM010000024.1~|~Salmonella~enterica~PNUSAS352991	Unassigned	Unassigned	Unassigned	Unassigned	Unassigned	Unassigned	preVC_0	Clustered	VC_0_0	422	0.5299	1	8.53276	0.5299	0.688	0	0	0	0	0	0
ABMJDY010000045.1~|~Salmonella~enterica~PNUSAS345090	Unassigned	Unassigned	Unassigned	Unassigned	Unassigned	Unassigned	preVC_0	Clustered	VC_0_0	422	0.5299	1	8.53276	0.5299	0.688	0	0	0	0	0	0
ABMJSP010000019.1~|~Salmonella~enterica~PNUSAS381893	Unassigned	Unassigned	Unassigned	Unassigned	Unassigned	Unassigned	preVC_0	Clustered	VC_0_0	422	0.5299	1	8.53276	0.5299	0.688	0	0	0	0	0	0
ABMOUM010000018.1~|~Salmonella~enterica~PNUSAS372775	Unassigned	Unassigned	Unassigned	Unassigned	Unassigned	Unassigned	preVC_0	Clustered	VC_0_0	422	0.5299	1	8.53276	0.5299	0.688	0	0	0	0	0	0
ABMSOZ010000016.1~|~Salmonella~enterica~PNUSAS384030	Unassigned	Unassigned	Unassigned	Unassigned	Unassigned	Unassigned	preVC_0	Clustered	VC_0_0	422	0.5299	1	8.53276	0.5299	0.688	0	0	0	0	0	0
ABMTKT010000019.1~|~Salmonella~enterica~PNUSAS384260	Unassigned	Unassigned	Unassigned	Unassigned	Unassigned	Unassigned	preVC_0	Clustered	VC_0_0	422	0.5299	1	8.53276	0.5299	0.688	0	0	0	0	0	0
ABMXSY010000020.1~|~Salmonella~enterica~PNUSAS368896	Unassigned	Unassigned	Unassigned	Unassigned	Unassigned	Unassigned	preVC_0	Clustered	VC_0_0	422	0.5299	1	8.53276	0.5299	0.688	0	0	0	0	0	0
ABMYCH010000027.1~|~Salmonella~enterica~PNUSAS385532	Unassigned	Unassigned	Unassigned	Unassigned	Unassigned	Unassigned	preVC_0	Clustered	VC_0_0	422	0.5299	1	8.53276	0.5299	0.688	0	0	0	0	0	0
ABNAIO010000017.1~|~Salmonella~enterica~PNUSAS386478	Unassigned	Unassigned	Unassigned	Unassigned	Unassigned	Unassigned	preVC_0	Clustered	VC_0_0	422	0.5299	1	8.53276	0.5299	0.688	0	0	0	0	0	0
ABNDCU010000020.1~|~Salmonella~enterica~PNUSAS386914	Unassigned	Unassigned	Unassigned	Unassigned	Unassigned	Unassigned	preVC_0	Clustered	VC_0_0	422	0.5299	1	8.53276	0.5299	0.688	0	0	0	0	0	0
ABNETL010000015.1~|~Salmonella~enterica~PNUSAS386296	Unassigned	Unassigned	Unassigned	Unassigned	Unassigned	Unassigned	preVC_0	Clustered	VC_0_0	422	0.5299	1	8.53276	0.5299	0.688	0	0	0	0	0	0
ABNFDK010000017.1~|~Salmonella~enterica~PNUSAS345209	Unassigned	Unassigned	Unassigned	Unassigned	Unassigned	Unassigned	preVC_0	Clustered	VC_0_0	422	0.5299	1	8.53276	0.5299	0.688	0	0	0	0	0	0
ABNITE010000029.1~|~Salmonella~enterica~PNUSAS388604	Unassigned	Unassigned	Unassigned	Unassigned	Unassigned	Unassigned	preVC_0	Clustered	VC_0_0	422	0.5299	1	8.53276	0.5299	0.688	0	0	0	0	0	0
ABNKLO010000026.1~|~Salmonella~enterica~PNUSAS365058	Unassigned	Unassigned	Unassigned	Unassigned	Unassigned	Unassigned	preVC_0	Clustered	VC_0_0	422	0.5299	1	8.53276	0.5299	0.688	0	0	0	0	0	0
ABNQDP010000013.1~|~Salmonella~enterica~PNUSAS362019	Unassigned	Unassigned	Unassigned	Unassigned	Unassigned	Unassigned	preVC_0	Clustered	VC_0_0	422	0.5299	1	8.53276	0.5299	0.688	0	0	0	0	0	0
ABNXRW010000028.1~|~Salmonella~enterica~PNUSAS391892	Unassigned	Unassigned	Unassigned	Unassigned	Unassigned	Unassigned	preVC_0	Clustered	VC_0_0	422	0.5299	1	8.53276	0.5299	0.688	0	0	0	0	0	0
ABODUZ010000012.1~|~Salmonella~enterica~PNUSAS393587	Unassigned	Unassigned	Unassigned	Unassigned	Unassigned	Unassigned	preVC_0	Clustered	VC_0_0	422	0.5299	1	8.53276	0.5299	0.688	0	0	0	0	0	0
ABOEQL010000012.1~|~Salmonella~enterica~PNUSAS355373	Unassigned	Unassigned	Unassigned	Unassigned	Unassigned	Unassigned	preVC_0	Clustered	VC_0_0	422	0.5299	1	8.53276	0.5299	0.688	0	0	0	0	0	0
ABOHMI010000027.1~|~Salmonella~enterica~PNUSAS352636	Unassigned	Unassigned	Unassigned	Unassigned	Unassigned	Unassigned	preVC_0	Clustered	VC_0_0	422	0.5299	1	8.53276	0.5299	0.688	0	0	0	0	0	0
ABOHWC010000018.1~|~Salmonella~enterica~PNUSAS352569	Unassigned	Unassigned	Unassigned	Unassigned	Unassigned	Unassigned	preVC_0	Clustered	VC_0_0	422	0.5299	1	8.53276	0.5299	0.688	0	0	0	0	0	0
ABOIJV010000025.1~|~Salmonella~enterica~PNUSAS394904	Unassigned	Unassigned	Unassigned	Unassigned	Unassigned	Unassigned	preVC_0	Clustered	VC_0_0	422	0.5299	1	8.53276	0.5299	0.688	0	0	0	0	0	0
ABOIQA010000011.1~|~Salmonella~enterica~PNUSAS394858	Unassigned	Unassigned	Unassigned	Unassigned	Unassigned	Unassigned	preVC_0	Clustered	VC_0_0	422	0.5299	1	8.53276	0.5299	0.688	0	0	0	0	0	0
ABOJEH010000016.1~|~Salmonella~enterica~PNUSAS395466	Unassigned	Unassigned	Unassigned	Unassigned	Unassigned	Unassigned	preVC_0	Clustered	VC_0_0	422	0.5299	1	8.53276	0.5299	0.688	0	0	0	0	0	0
ABOJJR010000018.1~|~Salmonella~enterica~PNUSAS395591	Unassigned	Unassigned	Unassigned	Unassigned	Unassigned	Unassigned	preVC_0	Clustered	VC_0_0	422	0.5299	1	8.53276	0.5299	0.688	0	0	0	0	0	0
ABOJSI010000016.1~|~Salmonella~enterica~PNUSAS351363	Unassigned	Unassigned	Unassigned	Unassigned	Unassigned	Unassigned	preVC_0	Clustered	VC_0_0	422	0.5299	1	8.53276	0.5299	0.688	0	0	0	0	0	0
ABOJZY010000030.1~|~Salmonella~enterica~PNUSAS351175	Unassigned	Unassigned	Unassigned	Unassigned	Unassigned	Unassigned	preVC_0	Clustered	VC_0_0	422	0.5299	1	8.53276	0.5299	0.688	0	0	0	0	0	0
ABOUAZ010000023.1~|~Salmonella~enterica~PNUSAS400331	Unassigned	Unassigned	Unassigned	Unassigned	Unassigned	Unassigned	preVC_0	Clustered	VC_0_0	422	0.5299	1	8.53276	0.5299	0.688	0	0	0	0	0	0
ABOWGT010000012.1~|~Salmonella~enterica~PNUSAS347794	Unassigned	Unassigned	Unassigned	Unassigned	Unassigned	Unassigned	preVC_0	Clustered	VC_0_0	422	0.5299	1	8.53276	0.5299	0.688	0	0	0	0	0	0
ABPBUE010000029.1~|~Salmonella~enterica~PNUSAS402569	Unassigned	Unassigned	Unassigned	Unassigned	Unassigned	Unassigned	preVC_0	Clustered	VC_0_0	422	0.5299	1	8.53276	0.5299	0.688	0	0	0	0	0	0
ABPEFR010000026.1~|~Salmonella~enterica~PNUSAS403577	Unassigned	Unassigned	Unassigned	Unassigned	Unassigned	Unassigned	preVC_0	Clustered	VC_0_0	422	0.5299	1	8.53276	0.5299	0.688	0	0	0	0	0	0
ABPEYT010000015.1~|~Salmonella~enterica~PNUSAS404114	Unassigned	Unassigned	Unassigned	Unassigned	Unassigned	Unassigned	preVC_0	Clustered	VC_0_0	422	0.5299	1	8.53276	0.5299	0.688	0	0	0	0	0	0
ABPHCW010000017.1~|~Salmonella~enterica~PNUSAS406262	Unassigned	Unassigned	Unassigned	Unassigned	Unassigned	Unassigned	preVC_0	Clustered	VC_0_0	422	0.5299	1	8.53276	0.5299	0.688	0	0	0	0	0	0
ABPJYK010000020.1~|~Salmonella~enterica~PNUSAS407299	Unassigned	Unassigned	Unassigned	Unassigned	Unassigned	Unassigned	preVC_0	Clustered	VC_0_0	422	0.5299	1	8.53276	0.5299	0.688	0	0	0	0	0	0
ABPNXN010000021.1~|~Salmonella~enterica~PNUSAS406165	Unassigned	Unassigned	Unassigned	Unassigned	Unassigned	Unassigned	preVC_0	Clustered	VC_0_0	422	0.5299	1	8.53276	0.5299	0.688	0	0	0	0	0	0
ABPOZV010000015.1~|~Salmonella~enterica~PNUSAS410404	Unassigned	Unassigned	Unassigned	Unassigned	Unassigned	Unassigned	preVC_0	Clustered	VC_0_0	422	0.5299	1	8.53276	0.5299	0.688	0	0	0	0	0	0
ABPQSF010000015.1~|~Salmonella~enterica~PNUSAS411238	Unassigned	Unassigned	Unassigned	Unassigned	Unassigned	Unassigned	preVC_0	Clustered	VC_0_0	422	0.5299	1	8.53276	0.5299	0.688	0	0	0	0	0	0
ABPRWT010000010.1~|~Salmonella~enterica~PNUSAS412148	Unassigned	Unassigned	Unassigned	Unassigned	Unassigned	Unassigned	preVC_0	Clustered	VC_0_0	422	0.5299	1	8.53276	0.5299	0.688	0	0	0	0	0	0
ABPUXN010000022.1~|~Salmonella~enterica~PNUSAS413586	Unassigned	Unassigned	Unassigned	Unassigned	Unassigned	Unassigned	preVC_0	Clustered	VC_0_0	422	0.5299	1	8.53276	0.5299	0.688	0	0	0	0	0	0
ABPVAJ010000017.1~|~Salmonella~enterica~PNUSAS413531	Unassigned	Unassigned	Unassigned	Unassigned	Unassigned	Unassigned	preVC_0	Clustered	VC_0_0	422	0.5299	1	8.53276	0.5299	0.688	0	0	0	0	0	0
ABPWHM010000026.1~|~Salmonella~enterica~PNUSAS414753	Unassigned	Unassigned	Unassigned	Unassigned	Unassigned	Unassigned	preVC_0	Clustered	VC_0_0	422	0.5299	1	8.53276	0.5299	0.688	0	0	0	0	0	0
ABPYHW010000019.1~|~Salmonella~enterica~PNUSAS415837	Unassigned	Unassigned	Unassigned	Unassigned	Unassigned	Unassigned	preVC_0	Clustered	VC_0_0	422	0.5299	1	8.53276	0.5299	0.688	0	0	0	0	0	0
ABPZNP010000019.1~|~Salmonella~enterica~PNUSAS416565	Unassigned	Unassigned	Unassigned	Unassigned	Unassigned	Unassigned	preVC_0	Clustered	VC_0_0	422	0.5299	1	8.53276	0.5299	0.688	0	0	0	0	0	0
ABQDHZ010000027.1~|~Salmonella~enterica~PNUSAS419608	Unassigned	Unassigned	Unassigned	Unassigned	Unassigned	Unassigned	preVC_0	Clustered	VC_0_0	422	0.5299	1	8.53276	0.5299	0.688	0	0	0	0	0	0
ABSCRF010000017.1~|~Salmonella~enterica~PNUSAS436407	Unassigned	Unassigned	Unassigned	Unassigned	Unassigned	Unassigned	preVC_0	Clustered	VC_0_0	422	0.5299	1	8.53276	0.5299	0.688	0	0	0	0	0	0
ABSHWU010000013.1~|~Salmonella~enterica~PNUSAS438780	Unassigned	Unassigned	Unassigned	Unassigned	Unassigned	Unassigned	preVC_0	Clustered	VC_0_0	422	0.5299	1	8.53276	0.5299	0.688	0	0	0	0	0	0
ABSYCX010000018.1~|~Salmonella~enterica~PNUSAS443505	Unassigned	Unassigned	Unassigned	Unassigned	Unassigned	Unassigned	preVC_0	Clustered	VC_0_0	422	0.5299	1	8.53276	0.5299	0.688	0	0	0	0	0	0
ABTFAI010000026.1~|~Salmonella~enterica~PNUSAS447631	Unassigned	Unassigned	Unassigned	Unassigned	Unassigned	Unassigned	preVC_0	Clustered	VC_0_0	422	0.5299	1	8.53276	0.5299	0.688	0	0	0	0	0	0
ABTMOJ010000016.1~|~Salmonella~enterica~PNUSAS452387	Unassigned	Unassigned	Unassigned	Unassigned	Unassigned	Unassigned	preVC_0	Clustered	VC_0_0	422	0.5299	1	8.53276	0.5299	0.688	0	0	0	0	0	0
ABTQLF010000021.1~|~Salmonella~enterica~PNUSAS455040	Unassigned	Unassigned	Unassigned	Unassigned	Unassigned	Unassigned	preVC_0	Clustered	VC_0_0	422	0.5299	1	8.53276	0.5299	0.688	0	0	0	0	0	0
ABTSQA010000025.1~|~Salmonella~enterica~PNUSAS456831	Unassigned	Unassigned	Unassigned	Unassigned	Unassigned	Unassigned	preVC_0	Clustered	VC_0_0	422	0.5299	1	8.53276	0.5299	0.688	0	0	0	0	0	0
ABTVTR010000011.1~|~Salmonella~enterica~PNUSAS458614	Unassigned	Unassigned	Unassigned	Unassigned	Unassigned	Unassigned	preVC_0	Clustered	VC_0_0	422	0.5299	1	8.53276	0.5299	0.688	0	0	0	0	0	0
ABTWPO010000015.1~|~Salmonella~enterica~PNUSAS459143	Unassigned	Unassigned	Unassigned	Unassigned	Unassigned	Unassigned	preVC_0	Clustered	VC_0_0	422	0.5299	1	8.53276	0.5299	0.688	0	0	0	0	0	0
ABTWWG010000012.1~|~Salmonella~enterica~FDA1165549-S001-004	Unassigned	Unassigned	Unassigned	Unassigned	Unassigned	Unassigned	preVC_0	Clustered	VC_0_0	422	0.5299	1	8.53276	0.5299	0.688	0	0	0	0	0	0
ABUCDS010000030.1~|~Salmonella~enterica~PNUSAS463138	Unassigned	Unassigned	Unassigned	Unassigned	Unassigned	Unassigned	preVC_0	Clustered	VC_0_0	422	0.5299	1	8.53276	0.5299	0.688	0	0	0	0	0	0
ABUIEI010000016.1~|~Salmonella~enterica~PNUSAS467896	Unassigned	Unassigned	Unassigned	Unassigned	Unassigned	Unassigned	preVC_0	Clustered	VC_0_0	422	0.5299	1	8.53276	0.5299	0.688	0	0	0	0	0	0
ABUIHY010000019.1~|~Salmonella~enterica~PNUSAS468098	Unassigned	Unassigned	Unassigned	Unassigned	Unassigned	Unassigned	preVC_0	Clustered	VC_0_0	422	0.5299	1	8.53276	0.5299	0.688	0	0	0	0	0	0
ABUITS010000027.1~|~Salmonella~enterica~PNUSAS468803	Unassigned	Unassigned	Unassigned	Unassigned	Unassigned	Unassigned	preVC_0	Clustered	VC_0_0	422	0.5299	1	8.53276	0.5299	0.688	0	0	0	0	0	0
ABUIWH010000020.1~|~Salmonella~enterica~PNUSAS468502	Unassigned	Unassigned	Unassigned	Unassigned	Unassigned	Unassigned	preVC_0	Clustered	VC_0_0	422	0.5299	1	8.53276	0.5299	0.688	0	0	0	0	0	0
ABUMGQ010000017.1~|~Salmonella~enterica~PNUSAS471221	Unassigned	Unassigned	Unassigned	Unassigned	Unassigned	Unassigned	preVC_0	Clustered	VC_0_0	422	0.5299	1	8.53276	0.5299	0.688	0	0	0	0	0	0
ABUYDX010000022.1~|~Salmonella~enterica~PNUSAS473016	Unassigned	Unassigned	Unassigned	Unassigned	Unassigned	Unassigned	preVC_0	Clustered	VC_0_0	422	0.5299	1	8.53276	0.5299	0.688	0	0	0	0	0	0
ABVFHZ010000026.1~|~Salmonella~enterica~PNUSAS475883	Unassigned	Unassigned	Unassigned	Unassigned	Unassigned	Unassigned	preVC_0	Clustered	VC_0_0	422	0.5299	1	8.53276	0.5299	0.688	0	0	0	0	0	0
ABVNNI010000020.1~|~Salmonella~enterica~PNUSAS476285	Unassigned	Unassigned	Unassigned	Unassigned	Unassigned	Unassigned	preVC_0	Clustered	VC_0_0	422	0.5299	1	8.53276	0.5299	0.688	0	0	0	0	0	0
ABVNRN010000043.1~|~Salmonella~enterica~PNUSAS476227	Unassigned	Unassigned	Unassigned	Unassigned	Unassigned	Unassigned	preVC_0	Clustered	VC_0_0	422	0.5299	1	8.53276	0.5299	0.688	0	0	0	0	0	0
ABWTQX010000031.1~|~Salmonella~enterica~3B51RB1	Unassigned	Unassigned	Unassigned	Unassigned	Unassigned	Unassigned	preVC_0	Clustered	VC_0_0	422	0.5299	1	8.53276	0.5299	0.688	0	0	0	0	0	0
ABWTVR010000021.1~|~Salmonella~enterica~3B132TH3	Unassigned	Unassigned	Unassigned	Unassigned	Unassigned	Unassigned	preVC_0	Clustered	VC_0_0	422	0.5299	1	8.53276	0.5299	0.688	0	0	0	0	0	0
DAASAT010000033.1~|~Salmonella~enterica~subsp.~houtenae~serovar~41:z4,z23:-~5248-68	Unassigned	Unassigned	Unassigned	Unassigned	Unassigned	Unassigned	preVC_0	Clustered	VC_0_0	422	0.5299	1	8.53276	0.5299	0.688	0	0	0	0	0	0
DAASXY010000027.1~|~Salmonella~enterica~subsp.~enterica~serovar~Carrau~	Unassigned	Unassigned	Unassigned	Unassigned	Unassigned	Unassigned	preVC_0	Clustered	VC_0_0	422	0.5299	1	8.53276	0.5299	0.688	0	0	0	0	0	0
DAATXD010000028.1~|~Salmonella~enterica~subsp.~arizonae~serovar~62:z36:-~409-85	Unassigned	Unassigned	Unassigned	Unassigned	Unassigned	Unassigned	preVC_0	Clustered	VC_0_0	422	0.5299	1	8.53276	0.5299	0.688	0	0	0	0	0	0
DACYDC010000020.1~|~Salmonella~enterica~subsp.~enterica~serovar~Luciana~2055	Unassigned	Unassigned	Unassigned	Unassigned	Unassigned	Unassigned	preVC_0	Clustered	VC_0_0	422	0.5299	1	8.53276	0.5299	0.688	0	0	0	0	0	0
DACZPD010000024.1~|~Salmonella~enterica~subsp.~enterica~serovar~Typhimurium~CDC~B1213	Unassigned	Unassigned	Unassigned	Unassigned	Unassigned	Unassigned	preVC_0	Clustered	VC_0_0	422	0.5299	1	8.53276	0.5299	0.688	0	0	0	0	0	0
DAJBYF010000022.1~|~Salmonella~enterica~subsp.~houtenae~serovar~43:z4,z32:-~2011K-0931	Unassigned	Unassigned	Unassigned	Unassigned	Unassigned	Unassigned	preVC_0	Clustered	VC_0_0	422	0.5299	1	8.53276	0.5299	0.688	0	0	0	0	0	0
DAJWPL010000023.1~|~Salmonella~enterica~VL-20-07	Unassigned	Unassigned	Unassigned	Unassigned	Unassigned	Unassigned	preVC_0	Clustered	VC_0_0	422	0.5299	1	8.53276	0.5299	0.688	0	0	0	0	0	0
DAPRQX010000017.1~|~Salmonella~enterica~	Unassigned	Unassigned	Unassigned	Unassigned	Unassigned	Unassigned	preVC_0	Clustered	VC_0_0	422	0.5299	1	8.53276	0.5299	0.688	0	0	0	0	0	0
DAPRXD010000037.1~|~Salmonella~enterica~	Unassigned	Unassigned	Unassigned	Unassigned	Unassigned	Unassigned	preVC_0	Clustered	VC_0_0	422	0.5299	1	8.53276	0.5299	0.688	0	0	0	0	0	0
IMGVR_UViG_2568526206_000003|2568526206|2568554816	Unassigned	Unassigned	Unassigned	Unassigned	Unassigned	Unassigned	preVC_0	Clustered	VC_0_0	422	0.5299	1	8.53276	0.5299	0.688	0	0	0	0	0	0
IMGVR_UViG_2731957950_000001|2731957950|2732027668	Unassigned	Unassigned	Unassigned	Unassigned	Unassigned	Unassigned	preVC_0	Clustered	VC_0_0	422	0.5299	1	8.53276	0.5299	0.688	0	0	0	0	0	0
LIMB01000011.1~|~Salmonella~enterica~subsp.~enterica~serovar~Enteritidis~CFSAN024738	Unassigned	Unassigned	Unassigned	Unassigned	Unassigned	Unassigned	preVC_0	Clustered	VC_0_0	422	0.5299	1	8.53276	0.5299	0.688	0	0	0	0	0	0
LIOU01000001.1~|~Salmonella~enterica~subsp.~enterica~serovar~Enteritidis~CFSAN024754	Unassigned	Unassigned	Unassigned	Unassigned	Unassigned	Unassigned	preVC_0	Clustered	VC_0_0	422	0.5299	1	8.53276	0.5299	0.688	0	0	0	0	0	0
NMOO01000021.1~|~Salmonella~enterica~subsp.~enterica~serovar~Weslaco~VA-WGS-00333	Unassigned	Unassigned	Unassigned	Unassigned	Unassigned	Unassigned	preVC_0	Clustered	VC_0_0	422	0.5299	1	8.53276	0.5299	0.688	0	0	0	0	0	0
NZ_MXMF01000032.1~|~Salmonella~enterica~BCW_1760	Unassigned	Unassigned	Unassigned	Unassigned	Unassigned	Unassigned	preVC_0	Clustered	VC_0_0	422	0.5299	1	8.53276	0.5299	0.688	0	0	0	0	0	0
NZ_MZAL01000026.1~|~Salmonella~enterica~subsp.~enterica~serovar~Baildon~96-0126	Unassigned	Unassigned	Unassigned	Unassigned	Unassigned	Unassigned	preVC_0	Clustered	VC_0_0	422	0.5299	1	8.53276	0.5299	0.688	0	0	0	0	0	0
NZ_MZEM01000031.1~|~Salmonella~enterica~subsp.~enterica~serovar~Uganda~05-0212	Unassigned	Unassigned	Unassigned	Unassigned	Unassigned	Unassigned	preVC_0	Clustered	VC_0_0	422	0.5299	1	8.53276	0.5299	0.688	0	0	0	0	0	0
QDOZ01000021.1~|~Salmonella~enterica~subsp.~enterica~serovar~Muenster~145	Unassigned	Unassigned	Unassigned	Unassigned	Unassigned	Unassigned	preVC_0	Clustered	VC_0_0	422	0.5299	1	8.53276	0.5299	0.688	0	0	0	0	0	0
QDTE01000019.1~|~Salmonella~enterica~subsp.~enterica~serovar~Thompson~36	Unassigned	Unassigned	Unassigned	Unassigned	Unassigned	Unassigned	preVC_0	Clustered	VC_0_0	422	0.5299	1	8.53276	0.5299	0.688	0	0	0	0	0	0
QLZU01000035.1~|~Salmonella~enterica~subsp.~enterica~serovar~Typhimurium~337782	Unassigned	Unassigned	Unassigned	Unassigned	Unassigned	Unassigned	preVC_0	Clustered	VC_0_0	422	0.5299	1	8.53276	0.5299	0.688	0	0	0	0	0	0
QLZW01000037.1~|~Salmonella~enterica~subsp.~enterica~serovar~Typhimurium~LOL16002	Unassigned	Unassigned	Unassigned	Unassigned	Unassigned	Unassigned	preVC_0	Clustered	VC_0_0	422	0.5299	1	8.53276	0.5299	0.688	0	0	0	0	0	0
QLZX01000039.1~|~Salmonella~enterica~subsp.~enterica~serovar~Typhimurium~LOL16001	Unassigned	Unassigned	Unassigned	Unassigned	Unassigned	Unassigned	preVC_0	Clustered	VC_0_0	422	0.5299	1	8.53276	0.5299	0.688	0	0	0	0	0	0
WSCF01000012.1~|~Salmonella~enterica~subsp.~enterica~serovar~Bovismorbificans~UZH_N16_2802	Unassigned	Unassigned	Unassigned	Unassigned	Unassigned	Unassigned	preVC_0	Clustered	VC_0_0	422	0.5299	1	8.53276	0.5299	0.688	0	0	0	0	0	0
AAGYDZ010000036.1~|~Salmonella~enterica~FDA1019657-S001-001	Unassigned	Unassigned	Unassigned	Unassigned	Unassigned	Unassigned	preVC_0	Clustered	VC_0_1	3	0.0062	0.997108	6.42994	0.0062	1	0	0	0	0	0	0
AAMSPP010000028.1~|~Salmonella~enterica~PNUSAS019771	Unassigned	Unassigned	Unassigned	Unassigned	Unassigned	Unassigned	preVC_0	Clustered	VC_0_1	3	0.0062	0.997108	6.42994	0.0062	1	0	0	0	0	0	0
ABHVVK010000016.1~|~Salmonella~enterica~PNUSAS292922	Unassigned	Unassigned	Unassigned	Unassigned	Unassigned	Unassigned	preVC_0	Clustered	VC_0_1	3	0.0062	0.997108	6.42994	0.0062	1	0	0	0	0	0	0
5],12:i:-~FSIS11705265	Unassigned	Unassigned	Unassigned	Unassigned	Unassigned	Unassigned	preVC_0	Clustered	VC_0_2	192	0.29	1	8.17195	0.29	0.8095	0	0	0	0	0	0
5],12:i:-~Yamaguchi_22-86	Unassigned	Unassigned	Unassigned	Unassigned	Unassigned	Unassigned	preVC_0	Clustered	VC_0_2	192	0.29	1	8.17195	0.29	0.8095	0	0	0	0	0	0
AAACTI010000026.1~|~Salmonella~enterica~CFSAN035900	Unassigned	Unassigned	Unassigned	Unassigned	Unassigned	Unassigned	preVC_0	Clustered	VC_0_2	192	0.29	1	8.17195	0.29	0.8095	0	0	0	0	0	0
AAAEJW010000022.1~|~Salmonella~enterica~PNUSAS061740	Unassigned	Unassigned	Unassigned	Unassigned	Unassigned	Unassigned	preVC_0	Clustered	VC_0_2	192	0.29	1	8.17195	0.29	0.8095	0	0	0	0	0	0
AADHLB010000026.1~|~Salmonella~enterica~H1HS1337	Unassigned	Unassigned	Unassigned	Unassigned	Unassigned	Unassigned	preVC_0	Clustered	VC_0_2	192	0.29	1	8.17195	0.29	0.8095	0	0	0	0	0	0
AADNKH010000015.1~|~Salmonella~enterica~CFSAN033292	Unassigned	Unassigned	Unassigned	Unassigned	Unassigned	Unassigned	preVC_0	Clustered	VC_0_2	192	0.29	1	8.17195	0.29	0.8095	0	0	0	0	0	0
AADNWB010000028.1~|~Salmonella~enterica~PNUSAS026517	Unassigned	Unassigned	Unassigned	Unassigned	Unassigned	Unassigned	preVC_0	Clustered	VC_0_2	192	0.29	1	8.17195	0.29	0.8095	0	0	0	0	0	0
AADOVF010000031.1~|~Salmonella~enterica~101309.43	Unassigned	Unassigned	Unassigned	Unassigned	Unassigned	Unassigned	preVC_0	Clustered	VC_0_2	192	0.29	1	8.17195	0.29	0.8095	0	0	0	0	0	0
AADVRQ010000025.1~|~Salmonella~enterica~PNUSAS062293	Unassigned	Unassigned	Unassigned	Unassigned	Unassigned	Unassigned	preVC_0	Clustered	VC_0_2	192	0.29	1	8.17195	0.29	0.8095	0	0	0	0	0	0
AADXLV010000026.1~|~Salmonella~enterica~subsp.~enterica~FSIS11918514	Unassigned	Unassigned	Unassigned	Unassigned	Unassigned	Unassigned	preVC_0	Clustered	VC_0_2	192	0.29	1	8.17195	0.29	0.8095	0	0	0	0	0	0
AADZLI010000040.1~|~Salmonella~enterica~PNUSAS075040	Unassigned	Unassigned	Unassigned	Unassigned	Unassigned	Unassigned	preVC_0	Clustered	VC_0_2	192	0.29	1	8.17195	0.29	0.8095	0	0	0	0	0	0
AAEABL010000034.1~|~Salmonella~enterica~PNUSAS074344	Unassigned	Unassigned	Unassigned	Unassigned	Unassigned	Unassigned	preVC_0	Clustered	VC_0_2	192	0.29	1	8.17195	0.29	0.8095	0	0	0	0	0	0
AAEFYH010000033.1~|~Salmonella~enterica~CFSAN035902	Unassigned	Unassigned	Unassigned	Unassigned	Unassigned	Unassigned	preVC_0	Clustered	VC_0_2	192	0.29	1	8.17195	0.29	0.8095	0	0	0	0	0	0
AAEGUZ010000027.1~|~Salmonella~enterica~CFSAN061048	Unassigned	Unassigned	Unassigned	Unassigned	Unassigned	Unassigned	preVC_0	Clustered	VC_0_2	192	0.29	1	8.17195	0.29	0.8095	0	0	0	0	0	0
AAEHWZ010000040.1~|~Salmonella~enterica~PNUSAS076969	Unassigned	Unassigned	Unassigned	Unassigned	Unassigned	Unassigned	preVC_0	Clustered	VC_0_2	192	0.29	1	8.17195	0.29	0.8095	0	0	0	0	0	0
AAELMW020000029.1~|~Salmonella~enterica~2015K-1336	Unassigned	Unassigned	Unassigned	Unassigned	Unassigned	Unassigned	preVC_0	Clustered	VC_0_2	192	0.29	1	8.17195	0.29	0.8095	0	0	0	0	0	0
AAEMHA010000028.1~|~Salmonella~enterica~PNUSAS013544	Unassigned	Unassigned	Unassigned	Unassigned	Unassigned	Unassigned	preVC_0	Clustered	VC_0_2	192	0.29	1	8.17195	0.29	0.8095	0	0	0	0	0	0
AAEREB010000031.1~|~Salmonella~enterica~PNUSAS020075	Unassigned	Unassigned	Unassigned	Unassigned	Unassigned	Unassigned	preVC_0	Clustered	VC_0_2	192	0.29	1	8.17195	0.29	0.8095	0	0	0	0	0	0
AAEYZP010000033.1~|~Salmonella~enterica~PNUSAS028363	Unassigned	Unassigned	Unassigned	Unassigned	Unassigned	Unassigned	preVC_0	Clustered	VC_0_2	192	0.29	1	8.17195	0.29	0.8095	0	0	0	0	0	0
AAEZOJ010000028.1~|~Salmonella~enterica~PNUSAS033309	Unassigned	Unassigned	Unassigned	Unassigned	Unassigned	Unassigned	preVC_0	Clustered	VC_0_2	192	0.29	1	8.17195	0.29	0.8095	0	0	0	0	0	0
AAFEEO010000024.1~|~Salmonella~enterica~PNUSAS039784	Unassigned	Unassigned	Unassigned	Unassigned	Unassigned	Unassigned	preVC_0	Clustered	VC_0_2	192	0.29	1	8.17195	0.29	0.8095	0	0	0	0	0	0
AAFVRV010000028.1~|~Salmonella~enterica~PNUSAS037197	Unassigned	Unassigned	Unassigned	Unassigned	Unassigned	Unassigned	preVC_0	Clustered	VC_0_2	192	0.29	1	8.17195	0.29	0.8095	0	0	0	0	0	0
AAFYRG010000021.1~|~Salmonella~enterica~PNUSAS053072	Unassigned	Unassigned	Unassigned	Unassigned	Unassigned	Unassigned	preVC_0	Clustered	VC_0_2	192	0.29	1	8.17195	0.29	0.8095	0	0	0	0	0	0
AAGBUS010000042.1~|~Salmonella~enterica~PNUSAS046643	Unassigned	Unassigned	Unassigned	Unassigned	Unassigned	Unassigned	preVC_0	Clustered	VC_0_2	192	0.29	1	8.17195	0.29	0.8095	0	0	0	0	0	0
AAGCVP010000022.1~|~Salmonella~enterica~PNUSAS050634	Unassigned	Unassigned	Unassigned	Unassigned	Unassigned	Unassigned	preVC_0	Clustered	VC_0_2	192	0.29	1	8.17195	0.29	0.8095	0	0	0	0	0	0
AAGFQP010000034.1~|~Salmonella~enterica~PNUSAS040248	Unassigned	Unassigned	Unassigned	Unassigned	Unassigned	Unassigned	preVC_0	Clustered	VC_0_2	192	0.29	1	8.17195	0.29	0.8095	0	0	0	0	0	0
AAGGCI010000041.1~|~Salmonella~enterica~PNUSAS046945	Unassigned	Unassigned	Unassigned	Unassigned	Unassigned	Unassigned	preVC_0	Clustered	VC_0_2	192	0.29	1	8.17195	0.29	0.8095	0	0	0	0	0	0
AAGHGO010000034.1~|~Salmonella~enterica~PNUSAS049781	Unassigned	Unassigned	Unassigned	Unassigned	Unassigned	Unassigned	preVC_0	Clustered	VC_0_2	192	0.29	1	8.17195	0.29	0.8095	0	0	0	0	0	0
AAGLLE010000025.1~|~Salmonella~enterica~subsp.~enterica~POR1-0045	Unassigned	Unassigned	Unassigned	Unassigned	Unassigned	Unassigned	preVC_0	Clustered	VC_0_2	192	0.29	1	8.17195	0.29	0.8095	0	0	0	0	0	0
AAGORM010000027.1~|~Salmonella~enterica~FDA952004-1	Unassigned	Unassigned	Unassigned	Unassigned	Unassigned	Unassigned	preVC_0	Clustered	VC_0_2	192	0.29	1	8.17195	0.29	0.8095	0	0	0	0	0	0
AAGWRJ010000021.1~|~Salmonella~enterica~PNUSAS016021	Unassigned	Unassigned	Unassigned	Unassigned	Unassigned	Unassigned	preVC_0	Clustered	VC_0_2	192	0.29	1	8.17195	0.29	0.8095	0	0	0	0	0	0
AAGZKA010000044.1~|~Salmonella~enterica~PNUSAS023046	Unassigned	Unassigned	Unassigned	Unassigned	Unassigned	Unassigned	preVC_0	Clustered	VC_0_2	192	0.29	1	8.17195	0.29	0.8095	0	0	0	0	0	0
AAHAHO010000029.1~|~Salmonella~enterica~PNUSAS023477	Unassigned	Unassigned	Unassigned	Unassigned	Unassigned	Unassigned	preVC_0	Clustered	VC_0_2	192	0.29	1	8.17195	0.29	0.8095	0	0	0	0	0	0
AAHBHS010000018.1~|~Salmonella~enterica~PNUSAS025800	Unassigned	Unassigned	Unassigned	Unassigned	Unassigned	Unassigned	preVC_0	Clustered	VC_0_2	192	0.29	1	8.17195	0.29	0.8095	0	0	0	0	0	0
AAHCOS010000042.1~|~Salmonella~enterica~PNUSAS031121	Unassigned	Unassigned	Unassigned	Unassigned	Unassigned	Unassigned	preVC_0	Clustered	VC_0_2	192	0.29	1	8.17195	0.29	0.8095	0	0	0	0	0	0
AAIDTP010000025.1~|~Salmonella~enterica~subsp.~enterica~serovar~Javiana~467356	Unassigned	Unassigned	Unassigned	Unassigned	Unassigned	Unassigned	preVC_0	Clustered	VC_0_2	192	0.29	1	8.17195	0.29	0.8095	0	0	0	0	0	0
AAILSA010000032.1~|~Salmonella~enterica~subsp.~houtenae~659321	Unassigned	Unassigned	Unassigned	Unassigned	Unassigned	Unassigned	preVC_0	Clustered	VC_0_2	192	0.29	1	8.17195	0.29	0.8095	0	0	0	0	0	0
AAIUVM010000033.1~|~Salmonella~enterica~subsp.~diarizonae~406660	Unassigned	Unassigned	Unassigned	Unassigned	Unassigned	Unassigned	preVC_0	Clustered	VC_0_2	192	0.29	1	8.17195	0.29	0.8095	0	0	0	0	0	0
AAJBQK010000027.1~|~Salmonella~enterica~PNUSAS084191	Unassigned	Unassigned	Unassigned	Unassigned	Unassigned	Unassigned	preVC_0	Clustered	VC_0_2	192	0.29	1	8.17195	0.29	0.8095	0	0	0	0	0	0
AAJLIJ010000016.1~|~Salmonella~enterica~subsp.~enterica~serovar~Newport~FDA267774	Unassigned	Unassigned	Unassigned	Unassigned	Unassigned	Unassigned	preVC_0	Clustered	VC_0_2	192	0.29	1	8.17195	0.29	0.8095	0	0	0	0	0	0
AAKDSF010000036.1~|~Salmonella~enterica~PNUSAS095455	Unassigned	Unassigned	Unassigned	Unassigned	Unassigned	Unassigned	preVC_0	Clustered	VC_0_2	192	0.29	1	8.17195	0.29	0.8095	0	0	0	0	0	0
AAKTAS010000031.1~|~Salmonella~enterica~subsp.~enterica~SAL-18-VL-NY-GA-0006	Unassigned	Unassigned	Unassigned	Unassigned	Unassigned	Unassigned	preVC_0	Clustered	VC_0_2	192	0.29	1	8.17195	0.29	0.8095	0	0	0	0	0	0
AAKYIM010000038.1~|~Salmonella~enterica~subsp.~enterica~serovar~Newport~PNUSAS000726	Unassigned	Unassigned	Unassigned	Unassigned	Unassigned	Unassigned	preVC_0	Clustered	VC_0_2	192	0.29	1	8.17195	0.29	0.8095	0	0	0	0	0	0
AALWYN010000031.1~|~Salmonella~enterica~PNUSAS108152	Unassigned	Unassigned	Unassigned	Unassigned	Unassigned	Unassigned	preVC_0	Clustered	VC_0_2	192	0.29	1	8.17195	0.29	0.8095	0	0	0	0	0	0
AAMBHE010000022.1~|~Salmonella~enterica~subsp.~enterica~serovar~Enteritidis~FSIS1710306	Unassigned	Unassigned	Unassigned	Unassigned	Unassigned	Unassigned	preVC_0	Clustered	VC_0_2	192	0.29	1	8.17195	0.29	0.8095	0	0	0	0	0	0
AAMBHG010000015.1~|~Salmonella~enterica~subsp.~enterica~serovar~Enteritidis~FSIS1710226	Unassigned	Unassigned	Unassigned	Unassigned	Unassigned	Unassigned	preVC_0	Clustered	VC_0_2	192	0.29	1	8.17195	0.29	0.8095	0	0	0	0	0	0
AAMUTH010000026.1~|~Salmonella~enterica~subsp.~enterica~serovar~Typhimurium~FSIS11704759	Unassigned	Unassigned	Unassigned	Unassigned	Unassigned	Unassigned	preVC_0	Clustered	VC_0_2	192	0.29	1	8.17195	0.29	0.8095	0	0	0	0	0	0
AAMUUN010000017.1~|~Salmonella~enterica~subsp.~enterica~serovar~Newport~427593	Unassigned	Unassigned	Unassigned	Unassigned	Unassigned	Unassigned	preVC_0	Clustered	VC_0_2	192	0.29	1	8.17195	0.29	0.8095	0	0	0	0	0	0
AANVKI010000034.1~|~Salmonella~enterica~PNUSAS122400	Unassigned	Unassigned	Unassigned	Unassigned	Unassigned	Unassigned	preVC_0	Clustered	VC_0_2	192	0.29	1	8.17195	0.29	0.8095	0	0	0	0	0	0
AANXAR010000013.1~|~Salmonella~enterica~PNUSAS125486	Unassigned	Unassigned	Unassigned	Unassigned	Unassigned	Unassigned	preVC_0	Clustered	VC_0_2	192	0.29	1	8.17195	0.29	0.8095	0	0	0	0	0	0
AANZJB010000016.1~|~Salmonella~enterica~PNUSAS126057	Unassigned	Unassigned	Unassigned	Unassigned	Unassigned	Unassigned	preVC_0	Clustered	VC_0_2	192	0.29	1	8.17195	0.29	0.8095	0	0	0	0	0	0
AAOBPA010000020.1~|~Salmonella~enterica~subsp.~enterica~FDA368022	Unassigned	Unassigned	Unassigned	Unassigned	Unassigned	Unassigned	preVC_0	Clustered	VC_0_2	192	0.29	1	8.17195	0.29	0.8095	0	0	0	0	0	0
AAODIE010000026.1~|~Salmonella~enterica~PNUSAS028654	Unassigned	Unassigned	Unassigned	Unassigned	Unassigned	Unassigned	preVC_0	Clustered	VC_0_2	192	0.29	1	8.17195	0.29	0.8095	0	0	0	0	0	0
AAOJHQ010000031.1~|~Salmonella~enterica~subsp.~houtenae~H120640449	Unassigned	Unassigned	Unassigned	Unassigned	Unassigned	Unassigned	preVC_0	Clustered	VC_0_2	192	0.29	1	8.17195	0.29	0.8095	0	0	0	0	0	0
AAONNR010000034.1~|~Salmonella~enterica~subsp.~diarizonae~serovar~16:z10:e,n,x,z15~ADRDL-958	Unassigned	Unassigned	Unassigned	Unassigned	Unassigned	Unassigned	preVC_0	Clustered	VC_0_2	192	0.29	1	8.17195	0.29	0.8095	0	0	0	0	0	0
AAONQE010000033.1~|~Salmonella~enterica~subsp.~enterica~serovar~Berta~PNUSAS009397	Unassigned	Unassigned	Unassigned	Unassigned	Unassigned	Unassigned	preVC_0	Clustered	VC_0_2	192	0.29	1	8.17195	0.29	0.8095	0	0	0	0	0	0
AAOPHZ010000012.1~|~Salmonella~enterica~PNUSAS124706	Unassigned	Unassigned	Unassigned	Unassigned	Unassigned	Unassigned	preVC_0	Clustered	VC_0_2	192	0.29	1	8.17195	0.29	0.8095	0	0	0	0	0	0
AAOQJD010000029.1~|~Salmonella~enterica~PNUSAS123436	Unassigned	Unassigned	Unassigned	Unassigned	Unassigned	Unassigned	preVC_0	Clustered	VC_0_2	192	0.29	1	8.17195	0.29	0.8095	0	0	0	0	0	0
AAOQQG010000026.1~|~Salmonella~enterica~PNUSAS126054	Unassigned	Unassigned	Unassigned	Unassigned	Unassigned	Unassigned	preVC_0	Clustered	VC_0_2	192	0.29	1	8.17195	0.29	0.8095	0	0	0	0	0	0
AAOSMX010000038.1~|~Salmonella~enterica~PNUSAS125123	Unassigned	Unassigned	Unassigned	Unassigned	Unassigned	Unassigned	preVC_0	Clustered	VC_0_2	192	0.29	1	8.17195	0.29	0.8095	0	0	0	0	0	0
AAOZPK010000042.1~|~Salmonella~enterica~subsp.~enterica~serovar~Hvittingfoss~FDA621429-56	Unassigned	Unassigned	Unassigned	Unassigned	Unassigned	Unassigned	preVC_0	Clustered	VC_0_2	192	0.29	1	8.17195	0.29	0.8095	0	0	0	0	0	0
AAPANJ010000032.1~|~Salmonella~enterica~subsp.~enterica~serovar~Typhimurium~PNUSAS032705	Unassigned	Unassigned	Unassigned	Unassigned	Unassigned	Unassigned	preVC_0	Clustered	VC_0_2	192	0.29	1	8.17195	0.29	0.8095	0	0	0	0	0	0
AAPBKC010000029.1~|~Salmonella~enterica~subsp.~enterica~serovar~Typhimurium~VA_WGS-00046	Unassigned	Unassigned	Unassigned	Unassigned	Unassigned	Unassigned	preVC_0	Clustered	VC_0_2	192	0.29	1	8.17195	0.29	0.8095	0	0	0	0	0	0
AAPYBK010000013.1~|~Salmonella~enterica~2016AM-1837	Unassigned	Unassigned	Unassigned	Unassigned	Unassigned	Unassigned	preVC_0	Clustered	VC_0_2	192	0.29	1	8.17195	0.29	0.8095	0	0	0	0	0	0
AATSLS010000034.1~|~Salmonella~enterica~PNUSAS143751	Unassigned	Unassigned	Unassigned	Unassigned	Unassigned	Unassigned	preVC_0	Clustered	VC_0_2	192	0.29	1	8.17195	0.29	0.8095	0	0	0	0	0	0
AATYUW010000026.1~|~Salmonella~enterica~JWC-0930-18A	Unassigned	Unassigned	Unassigned	Unassigned	Unassigned	Unassigned	preVC_0	Clustered	VC_0_2	192	0.29	1	8.17195	0.29	0.8095	0	0	0	0	0	0
AATZWX010000025.1~|~Salmonella~enterica~PNUSAS153032	Unassigned	Unassigned	Unassigned	Unassigned	Unassigned	Unassigned	preVC_0	Clustered	VC_0_2	192	0.29	1	8.17195	0.29	0.8095	0	0	0	0	0	0
AATZYY010000016.1~|~Salmonella~enterica~PNUSAS152942	Unassigned	Unassigned	Unassigned	Unassigned	Unassigned	Unassigned	preVC_0	Clustered	VC_0_2	192	0.29	1	8.17195	0.29	0.8095	0	0	0	0	0	0
AAUAIY010000024.1~|~Salmonella~enterica~PNUSAS152596	Unassigned	Unassigned	Unassigned	Unassigned	Unassigned	Unassigned	preVC_0	Clustered	VC_0_2	192	0.29	1	8.17195	0.29	0.8095	0	0	0	0	0	0
AAUHIJ010000015.1~|~Salmonella~enterica~PNUSAS148594	Unassigned	Unassigned	Unassigned	Unassigned	Unassigned	Unassigned	preVC_0	Clustered	VC_0_2	192	0.29	1	8.17195	0.29	0.8095	0	0	0	0	0	0
AAUHRL010000044.1~|~Salmonella~enterica~subsp.~enterica~serovar~Amager~FSIS12031390	Unassigned	Unassigned	Unassigned	Unassigned	Unassigned	Unassigned	preVC_0	Clustered	VC_0_2	192	0.29	1	8.17195	0.29	0.8095	0	0	0	0	0	0
AAUJTZ010000013.1~|~Salmonella~enterica~PNUSAS147693	Unassigned	Unassigned	Unassigned	Unassigned	Unassigned	Unassigned	preVC_0	Clustered	VC_0_2	192	0.29	1	8.17195	0.29	0.8095	0	0	0	0	0	0
AAVKSO010000028.1~|~Salmonella~enterica~PNUSAS152297	Unassigned	Unassigned	Unassigned	Unassigned	Unassigned	Unassigned	preVC_0	Clustered	VC_0_2	192	0.29	1	8.17195	0.29	0.8095	0	0	0	0	0	0
AAVLBP010000025.1~|~Salmonella~enterica~2020K-0668	Unassigned	Unassigned	Unassigned	Unassigned	Unassigned	Unassigned	preVC_0	Clustered	VC_0_2	192	0.29	1	8.17195	0.29	0.8095	0	0	0	0	0	0
AAVPQD010000028.1~|~Salmonella~enterica~PNUSAS160678	Unassigned	Unassigned	Unassigned	Unassigned	Unassigned	Unassigned	preVC_0	Clustered	VC_0_2	192	0.29	1	8.17195	0.29	0.8095	0	0	0	0	0	0
AAWBQP010000037.1~|~Salmonella~enterica~PNUSAS142681	Unassigned	Unassigned	Unassigned	Unassigned	Unassigned	Unassigned	preVC_0	Clustered	VC_0_2	192	0.29	1	8.17195	0.29	0.8095	0	0	0	0	0	0
AAWEIB010000038.1~|~Salmonella~enterica~PNUSAS167669	Unassigned	Unassigned	Unassigned	Unassigned	Unassigned	Unassigned	preVC_0	Clustered	VC_0_2	192	0.29	1	8.17195	0.29	0.8095	0	0	0	0	0	0
AAWEOE010000022.1~|~Salmonella~enterica~PNUSAS167954	Unassigned	Unassigned	Unassigned	Unassigned	Unassigned	Unassigned	preVC_0	Clustered	VC_0_2	192	0.29	1	8.17195	0.29	0.8095	0	0	0	0	0	0
AAWIYD010000036.1~|~Salmonella~enterica~subsp.~enterica~serovar~Pomona~FSIS12033919	Unassigned	Unassigned	Unassigned	Unassigned	Unassigned	Unassigned	preVC_0	Clustered	VC_0_2	192	0.29	1	8.17195	0.29	0.8095	0	0	0	0	0	0
AAWYOQ010000029.1~|~Salmonella~enterica~PNUSAS169270	Unassigned	Unassigned	Unassigned	Unassigned	Unassigned	Unassigned	preVC_0	Clustered	VC_0_2	192	0.29	1	8.17195	0.29	0.8095	0	0	0	0	0	0
AAXCZL010000039.1~|~Salmonella~enterica~PNUSAS179392	Unassigned	Unassigned	Unassigned	Unassigned	Unassigned	Unassigned	preVC_0	Clustered	VC_0_2	192	0.29	1	8.17195	0.29	0.8095	0	0	0	0	0	0
AAXQXB010000033.1~|~Salmonella~enterica~PNUSAS183783	Unassigned	Unassigned	Unassigned	Unassigned	Unassigned	Unassigned	preVC_0	Clustered	VC_0_2	192	0.29	1	8.17195	0.29	0.8095	0	0	0	0	0	0
AAXUJL010000013.1~|~Salmonella~enterica~2020K-1217	Unassigned	Unassigned	Unassigned	Unassigned	Unassigned	Unassigned	preVC_0	Clustered	VC_0_2	192	0.29	1	8.17195	0.29	0.8095	0	0	0	0	0	0
AAXYIQ010000033.1~|~Salmonella~enterica~PNUSAS174151	Unassigned	Unassigned	Unassigned	Unassigned	Unassigned	Unassigned	preVC_0	Clustered	VC_0_2	192	0.29	1	8.17195	0.29	0.8095	0	0	0	0	0	0
AAYIQM010000033.1~|~Salmonella~enterica~OSF058873	Unassigned	Unassigned	Unassigned	Unassigned	Unassigned	Unassigned	preVC_0	Clustered	VC_0_2	192	0.29	1	8.17195	0.29	0.8095	0	0	0	0	0	0
AAYTER010000021.1~|~Salmonella~enterica~984058001	Unassigned	Unassigned	Unassigned	Unassigned	Unassigned	Unassigned	preVC_0	Clustered	VC_0_2	192	0.29	1	8.17195	0.29	0.8095	0	0	0	0	0	0
AAYUCK010000036.1~|~Salmonella~enterica~PNUSAS189496	Unassigned	Unassigned	Unassigned	Unassigned	Unassigned	Unassigned	preVC_0	Clustered	VC_0_2	192	0.29	1	8.17195	0.29	0.8095	0	0	0	0	0	0
AAZIGR010000042.1~|~Salmonella~enterica~subsp.~enterica~serovar~Typhimurium~SAL-20-VL-LA-KS-0020	Unassigned	Unassigned	Unassigned	Unassigned	Unassigned	Unassigned	preVC_0	Clustered	VC_0_2	192	0.29	1	8.17195	0.29	0.8095	0	0	0	0	0	0
AAZJHT010000013.1~|~Salmonella~enterica~PNUSAS169349	Unassigned	Unassigned	Unassigned	Unassigned	Unassigned	Unassigned	preVC_0	Clustered	VC_0_2	192	0.29	1	8.17195	0.29	0.8095	0	0	0	0	0	0
AAZYQJ010000019.1~|~Salmonella~enterica~subsp.~enterica~serovar~Javiana~PNCS005645	Unassigned	Unassigned	Unassigned	Unassigned	Unassigned	Unassigned	preVC_0	Clustered	VC_0_2	192	0.29	1	8.17195	0.29	0.8095	0	0	0	0	0	0
ABAIPP010000022.1~|~Salmonella~enterica~PNUSAS199865	Unassigned	Unassigned	Unassigned	Unassigned	Unassigned	Unassigned	preVC_0	Clustered	VC_0_2	192	0.29	1	8.17195	0.29	0.8095	0	0	0	0	0	0
ABBIFB010000011.1~|~Salmonella~enterica~PNUSAS211661	Unassigned	Unassigned	Unassigned	Unassigned	Unassigned	Unassigned	preVC_0	Clustered	VC_0_2	192	0.29	1	8.17195	0.29	0.8095	0	0	0	0	0	0
ABCKVN010000025.1~|~Salmonella~enterica~PNUSAS221441	Unassigned	Unassigned	Unassigned	Unassigned	Unassigned	Unassigned	preVC_0	Clustered	VC_0_2	192	0.29	1	8.17195	0.29	0.8095	0	0	0	0	0	0
ABCTUF010000018.1~|~Salmonella~enterica~PNUSAS230286	Unassigned	Unassigned	Unassigned	Unassigned	Unassigned	Unassigned	preVC_0	Clustered	VC_0_2	192	0.29	1	8.17195	0.29	0.8095	0	0	0	0	0	0
ABDLLH010000012.1~|~Salmonella~enterica~PNUSAS236804	Unassigned	Unassigned	Unassigned	Unassigned	Unassigned	Unassigned	preVC_0	Clustered	VC_0_2	192	0.29	1	8.17195	0.29	0.8095	0	0	0	0	0	0
ABDPYQ010000017.1~|~Salmonella~enterica~PNUSAS241107	Unassigned	Unassigned	Unassigned	Unassigned	Unassigned	Unassigned	preVC_0	Clustered	VC_0_2	192	0.29	1	8.17195	0.29	0.8095	0	0	0	0	0	0
ABDQIM010000021.1~|~Salmonella~enterica~PNUSAS241527	Unassigned	Unassigned	Unassigned	Unassigned	Unassigned	Unassigned	preVC_0	Clustered	VC_0_2	192	0.29	1	8.17195	0.29	0.8095	0	0	0	0	0	0
ABDSPF010000042.1~|~Salmonella~enterica~PNUSAS242343	Unassigned	Unassigned	Unassigned	Unassigned	Unassigned	Unassigned	preVC_0	Clustered	VC_0_2	192	0.29	1	8.17195	0.29	0.8095	0	0	0	0	0	0
ABDXZN010000028.1~|~Salmonella~enterica~PNUSAS245212	Unassigned	Unassigned	Unassigned	Unassigned	Unassigned	Unassigned	preVC_0	Clustered	VC_0_2	192	0.29	1	8.17195	0.29	0.8095	0	0	0	0	0	0
ABDYKE010000040.1~|~Salmonella~enterica~PNUSAS244805	Unassigned	Unassigned	Unassigned	Unassigned	Unassigned	Unassigned	preVC_0	Clustered	VC_0_2	192	0.29	1	8.17195	0.29	0.8095	0	0	0	0	0	0
ABEEYX010000022.1~|~Salmonella~enterica~PNUSAS247624	Unassigned	Unassigned	Unassigned	Unassigned	Unassigned	Unassigned	preVC_0	Clustered	VC_0_2	192	0.29	1	8.17195	0.29	0.8095	0	0	0	0	0	0
ABEIYV010000024.1~|~Salmonella~enterica~PNUSAS250851	Unassigned	Unassigned	Unassigned	Unassigned	Unassigned	Unassigned	preVC_0	Clustered	VC_0_2	192	0.29	1	8.17195	0.29	0.8095	0	0	0	0	0	0
ABEJCQ010000019.1~|~Salmonella~enterica~PNUSAS251031	Unassigned	Unassigned	Unassigned	Unassigned	Unassigned	Unassigned	preVC_0	Clustered	VC_0_2	192	0.29	1	8.17195	0.29	0.8095	0	0	0	0	0	0
ABEKTB010000016.1~|~Salmonella~enterica~PNUSAS251769	Unassigned	Unassigned	Unassigned	Unassigned	Unassigned	Unassigned	preVC_0	Clustered	VC_0_2	192	0.29	1	8.17195	0.29	0.8095	0	0	0	0	0	0
ABENJQ010000022.1~|~Salmonella~enterica~PNUSAS252930	Unassigned	Unassigned	Unassigned	Unassigned	Unassigned	Unassigned	preVC_0	Clustered	VC_0_2	192	0.29	1	8.17195	0.29	0.8095	0	0	0	0	0	0
ABEONB010000025.1~|~Salmonella~enterica~PNUSAS253490	Unassigned	Unassigned	Unassigned	Unassigned	Unassigned	Unassigned	preVC_0	Clustered	VC_0_2	192	0.29	1	8.17195	0.29	0.8095	0	0	0	0	0	0
ABERVP010000032.1~|~Salmonella~enterica~PNUSAS254912	Unassigned	Unassigned	Unassigned	Unassigned	Unassigned	Unassigned	preVC_0	Clustered	VC_0_2	192	0.29	1	8.17195	0.29	0.8095	0	0	0	0	0	0
ABEXHS010000028.1~|~Salmonella~enterica~PNUSAS256763	Unassigned	Unassigned	Unassigned	Unassigned	Unassigned	Unassigned	preVC_0	Clustered	VC_0_2	192	0.29	1	8.17195	0.29	0.8095	0	0	0	0	0	0
ABFFGJ010000037.1~|~Salmonella~enterica~PNUSAS259556	Unassigned	Unassigned	Unassigned	Unassigned	Unassigned	Unassigned	preVC_0	Clustered	VC_0_2	192	0.29	1	8.17195	0.29	0.8095	0	0	0	0	0	0
ABFVUH010000022.1~|~Salmonella~enterica~PNUSAS266493	Unassigned	Unassigned	Unassigned	Unassigned	Unassigned	Unassigned	preVC_0	Clustered	VC_0_2	192	0.29	1	8.17195	0.29	0.8095	0	0	0	0	0	0
ABFWGY010000023.1~|~Salmonella~enterica~PNUSAS246863	Unassigned	Unassigned	Unassigned	Unassigned	Unassigned	Unassigned	preVC_0	Clustered	VC_0_2	192	0.29	1	8.17195	0.29	0.8095	0	0	0	0	0	0
ABFWWH010000024.1~|~Salmonella~enterica~PNUSAS267201	Unassigned	Unassigned	Unassigned	Unassigned	Unassigned	Unassigned	preVC_0	Clustered	VC_0_2	192	0.29	1	8.17195	0.29	0.8095	0	0	0	0	0	0
ABFXFJ010000023.1~|~Salmonella~enterica~PNUSAS267193	Unassigned	Unassigned	Unassigned	Unassigned	Unassigned	Unassigned	preVC_0	Clustered	VC_0_2	192	0.29	1	8.17195	0.29	0.8095	0	0	0	0	0	0
ABGIBW010000024.1~|~Salmonella~enterica~PNUSAS272134	Unassigned	Unassigned	Unassigned	Unassigned	Unassigned	Unassigned	preVC_0	Clustered	VC_0_2	192	0.29	1	8.17195	0.29	0.8095	0	0	0	0	0	0
ABGJKP010000040.1~|~Salmonella~enterica~PNUSAS273086	Unassigned	Unassigned	Unassigned	Unassigned	Unassigned	Unassigned	preVC_0	Clustered	VC_0_2	192	0.29	1	8.17195	0.29	0.8095	0	0	0	0	0	0
ABGXFX010000030.1~|~Salmonella~enterica~PNUSAS279944	Unassigned	Unassigned	Unassigned	Unassigned	Unassigned	Unassigned	preVC_0	Clustered	VC_0_2	192	0.29	1	8.17195	0.29	0.8095	0	0	0	0	0	0
ABGXIF010000016.1~|~Salmonella~enterica~PNUSAS280420	Unassigned	Unassigned	Unassigned	Unassigned	Unassigned	Unassigned	preVC_0	Clustered	VC_0_2	192	0.29	1	8.17195	0.29	0.8095	0	0	0	0	0	0
ABHJLU010000011.1~|~Salmonella~enterica~PNUSAS287267	Unassigned	Unassigned	Unassigned	Unassigned	Unassigned	Unassigned	preVC_0	Clustered	VC_0_2	192	0.29	1	8.17195	0.29	0.8095	0	0	0	0	0	0
ABHJUW010000011.1~|~Salmonella~enterica~PNUSAS287825	Unassigned	Unassigned	Unassigned	Unassigned	Unassigned	Unassigned	preVC_0	Clustered	VC_0_2	192	0.29	1	8.17195	0.29	0.8095	0	0	0	0	0	0
ABHUJB010000018.1~|~Salmonella~enterica~PNUSAS294434	Unassigned	Unassigned	Unassigned	Unassigned	Unassigned	Unassigned	preVC_0	Clustered	VC_0_2	192	0.29	1	8.17195	0.29	0.8095	0	0	0	0	0	0
ABHUJI010000024.1~|~Salmonella~enterica~PNUSAS294451	Unassigned	Unassigned	Unassigned	Unassigned	Unassigned	Unassigned	preVC_0	Clustered	VC_0_2	192	0.29	1	8.17195	0.29	0.8095	0	0	0	0	0	0
ABHVBK010000017.1~|~Salmonella~enterica~PNUSAS293373	Unassigned	Unassigned	Unassigned	Unassigned	Unassigned	Unassigned	preVC_0	Clustered	VC_0_2	192	0.29	1	8.17195	0.29	0.8095	0	0	0	0	0	0
ABHZID010000012.1~|~Salmonella~enterica~PNUSAS291461	Unassigned	Unassigned	Unassigned	Unassigned	Unassigned	Unassigned	preVC_0	Clustered	VC_0_2	192	0.29	1	8.17195	0.29	0.8095	0	0	0	0	0	0
ABIEVM010000022.1~|~Salmonella~enterica~PNUSAS299474	Unassigned	Unassigned	Unassigned	Unassigned	Unassigned	Unassigned	preVC_0	Clustered	VC_0_2	192	0.29	1	8.17195	0.29	0.8095	0	0	0	0	0	0
ABIPZF010000011.1~|~Salmonella~enterica~PNUSAS305766	Unassigned	Unassigned	Unassigned	Unassigned	Unassigned	Unassigned	preVC_0	Clustered	VC_0_2	192	0.29	1	8.17195	0.29	0.8095	0	0	0	0	0	0
ABIWWH010000014.1~|~Salmonella~enterica~PNUSAS310213	Unassigned	Unassigned	Unassigned	Unassigned	Unassigned	Unassigned	preVC_0	Clustered	VC_0_2	192	0.29	1	8.17195	0.29	0.8095	0	0	0	0	0	0
ABIYNR010000020.1~|~Salmonella~enterica~PNUSAS311115	Unassigned	Unassigned	Unassigned	Unassigned	Unassigned	Unassigned	preVC_0	Clustered	VC_0_2	192	0.29	1	8.17195	0.29	0.8095	0	0	0	0	0	0
ABJHYB010000019.1~|~Salmonella~enterica~PNUSAS315723	Unassigned	Unassigned	Unassigned	Unassigned	Unassigned	Unassigned	preVC_0	Clustered	VC_0_2	192	0.29	1	8.17195	0.29	0.8095	0	0	0	0	0	0
ABJIUF010000016.1~|~Salmonella~enterica~PNUSAS316220	Unassigned	Unassigned	Unassigned	Unassigned	Unassigned	Unassigned	preVC_0	Clustered	VC_0_2	192	0.29	1	8.17195	0.29	0.8095	0	0	0	0	0	0
ABJMWG010000015.1~|~Salmonella~enterica~PNUSAS318390	Unassigned	Unassigned	Unassigned	Unassigned	Unassigned	Unassigned	preVC_0	Clustered	VC_0_2	192	0.29	1	8.17195	0.29	0.8095	0	0	0	0	0	0
ABJOXI010000015.1~|~Salmonella~enterica~PNUSAS317055	Unassigned	Unassigned	Unassigned	Unassigned	Unassigned	Unassigned	preVC_0	Clustered	VC_0_2	192	0.29	1	8.17195	0.29	0.8095	0	0	0	0	0	0
ABJSEX010000021.1~|~Salmonella~enterica~PNUSAS320390	Unassigned	Unassigned	Unassigned	Unassigned	Unassigned	Unassigned	preVC_0	Clustered	VC_0_2	192	0.29	1	8.17195	0.29	0.8095	0	0	0	0	0	0
ABKAQZ010000017.1~|~Salmonella~enterica~PNUSAS325442	Unassigned	Unassigned	Unassigned	Unassigned	Unassigned	Unassigned	preVC_0	Clustered	VC_0_2	192	0.29	1	8.17195	0.29	0.8095	0	0	0	0	0	0
ABKCFI010000037.1~|~Salmonella~enterica~PNUSAS326750	Unassigned	Unassigned	Unassigned	Unassigned	Unassigned	Unassigned	preVC_0	Clustered	VC_0_2	192	0.29	1	8.17195	0.29	0.8095	0	0	0	0	0	0
ABKJRF010000025.1~|~Salmonella~enterica~PNUSAS329772	Unassigned	Unassigned	Unassigned	Unassigned	Unassigned	Unassigned	preVC_0	Clustered	VC_0_2	192	0.29	1	8.17195	0.29	0.8095	0	0	0	0	0	0
ABLOQJ010000032.1~|~Salmonella~enterica~PNUSAS343545	Unassigned	Unassigned	Unassigned	Unassigned	Unassigned	Unassigned	preVC_0	Clustered	VC_0_2	192	0.29	1	8.17195	0.29	0.8095	0	0	0	0	0	0
ABLQMF010000012.1~|~Salmonella~enterica~PNUSAS344373	Unassigned	Unassigned	Unassigned	Unassigned	Unassigned	Unassigned	preVC_0	Clustered	VC_0_2	192	0.29	1	8.17195	0.29	0.8095	0	0	0	0	0	0
ABMPGF010000016.1~|~Salmonella~enterica~PNUSAS383601	Unassigned	Unassigned	Unassigned	Unassigned	Unassigned	Unassigned	preVC_0	Clustered	VC_0_2	192	0.29	1	8.17195	0.29	0.8095	0	0	0	0	0	0
ABMUWI010000015.1~|~Salmonella~enterica~PNUSAS370522	Unassigned	Unassigned	Unassigned	Unassigned	Unassigned	Unassigned	preVC_0	Clustered	VC_0_2	192	0.29	1	8.17195	0.29	0.8095	0	0	0	0	0	0
ABMWCP010000021.1~|~Salmonella~enterica~PNUSAS370484	Unassigned	Unassigned	Unassigned	Unassigned	Unassigned	Unassigned	preVC_0	Clustered	VC_0_2	192	0.29	1	8.17195	0.29	0.8095	0	0	0	0	0	0
ABMWKU010000018.1~|~Salmonella~enterica~PNUSAS370145	Unassigned	Unassigned	Unassigned	Unassigned	Unassigned	Unassigned	preVC_0	Clustered	VC_0_2	192	0.29	1	8.17195	0.29	0.8095	0	0	0	0	0	0
ABMWZL010000018.1~|~Salmonella~enterica~PNUSAS369666	Unassigned	Unassigned	Unassigned	Unassigned	Unassigned	Unassigned	preVC_0	Clustered	VC_0_2	192	0.29	1	8.17195	0.29	0.8095	0	0	0	0	0	0
ABNGDQ010000026.1~|~Salmonella~enterica~PNUSAS388144	Unassigned	Unassigned	Unassigned	Unassigned	Unassigned	Unassigned	preVC_0	Clustered	VC_0_2	192	0.29	1	8.17195	0.29	0.8095	0	0	0	0	0	0
ABNGEQ010000017.1~|~Salmonella~enterica~PNUSAS388059	Unassigned	Unassigned	Unassigned	Unassigned	Unassigned	Unassigned	preVC_0	Clustered	VC_0_2	192	0.29	1	8.17195	0.29	0.8095	0	0	0	0	0	0
ABNJHM010000027.1~|~Salmonella~enterica~PNUSAS366003	Unassigned	Unassigned	Unassigned	Unassigned	Unassigned	Unassigned	preVC_0	Clustered	VC_0_2	192	0.29	1	8.17195	0.29	0.8095	0	0	0	0	0	0
ABNJIL010000022.1~|~Salmonella~enterica~PNUSAS363334	Unassigned	Unassigned	Unassigned	Unassigned	Unassigned	Unassigned	preVC_0	Clustered	VC_0_2	192	0.29	1	8.17195	0.29	0.8095	0	0	0	0	0	0
ABNNFS010000028.1~|~Salmonella~enterica~PNUSAS388901	Unassigned	Unassigned	Unassigned	Unassigned	Unassigned	Unassigned	preVC_0	Clustered	VC_0_2	192	0.29	1	8.17195	0.29	0.8095	0	0	0	0	0	0
ABNQVM010000020.1~|~Salmonella~enterica~PNUSAS361188	Unassigned	Unassigned	Unassigned	Unassigned	Unassigned	Unassigned	preVC_0	Clustered	VC_0_2	192	0.29	1	8.17195	0.29	0.8095	0	0	0	0	0	0
ABOGOO010000015.1~|~Salmonella~enterica~PNUSAS354348	Unassigned	Unassigned	Unassigned	Unassigned	Unassigned	Unassigned	preVC_0	Clustered	VC_0_2	192	0.29	1	8.17195	0.29	0.8095	0	0	0	0	0	0
ABOIOY010000024.1~|~Salmonella~enterica~PNUSAS395263	Unassigned	Unassigned	Unassigned	Unassigned	Unassigned	Unassigned	preVC_0	Clustered	VC_0_2	192	0.29	1	8.17195	0.29	0.8095	0	0	0	0	0	0
ABOLQO010000016.1~|~Salmonella~enterica~PNUSAS356284	Unassigned	Unassigned	Unassigned	Unassigned	Unassigned	Unassigned	preVC_0	Clustered	VC_0_2	192	0.29	1	8.17195	0.29	0.8095	0	0	0	0	0	0
ABOSTN010000020.1~|~Salmonella~enterica~PNUSAS349158	Unassigned	Unassigned	Unassigned	Unassigned	Unassigned	Unassigned	preVC_0	Clustered	VC_0_2	192	0.29	1	8.17195	0.29	0.8095	0	0	0	0	0	0
ABOZQT010000026.1~|~Salmonella~enterica~PNUSAS345398	Unassigned	Unassigned	Unassigned	Unassigned	Unassigned	Unassigned	preVC_0	Clustered	VC_0_2	192	0.29	1	8.17195	0.29	0.8095	0	0	0	0	0	0
ABPBJD010000024.1~|~Salmonella~enterica~PNUSAS401378	Unassigned	Unassigned	Unassigned	Unassigned	Unassigned	Unassigned	preVC_0	Clustered	VC_0_2	192	0.29	1	8.17195	0.29	0.8095	0	0	0	0	0	0
ABPFIB010000025.1~|~Salmonella~enterica~PNUSAS404284	Unassigned	Unassigned	Unassigned	Unassigned	Unassigned	Unassigned	preVC_0	Clustered	VC_0_2	192	0.29	1	8.17195	0.29	0.8095	0	0	0	0	0	0
ABPGUR010000018.1~|~Salmonella~enterica~PNUSAS405561	Unassigned	Unassigned	Unassigned	Unassigned	Unassigned	Unassigned	preVC_0	Clustered	VC_0_2	192	0.29	1	8.17195	0.29	0.8095	0	0	0	0	0	0
ABPOJD010000020.1~|~Salmonella~enterica~PNUSAS410723	Unassigned	Unassigned	Unassigned	Unassigned	Unassigned	Unassigned	preVC_0	Clustered	VC_0_2	192	0.29	1	8.17195	0.29	0.8095	0	0	0	0	0	0
ABSKJW010000011.1~|~Salmonella~enterica~PNUSAS404040	Unassigned	Unassigned	Unassigned	Unassigned	Unassigned	Unassigned	preVC_0	Clustered	VC_0_2	192	0.29	1	8.17195	0.29	0.8095	0	0	0	0	0	0
ABTIBL010000027.1~|~Salmonella~enterica~PNUSAS449420	Unassigned	Unassigned	Unassigned	Unassigned	Unassigned	Unassigned	preVC_0	Clustered	VC_0_2	192	0.29	1	8.17195	0.29	0.8095	0	0	0	0	0	0
ABTLNE010000027.1~|~Salmonella~enterica~PNUSAS451618	Unassigned	Unassigned	Unassigned	Unassigned	Unassigned	Unassigned	preVC_0	Clustered	VC_0_2	192	0.29	1	8.17195	0.29	0.8095	0	0	0	0	0	0
ABTMTY010000036.1~|~Salmonella~enterica~PNUSAS452200	Unassigned	Unassigned	Unassigned	Unassigned	Unassigned	Unassigned	preVC_0	Clustered	VC_0_2	192	0.29	1	8.17195	0.29	0.8095	0	0	0	0	0	0
ABTNXU010000015.1~|~Salmonella~enterica~PNUSAS453127	Unassigned	Unassigned	Unassigned	Unassigned	Unassigned	Unassigned	preVC_0	Clustered	VC_0_2	192	0.29	1	8.17195	0.29	0.8095	0	0	0	0	0	0
ABTOAC010000017.1~|~Salmonella~enterica~PNUSAS453291	Unassigned	Unassigned	Unassigned	Unassigned	Unassigned	Unassigned	preVC_0	Clustered	VC_0_2	192	0.29	1	8.17195	0.29	0.8095	0	0	0	0	0	0
ABTRGQ010000014.1~|~Salmonella~enterica~PNUSAS455705	Unassigned	Unassigned	Unassigned	Unassigned	Unassigned	Unassigned	preVC_0	Clustered	VC_0_2	192	0.29	1	8.17195	0.29	0.8095	0	0	0	0	0	0
ABTTYL010000028.1~|~Salmonella~enterica~PNUSAS457545	Unassigned	Unassigned	Unassigned	Unassigned	Unassigned	Unassigned	preVC_0	Clustered	VC_0_2	192	0.29	1	8.17195	0.29	0.8095	0	0	0	0	0	0
ABUEUR010000028.1~|~Salmonella~enterica~PNUSAS465238	Unassigned	Unassigned	Unassigned	Unassigned	Unassigned	Unassigned	preVC_0	Clustered	VC_0_2	192	0.29	1	8.17195	0.29	0.8095	0	0	0	0	0	0
ABUHMG010000018.1~|~Salmonella~enterica~PNUSAS467032	Unassigned	Unassigned	Unassigned	Unassigned	Unassigned	Unassigned	preVC_0	Clustered	VC_0_2	192	0.29	1	8.17195	0.29	0.8095	0	0	0	0	0	0
ABUMQN010000011.1~|~Salmonella~enterica~PNUSAS469755	Unassigned	Unassigned	Unassigned	Unassigned	Unassigned	Unassigned	preVC_0	Clustered	VC_0_2	192	0.29	1	8.17195	0.29	0.8095	0	0	0	0	0	0
ABUWIO010000018.1~|~Salmonella~enterica~PNUSAS461911	Unassigned	Unassigned	Unassigned	Unassigned	Unassigned	Unassigned	preVC_0	Clustered	VC_0_2	192	0.29	1	8.17195	0.29	0.8095	0	0	0	0	0	0
ABVCDC010000031.1~|~Salmonella~enterica~PNUSAS475605	Unassigned	Unassigned	Unassigned	Unassigned	Unassigned	Unassigned	preVC_0	Clustered	VC_0_2	192	0.29	1	8.17195	0.29	0.8095	0	0	0	0	0	0
ABVCEG010000027.1~|~Salmonella~enterica~PNUSAS475366	Unassigned	Unassigned	Unassigned	Unassigned	Unassigned	Unassigned	preVC_0	Clustered	VC_0_2	192	0.29	1	8.17195	0.29	0.8095	0	0	0	0	0	0
DAAXTR010000022.1~|~Salmonella~enterica~MA.0608F18599	Unassigned	Unassigned	Unassigned	Unassigned	Unassigned	Unassigned	preVC_0	Clustered	VC_0_2	192	0.29	1	8.17195	0.29	0.8095	0	0	0	0	0	0
MLTE01000025.1~|~Salmonella~enterica~CFSAN044929	Unassigned	Unassigned	Unassigned	Unassigned	Unassigned	Unassigned	preVC_0	Clustered	VC_0_2	192	0.29	1	8.17195	0.29	0.8095	0	0	0	0	0	0
MLUE01000026.1~|~Salmonella~enterica~subsp.~enterica~serovar~Mbandaka~CFSAN044958	Unassigned	Unassigned	Unassigned	Unassigned	Unassigned	Unassigned	preVC_0	Clustered	VC_0_2	192	0.29	1	8.17195	0.29	0.8095	0	0	0	0	0	0
MLYB01000022.1~|~Salmonella~enterica~subsp.~diarizonae~serovar~60:r:e,n,x,z15~CFSAN045015	Unassigned	Unassigned	Unassigned	Unassigned	Unassigned	Unassigned	preVC_0	Clustered	VC_0_2	192	0.29	1	8.17195	0.29	0.8095	0	0	0	0	0	0
MLYI01000025.1~|~Salmonella~enterica~subsp.~diarizonae~serovar~16:z10:e,n,x,z15~CFSAN045038	Unassigned	Unassigned	Unassigned	Unassigned	Unassigned	Unassigned	preVC_0	Clustered	VC_0_2	192	0.29	1	8.17195	0.29	0.8095	0	0	0	0	0	0
NZ_MXKP01000019.1~|~Salmonella~enterica~BCW_1988	Unassigned	Unassigned	Unassigned	Unassigned	Unassigned	Unassigned	preVC_0	Clustered	VC_0_2	192	0.29	1	8.17195	0.29	0.8095	0	0	0	0	0	0
NZ_MYMO01000024.1~|~Salmonella~enterica~BCW_4958	Unassigned	Unassigned	Unassigned	Unassigned	Unassigned	Unassigned	preVC_0	Clustered	VC_0_2	192	0.29	1	8.17195	0.29	0.8095	0	0	0	0	0	0
QARA01000027.1~|~Salmonella~enterica~subsp.~enterica~CFSAN058493	Unassigned	Unassigned	Unassigned	Unassigned	Unassigned	Unassigned	preVC_0	Clustered	VC_0_2	192	0.29	1	8.17195	0.29	0.8095	0	0	0	0	0	0
QDMJ01000026.1~|~Salmonella~enterica~subsp.~enterica~serovar~Freetown~216	Unassigned	Unassigned	Unassigned	Unassigned	Unassigned	Unassigned	preVC_0	Clustered	VC_0_2	192	0.29	1	8.17195	0.29	0.8095	0	0	0	0	0	0
QDNT01000027.1~|~Salmonella~enterica~subsp.~enterica~serovar~Norwich~180	Unassigned	Unassigned	Unassigned	Unassigned	Unassigned	Unassigned	preVC_0	Clustered	VC_0_2	192	0.29	1	8.17195	0.29	0.8095	0	0	0	0	0	0
5],12:b:-~PNUSAS007596	Unassigned	Unassigned	Unassigned	Unassigned	Unassigned	Unassigned	preVC_1	Clustered	VC_1_0	460	0.8166	1	7.87484	0.8166	0.9695	0	0	0	0	0	0
AAABEQ010000027.1~|~Salmonella~enterica~NC_0215368_5	Unassigned	Unassigned	Unassigned	Unassigned	Unassigned	Unassigned	preVC_1	Clustered	VC_1_0	460	0.8166	1	7.87484	0.8166	0.9695	0	0	0	0	0	0
AAABGC010000028.1~|~Salmonella~enterica~subsp.~enterica~serovar~Braenderup~323068	Unassigned	Unassigned	Unassigned	Unassigned	Unassigned	Unassigned	preVC_1	Clustered	VC_1_0	460	0.8166	1	7.87484	0.8166	0.9695	0	0	0	0	0	0
AAACYJ010000013.1~|~Salmonella~enterica~subsp.~enterica~serovar~Newport~FDA738235~c1~2-2	Unassigned	Unassigned	Unassigned	Unassigned	Unassigned	Unassigned	preVC_1	Clustered	VC_1_0	460	0.8166	1	7.87484	0.8166	0.9695	0	0	0	0	0	0
AAACZF010000023.1~|~Salmonella~enterica~subsp.~enterica~FDA222356	Unassigned	Unassigned	Unassigned	Unassigned	Unassigned	Unassigned	preVC_1	Clustered	VC_1_0	460	0.8166	1	7.87484	0.8166	0.9695	0	0	0	0	0	0
AAAFAK010000030.1~|~Salmonella~enterica~subsp.~enterica~serovar~Brunei~609992	Unassigned	Unassigned	Unassigned	Unassigned	Unassigned	Unassigned	preVC_1	Clustered	VC_1_0	460	0.8166	1	7.87484	0.8166	0.9695	0	0	0	0	0	0
AAAFPC010000033.1~|~Salmonella~enterica~subsp.~enterica~serovar~Newport~592624	Unassigned	Unassigned	Unassigned	Unassigned	Unassigned	Unassigned	preVC_1	Clustered	VC_1_0	460	0.8166	1	7.87484	0.8166	0.9695	0	0	0	0	0	0
AAAFRS010000037.1~|~Salmonella~enterica~subsp.~enterica~serovar~Newport~200626	Unassigned	Unassigned	Unassigned	Unassigned	Unassigned	Unassigned	preVC_1	Clustered	VC_1_0	460	0.8166	1	7.87484	0.8166	0.9695	0	0	0	0	0	0
AAAFWQ010000033.1~|~Salmonella~enterica~subsp.~enterica~serovar~Typhimurium~638081	Unassigned	Unassigned	Unassigned	Unassigned	Unassigned	Unassigned	preVC_1	Clustered	VC_1_0	460	0.8166	1	7.87484	0.8166	0.9695	0	0	0	0	0	0
AAAGSU010000037.1~|~Salmonella~enterica~subsp.~enterica~serovar~Lisboa~633485	Unassigned	Unassigned	Unassigned	Unassigned	Unassigned	Unassigned	preVC_1	Clustered	VC_1_0	460	0.8166	1	7.87484	0.8166	0.9695	0	0	0	0	0	0
AADDVY010000020.1~|~Salmonella~enterica~PNUSAS055496	Unassigned	Unassigned	Unassigned	Unassigned	Unassigned	Unassigned	preVC_1	Clustered	VC_1_0	460	0.8166	1	7.87484	0.8166	0.9695	0	0	0	0	0	0
AADEYE010000035.1~|~Salmonella~enterica~PNUSAS061905	Unassigned	Unassigned	Unassigned	Unassigned	Unassigned	Unassigned	preVC_1	Clustered	VC_1_0	460	0.8166	1	7.87484	0.8166	0.9695	0	0	0	0	0	0
AADLBK010000035.1~|~Salmonella~enterica~PNUSAS064529	Unassigned	Unassigned	Unassigned	Unassigned	Unassigned	Unassigned	preVC_1	Clustered	VC_1_0	460	0.8166	1	7.87484	0.8166	0.9695	0	0	0	0	0	0
AADLUJ010000028.1~|~Salmonella~enterica~AMC~266	Unassigned	Unassigned	Unassigned	Unassigned	Unassigned	Unassigned	preVC_1	Clustered	VC_1_0	460	0.8166	1	7.87484	0.8166	0.9695	0	0	0	0	0	0
AADMFC010000017.1~|~Salmonella~enterica~FDA1098908-001-001	Unassigned	Unassigned	Unassigned	Unassigned	Unassigned	Unassigned	preVC_1	Clustered	VC_1_0	460	0.8166	1	7.87484	0.8166	0.9695	0	0	0	0	0	0
AADMZZ010000035.1~|~Salmonella~enterica~PNUSAS072934	Unassigned	Unassigned	Unassigned	Unassigned	Unassigned	Unassigned	preVC_1	Clustered	VC_1_0	460	0.8166	1	7.87484	0.8166	0.9695	0	0	0	0	0	0
AADNSD010000038.1~|~Salmonella~enterica~FDA934882	Unassigned	Unassigned	Unassigned	Unassigned	Unassigned	Unassigned	preVC_1	Clustered	VC_1_0	460	0.8166	1	7.87484	0.8166	0.9695	0	0	0	0	0	0
AADPZO010000029.1~|~Salmonella~enterica~PNUSAS063331	Unassigned	Unassigned	Unassigned	Unassigned	Unassigned	Unassigned	preVC_1	Clustered	VC_1_0	460	0.8166	1	7.87484	0.8166	0.9695	0	0	0	0	0	0
AADTRV010000031.1~|~Salmonella~enterica~CFSAN070318	Unassigned	Unassigned	Unassigned	Unassigned	Unassigned	Unassigned	preVC_1	Clustered	VC_1_0	460	0.8166	1	7.87484	0.8166	0.9695	0	0	0	0	0	0
AAEADV010000021.1~|~Salmonella~enterica~FDA957000-C1-A	Unassigned	Unassigned	Unassigned	Unassigned	Unassigned	Unassigned	preVC_1	Clustered	VC_1_0	460	0.8166	1	7.87484	0.8166	0.9695	0	0	0	0	0	0
AAEAGE010000014.1~|~Salmonella~enterica~FDA943982-C1-F	Unassigned	Unassigned	Unassigned	Unassigned	Unassigned	Unassigned	preVC_1	Clustered	VC_1_0	460	0.8166	1	7.87484	0.8166	0.9695	0	0	0	0	0	0
AAEEPO010000025.1~|~Salmonella~enterica~CFSAN046589	Unassigned	Unassigned	Unassigned	Unassigned	Unassigned	Unassigned	preVC_1	Clustered	VC_1_0	460	0.8166	1	7.87484	0.8166	0.9695	0	0	0	0	0	0
AAEGCQ010000030.1~|~Salmonella~enterica~FDA763669-C001-001	Unassigned	Unassigned	Unassigned	Unassigned	Unassigned	Unassigned	preVC_1	Clustered	VC_1_0	460	0.8166	1	7.87484	0.8166	0.9695	0	0	0	0	0	0
AAEHGG010000028.1~|~Salmonella~enterica~PNUSAS008982	Unassigned	Unassigned	Unassigned	Unassigned	Unassigned	Unassigned	preVC_1	Clustered	VC_1_0	460	0.8166	1	7.87484	0.8166	0.9695	0	0	0	0	0	0
AAEJMH010000032.1~|~Salmonella~enterica~VA-WGS-16015	Unassigned	Unassigned	Unassigned	Unassigned	Unassigned	Unassigned	preVC_1	Clustered	VC_1_0	460	0.8166	1	7.87484	0.8166	0.9695	0	0	0	0	0	0
AAELMS020000016.1~|~Salmonella~bongori~08-1209	Unassigned	Unassigned	Unassigned	Unassigned	Unassigned	Unassigned	preVC_1	Clustered	VC_1_0	460	0.8166	1	7.87484	0.8166	0.9695	0	0	0	0	0	0
AAEMVV010000027.1~|~Salmonella~enterica~PNUSAS016276	Unassigned	Unassigned	Unassigned	Unassigned	Unassigned	Unassigned	preVC_1	Clustered	VC_1_0	460	0.8166	1	7.87484	0.8166	0.9695	0	0	0	0	0	0
AAERYG010000024.1~|~Salmonella~enterica~CFSAN064119	Unassigned	Unassigned	Unassigned	Unassigned	Unassigned	Unassigned	preVC_1	Clustered	VC_1_0	460	0.8166	1	7.87484	0.8166	0.9695	0	0	0	0	0	0
AAESVN010000039.1~|~Salmonella~enterica~PNUSAS023223	Unassigned	Unassigned	Unassigned	Unassigned	Unassigned	Unassigned	preVC_1	Clustered	VC_1_0	460	0.8166	1	7.87484	0.8166	0.9695	0	0	0	0	0	0
AAEYTN010000013.1~|~Salmonella~enterica~PNUSAS027550	Unassigned	Unassigned	Unassigned	Unassigned	Unassigned	Unassigned	preVC_1	Clustered	VC_1_0	460	0.8166	1	7.87484	0.8166	0.9695	0	0	0	0	0	0
AAEZOY010000029.1~|~Salmonella~enterica~PNUSAS032212	Unassigned	Unassigned	Unassigned	Unassigned	Unassigned	Unassigned	preVC_1	Clustered	VC_1_0	460	0.8166	1	7.87484	0.8166	0.9695	0	0	0	0	0	0
AAFAFO010000033.1~|~Salmonella~enterica~PNUSAS037384	Unassigned	Unassigned	Unassigned	Unassigned	Unassigned	Unassigned	preVC_1	Clustered	VC_1_0	460	0.8166	1	7.87484	0.8166	0.9695	0	0	0	0	0	0
AAFDYM010000030.1~|~Salmonella~enterica~PNUSAS037506	Unassigned	Unassigned	Unassigned	Unassigned	Unassigned	Unassigned	preVC_1	Clustered	VC_1_0	460	0.8166	1	7.87484	0.8166	0.9695	0	0	0	0	0	0
AAFHKC010000037.1~|~Salmonella~enterica~subsp.~enterica~serovar~Typhimurium~751257	Unassigned	Unassigned	Unassigned	Unassigned	Unassigned	Unassigned	preVC_1	Clustered	VC_1_0	460	0.8166	1	7.87484	0.8166	0.9695	0	0	0	0	0	0
AAFINR010000022.1~|~Salmonella~enterica~subsp.~enterica~IPD_NCSU19	Unassigned	Unassigned	Unassigned	Unassigned	Unassigned	Unassigned	preVC_1	Clustered	VC_1_0	460	0.8166	1	7.87484	0.8166	0.9695	0	0	0	0	0	0
AAFJAP010000041.1~|~Salmonella~enterica~subsp.~enterica~serovar~Agoueve~724551	Unassigned	Unassigned	Unassigned	Unassigned	Unassigned	Unassigned	preVC_1	Clustered	VC_1_0	460	0.8166	1	7.87484	0.8166	0.9695	0	0	0	0	0	0
AAFJGI010000028.1~|~Salmonella~enterica~subsp.~enterica~serovar~Hessarek~728356	Unassigned	Unassigned	Unassigned	Unassigned	Unassigned	Unassigned	preVC_1	Clustered	VC_1_0	460	0.8166	1	7.87484	0.8166	0.9695	0	0	0	0	0	0
AAFJHH010000033.1~|~Salmonella~enterica~subsp.~enterica~serovar~Tennessee~729108	Unassigned	Unassigned	Unassigned	Unassigned	Unassigned	Unassigned	preVC_1	Clustered	VC_1_0	460	0.8166	1	7.87484	0.8166	0.9695	0	0	0	0	0	0
AAFKBK010000033.1~|~Salmonella~enterica~subsp.~enterica~serovar~Ridge~757868	Unassigned	Unassigned	Unassigned	Unassigned	Unassigned	Unassigned	preVC_1	Clustered	VC_1_0	460	0.8166	1	7.87484	0.8166	0.9695	0	0	0	0	0	0
AAFSLG010000021.1~|~Salmonella~enterica~PNUSAS044818	Unassigned	Unassigned	Unassigned	Unassigned	Unassigned	Unassigned	preVC_1	Clustered	VC_1_0	460	0.8166	1	7.87484	0.8166	0.9695	0	0	0	0	0	0
AAFSSR010000016.1~|~Salmonella~enterica~PNUSAS046084	Unassigned	Unassigned	Unassigned	Unassigned	Unassigned	Unassigned	preVC_1	Clustered	VC_1_0	460	0.8166	1	7.87484	0.8166	0.9695	0	0	0	0	0	0
AAFTDG010000028.1~|~Salmonella~enterica~PNUSAS046620	Unassigned	Unassigned	Unassigned	Unassigned	Unassigned	Unassigned	preVC_1	Clustered	VC_1_0	460	0.8166	1	7.87484	0.8166	0.9695	0	0	0	0	0	0
AAFVKI010000012.1~|~Salmonella~enterica~2014AM-0218	Unassigned	Unassigned	Unassigned	Unassigned	Unassigned	Unassigned	preVC_1	Clustered	VC_1_0	460	0.8166	1	7.87484	0.8166	0.9695	0	0	0	0	0	0
AAFZJP010000016.1~|~Salmonella~enterica~subsp.~enterica~serovar~Newport~FMA0174	Unassigned	Unassigned	Unassigned	Unassigned	Unassigned	Unassigned	preVC_1	Clustered	VC_1_0	460	0.8166	1	7.87484	0.8166	0.9695	0	0	0	0	0	0
AAFZTT010000025.1~|~Salmonella~enterica~PNUSAS002096	Unassigned	Unassigned	Unassigned	Unassigned	Unassigned	Unassigned	preVC_1	Clustered	VC_1_0	460	0.8166	1	7.87484	0.8166	0.9695	0	0	0	0	0	0
AAGBQN010000019.1~|~Salmonella~enterica~PNUSAS046031	Unassigned	Unassigned	Unassigned	Unassigned	Unassigned	Unassigned	preVC_1	Clustered	VC_1_0	460	0.8166	1	7.87484	0.8166	0.9695	0	0	0	0	0	0
AAGBVO010000023.1~|~Salmonella~enterica~PNUSAS045730	Unassigned	Unassigned	Unassigned	Unassigned	Unassigned	Unassigned	preVC_1	Clustered	VC_1_0	460	0.8166	1	7.87484	0.8166	0.9695	0	0	0	0	0	0
AAGDFF010000028.1~|~Salmonella~enterica~PNUSAS050340	Unassigned	Unassigned	Unassigned	Unassigned	Unassigned	Unassigned	preVC_1	Clustered	VC_1_0	460	0.8166	1	7.87484	0.8166	0.9695	0	0	0	0	0	0
AAGDPV010000034.1~|~Salmonella~enterica~PNUSAS053460	Unassigned	Unassigned	Unassigned	Unassigned	Unassigned	Unassigned	preVC_1	Clustered	VC_1_0	460	0.8166	1	7.87484	0.8166	0.9695	0	0	0	0	0	0
AAGIUO010000032.1~|~Salmonella~enterica~subsp.~enterica~serovar~Typhimurium~CFSAN012633	Unassigned	Unassigned	Unassigned	Unassigned	Unassigned	Unassigned	preVC_1	Clustered	VC_1_0	460	0.8166	1	7.87484	0.8166	0.9695	0	0	0	0	0	0
AAGJFK010000040.1~|~Salmonella~enterica~PNUSAS045259	Unassigned	Unassigned	Unassigned	Unassigned	Unassigned	Unassigned	preVC_1	Clustered	VC_1_0	460	0.8166	1	7.87484	0.8166	0.9695	0	0	0	0	0	0
AAGKXB010000035.1~|~Salmonella~enterica~CFSAN025195	Unassigned	Unassigned	Unassigned	Unassigned	Unassigned	Unassigned	preVC_1	Clustered	VC_1_0	460	0.8166	1	7.87484	0.8166	0.9695	0	0	0	0	0	0
AAGNBI010000031.1~|~Salmonella~enterica~FDA202076	Unassigned	Unassigned	Unassigned	Unassigned	Unassigned	Unassigned	preVC_1	Clustered	VC_1_0	460	0.8166	1	7.87484	0.8166	0.9695	0	0	0	0	0	0
AAGPHZ010000039.1~|~Salmonella~enterica~IFSH00048	Unassigned	Unassigned	Unassigned	Unassigned	Unassigned	Unassigned	preVC_1	Clustered	VC_1_0	460	0.8166	1	7.87484	0.8166	0.9695	0	0	0	0	0	0
AAGRXH010000021.1~|~Salmonella~enterica~PNUSAS010979	Unassigned	Unassigned	Unassigned	Unassigned	Unassigned	Unassigned	preVC_1	Clustered	VC_1_0	460	0.8166	1	7.87484	0.8166	0.9695	0	0	0	0	0	0
AAGTEW010000020.1~|~Salmonella~enterica~PNUSAS013178	Unassigned	Unassigned	Unassigned	Unassigned	Unassigned	Unassigned	preVC_1	Clustered	VC_1_0	460	0.8166	1	7.87484	0.8166	0.9695	0	0	0	0	0	0
AAGVBH010000031.1~|~Salmonella~enterica~subsp.~enterica~serovar~Java~287575	Unassigned	Unassigned	Unassigned	Unassigned	Unassigned	Unassigned	preVC_1	Clustered	VC_1_0	460	0.8166	1	7.87484	0.8166	0.9695	0	0	0	0	0	0
AAGVOY010000030.1~|~Salmonella~enterica~subsp.~enterica~serovar~Bareilly~440136	Unassigned	Unassigned	Unassigned	Unassigned	Unassigned	Unassigned	preVC_1	Clustered	VC_1_0	460	0.8166	1	7.87484	0.8166	0.9695	0	0	0	0	0	0
AAGVSW010000044.1~|~Salmonella~enterica~subsp.~enterica~serovar~Monschaui~559065	Unassigned	Unassigned	Unassigned	Unassigned	Unassigned	Unassigned	preVC_1	Clustered	VC_1_0	460	0.8166	1	7.87484	0.8166	0.9695	0	0	0	0	0	0
AAGZKN010000022.1~|~Salmonella~enterica~PNUSAS021879	Unassigned	Unassigned	Unassigned	Unassigned	Unassigned	Unassigned	preVC_1	Clustered	VC_1_0	460	0.8166	1	7.87484	0.8166	0.9695	0	0	0	0	0	0
AAHADL010000018.1~|~Salmonella~enterica~PNUSAS023467	Unassigned	Unassigned	Unassigned	Unassigned	Unassigned	Unassigned	preVC_1	Clustered	VC_1_0	460	0.8166	1	7.87484	0.8166	0.9695	0	0	0	0	0	0
AAHDCG010000029.1~|~Salmonella~enterica~subsp.~enterica~serovar~Poona~337088	Unassigned	Unassigned	Unassigned	Unassigned	Unassigned	Unassigned	preVC_1	Clustered	VC_1_0	460	0.8166	1	7.87484	0.8166	0.9695	0	0	0	0	0	0
AAHDPM010000037.1~|~Salmonella~enterica~subsp.~enterica~serovar~Agbeni~138381	Unassigned	Unassigned	Unassigned	Unassigned	Unassigned	Unassigned	preVC_1	Clustered	VC_1_0	460	0.8166	1	7.87484	0.8166	0.9695	0	0	0	0	0	0
AAHEPI010000038.1~|~Salmonella~enterica~subsp.~enterica~serovar~Typhimurium~306462	Unassigned	Unassigned	Unassigned	Unassigned	Unassigned	Unassigned	preVC_1	Clustered	VC_1_0	460	0.8166	1	7.87484	0.8166	0.9695	0	0	0	0	0	0
AAHEPK010000032.1~|~Salmonella~enterica~subsp.~enterica~serovar~Corvallis~171159	Unassigned	Unassigned	Unassigned	Unassigned	Unassigned	Unassigned	preVC_1	Clustered	VC_1_0	460	0.8166	1	7.87484	0.8166	0.9695	0	0	0	0	0	0
AAHFKY010000029.1~|~Salmonella~enterica~subsp.~enterica~serovar~Montevideo~217047	Unassigned	Unassigned	Unassigned	Unassigned	Unassigned	Unassigned	preVC_1	Clustered	VC_1_0	460	0.8166	1	7.87484	0.8166	0.9695	0	0	0	0	0	0
AAHGNR010000040.1~|~Salmonella~enterica~subsp.~enterica~serovar~Ago~20907	Unassigned	Unassigned	Unassigned	Unassigned	Unassigned	Unassigned	preVC_1	Clustered	VC_1_0	460	0.8166	1	7.87484	0.8166	0.9695	0	0	0	0	0	0
AAHHWX010000033.1~|~Salmonella~enterica~subsp.~enterica~serovar~Ibadan~367279	Unassigned	Unassigned	Unassigned	Unassigned	Unassigned	Unassigned	preVC_1	Clustered	VC_1_0	460	0.8166	1	7.87484	0.8166	0.9695	0	0	0	0	0	0
AAHHXP010000033.1~|~Salmonella~enterica~subsp.~enterica~serovar~Irumu~107104	Unassigned	Unassigned	Unassigned	Unassigned	Unassigned	Unassigned	preVC_1	Clustered	VC_1_0	460	0.8166	1	7.87484	0.8166	0.9695	0	0	0	0	0	0
AAHJGC010000030.1~|~Salmonella~enterica~subsp.~enterica~serovar~Limete~387144	Unassigned	Unassigned	Unassigned	Unassigned	Unassigned	Unassigned	preVC_1	Clustered	VC_1_0	460	0.8166	1	7.87484	0.8166	0.9695	0	0	0	0	0	0
AAHJXU010000035.1~|~Salmonella~enterica~subsp.~enterica~serovar~Tennessee~539960	Unassigned	Unassigned	Unassigned	Unassigned	Unassigned	Unassigned	preVC_1	Clustered	VC_1_0	460	0.8166	1	7.87484	0.8166	0.9695	0	0	0	0	0	0
AAHKIG010000047.1~|~Salmonella~enterica~subsp.~enterica~serovar~Thompson~146094	Unassigned	Unassigned	Unassigned	Unassigned	Unassigned	Unassigned	preVC_1	Clustered	VC_1_0	460	0.8166	1	7.87484	0.8166	0.9695	0	0	0	0	0	0
AAHKPB010000033.1~|~Salmonella~enterica~subsp.~enterica~serovar~Typhimurium~417251	Unassigned	Unassigned	Unassigned	Unassigned	Unassigned	Unassigned	preVC_1	Clustered	VC_1_0	460	0.8166	1	7.87484	0.8166	0.9695	0	0	0	0	0	0
AAHKTI010000039.1~|~Salmonella~enterica~subsp.~enterica~serovar~Newport~173548	Unassigned	Unassigned	Unassigned	Unassigned	Unassigned	Unassigned	preVC_1	Clustered	VC_1_0	460	0.8166	1	7.87484	0.8166	0.9695	0	0	0	0	0	0
AAHLFH010000042.1~|~Salmonella~enterica~subsp.~enterica~serovar~Napoli~438730	Unassigned	Unassigned	Unassigned	Unassigned	Unassigned	Unassigned	preVC_1	Clustered	VC_1_0	460	0.8166	1	7.87484	0.8166	0.9695	0	0	0	0	0	0
AAHLUF010000024.1~|~Salmonella~enterica~subsp.~enterica~serovar~Saintpaul~335583	Unassigned	Unassigned	Unassigned	Unassigned	Unassigned	Unassigned	preVC_1	Clustered	VC_1_0	460	0.8166	1	7.87484	0.8166	0.9695	0	0	0	0	0	0
AAHMLB010000030.1~|~Salmonella~enterica~subsp.~enterica~serovar~Brunei~2303	Unassigned	Unassigned	Unassigned	Unassigned	Unassigned	Unassigned	preVC_1	Clustered	VC_1_0	460	0.8166	1	7.87484	0.8166	0.9695	0	0	0	0	0	0
AAHMQU010000044.1~|~Salmonella~enterica~subsp.~enterica~serovar~Typhimurium~549502	Unassigned	Unassigned	Unassigned	Unassigned	Unassigned	Unassigned	preVC_1	Clustered	VC_1_0	460	0.8166	1	7.87484	0.8166	0.9695	0	0	0	0	0	0
AAHMYF010000029.1~|~Salmonella~enterica~subsp.~enterica~serovar~Toulon~434343	Unassigned	Unassigned	Unassigned	Unassigned	Unassigned	Unassigned	preVC_1	Clustered	VC_1_0	460	0.8166	1	7.87484	0.8166	0.9695	0	0	0	0	0	0
AAHNAG010000030.1~|~Salmonella~enterica~subsp.~enterica~serovar~Thompson~142266	Unassigned	Unassigned	Unassigned	Unassigned	Unassigned	Unassigned	preVC_1	Clustered	VC_1_0	460	0.8166	1	7.87484	0.8166	0.9695	0	0	0	0	0	0
AAHNTC010000033.1~|~Salmonella~enterica~subsp.~enterica~serovar~Litchfield~166186	Unassigned	Unassigned	Unassigned	Unassigned	Unassigned	Unassigned	preVC_1	Clustered	VC_1_0	460	0.8166	1	7.87484	0.8166	0.9695	0	0	0	0	0	0
AAHNUI010000035.1~|~Salmonella~enterica~subsp.~enterica~serovar~Java~591951	Unassigned	Unassigned	Unassigned	Unassigned	Unassigned	Unassigned	preVC_1	Clustered	VC_1_0	460	0.8166	1	7.87484	0.8166	0.9695	0	0	0	0	0	0
AAHNWA010000025.1~|~Salmonella~enterica~subsp.~enterica~serovar~Enteritidis~598004	Unassigned	Unassigned	Unassigned	Unassigned	Unassigned	Unassigned	preVC_1	Clustered	VC_1_0	460	0.8166	1	7.87484	0.8166	0.9695	0	0	0	0	0	0
AAHOLG010000029.1~|~Salmonella~enterica~subsp.~enterica~serovar~Saintpaul~600701	Unassigned	Unassigned	Unassigned	Unassigned	Unassigned	Unassigned	preVC_1	Clustered	VC_1_0	460	0.8166	1	7.87484	0.8166	0.9695	0	0	0	0	0	0
AAHSFI010000027.1~|~Salmonella~enterica~subsp.~enterica~serovar~Newport~633397	Unassigned	Unassigned	Unassigned	Unassigned	Unassigned	Unassigned	preVC_1	Clustered	VC_1_0	460	0.8166	1	7.87484	0.8166	0.9695	0	0	0	0	0	0
AAHUBW010000040.1~|~Salmonella~enterica~subsp.~enterica~serovar~Typhimurium~652050	Unassigned	Unassigned	Unassigned	Unassigned	Unassigned	Unassigned	preVC_1	Clustered	VC_1_0	460	0.8166	1	7.87484	0.8166	0.9695	0	0	0	0	0	0
AAHYGM010000027.1~|~Salmonella~enterica~subsp.~enterica~serovar~Potsdam~320223	Unassigned	Unassigned	Unassigned	Unassigned	Unassigned	Unassigned	preVC_1	Clustered	VC_1_0	460	0.8166	1	7.87484	0.8166	0.9695	0	0	0	0	0	0
AAIBBM010000030.1~|~Salmonella~enterica~subsp.~enterica~FNE0156	Unassigned	Unassigned	Unassigned	Unassigned	Unassigned	Unassigned	preVC_1	Clustered	VC_1_0	460	0.8166	1	7.87484	0.8166	0.9695	0	0	0	0	0	0
AAIDTJ010000037.1~|~Salmonella~enterica~subsp.~enterica~serovar~Brunei~461177	Unassigned	Unassigned	Unassigned	Unassigned	Unassigned	Unassigned	preVC_1	Clustered	VC_1_0	460	0.8166	1	7.87484	0.8166	0.9695	0	0	0	0	0	0
AAIEDE010000028.1~|~Salmonella~enterica~subsp.~enterica~serovar~Java~401719	Unassigned	Unassigned	Unassigned	Unassigned	Unassigned	Unassigned	preVC_1	Clustered	VC_1_0	460	0.8166	1	7.87484	0.8166	0.9695	0	0	0	0	0	0
AAIEKN010000025.1~|~Salmonella~enterica~subsp.~enterica~serovar~Oranienburg~355128	Unassigned	Unassigned	Unassigned	Unassigned	Unassigned	Unassigned	preVC_1	Clustered	VC_1_0	460	0.8166	1	7.87484	0.8166	0.9695	0	0	0	0	0	0
AAIKMI010000031.1~|~Salmonella~enterica~subsp.~enterica~serovar~Poona~190799	Unassigned	Unassigned	Unassigned	Unassigned	Unassigned	Unassigned	preVC_1	Clustered	VC_1_0	460	0.8166	1	7.87484	0.8166	0.9695	0	0	0	0	0	0
AAILCB010000023.1~|~Salmonella~enterica~subsp.~enterica~serovar~Durban~714702	Unassigned	Unassigned	Unassigned	Unassigned	Unassigned	Unassigned	preVC_1	Clustered	VC_1_0	460	0.8166	1	7.87484	0.8166	0.9695	0	0	0	0	0	0
AAINIV010000026.1~|~Salmonella~bongori~461982	Unassigned	Unassigned	Unassigned	Unassigned	Unassigned	Unassigned	preVC_1	Clustered	VC_1_0	460	0.8166	1	7.87484	0.8166	0.9695	0	0	0	0	0	0
AAINTL010000039.1~|~Salmonella~enterica~subsp.~enterica~serovar~Neukoelln~541953	Unassigned	Unassigned	Unassigned	Unassigned	Unassigned	Unassigned	preVC_1	Clustered	VC_1_0	460	0.8166	1	7.87484	0.8166	0.9695	0	0	0	0	0	0
AAINWX010000029.1~|~Salmonella~enterica~subsp.~enterica~serovar~Singapore~436924	Unassigned	Unassigned	Unassigned	Unassigned	Unassigned	Unassigned	preVC_1	Clustered	VC_1_0	460	0.8166	1	7.87484	0.8166	0.9695	0	0	0	0	0	0
AAIOAQ010000025.1~|~Salmonella~enterica~subsp.~enterica~serovar~Kambole~416187	Unassigned	Unassigned	Unassigned	Unassigned	Unassigned	Unassigned	preVC_1	Clustered	VC_1_0	460	0.8166	1	7.87484	0.8166	0.9695	0	0	0	0	0	0
AAIOHT010000025.1~|~Salmonella~enterica~FDA1044017-S010-002	Unassigned	Unassigned	Unassigned	Unassigned	Unassigned	Unassigned	preVC_1	Clustered	VC_1_0	460	0.8166	1	7.87484	0.8166	0.9695	0	0	0	0	0	0
AAIPBC010000036.1~|~Salmonella~enterica~subsp.~enterica~serovar~Thompson~146083	Unassigned	Unassigned	Unassigned	Unassigned	Unassigned	Unassigned	preVC_1	Clustered	VC_1_0	460	0.8166	1	7.87484	0.8166	0.9695	0	0	0	0	0	0
AAIQLU010000025.1~|~Salmonella~enterica~subsp.~enterica~serovar~Typhimurium~773659	Unassigned	Unassigned	Unassigned	Unassigned	Unassigned	Unassigned	preVC_1	Clustered	VC_1_0	460	0.8166	1	7.87484	0.8166	0.9695	0	0	0	0	0	0
AAIVNB010000036.1~|~Salmonella~enterica~subsp.~enterica~586763	Unassigned	Unassigned	Unassigned	Unassigned	Unassigned	Unassigned	preVC_1	Clustered	VC_1_0	460	0.8166	1	7.87484	0.8166	0.9695	0	0	0	0	0	0
AAIWHP010000026.1~|~Salmonella~enterica~subsp.~enterica~707193	Unassigned	Unassigned	Unassigned	Unassigned	Unassigned	Unassigned	preVC_1	Clustered	VC_1_0	460	0.8166	1	7.87484	0.8166	0.9695	0	0	0	0	0	0
AAIXSK010000041.1~|~Salmonella~enterica~subsp.~salamae~385875	Unassigned	Unassigned	Unassigned	Unassigned	Unassigned	Unassigned	preVC_1	Clustered	VC_1_0	460	0.8166	1	7.87484	0.8166	0.9695	0	0	0	0	0	0
AAIXTT010000027.1~|~Salmonella~enterica~subsp.~salamae~224044	Unassigned	Unassigned	Unassigned	Unassigned	Unassigned	Unassigned	preVC_1	Clustered	VC_1_0	460	0.8166	1	7.87484	0.8166	0.9695	0	0	0	0	0	0
AAIZYC010000034.1~|~Salmonella~enterica~PNUSAS080150	Unassigned	Unassigned	Unassigned	Unassigned	Unassigned	Unassigned	preVC_1	Clustered	VC_1_0	460	0.8166	1	7.87484	0.8166	0.9695	0	0	0	0	0	0
AAJCCP010000033.1~|~Salmonella~enterica~PNUSAS086289	Unassigned	Unassigned	Unassigned	Unassigned	Unassigned	Unassigned	preVC_1	Clustered	VC_1_0	460	0.8166	1	7.87484	0.8166	0.9695	0	0	0	0	0	0
AAJDVI010000031.1~|~Salmonella~enterica~subsp.~enterica~serovar~Agbeni~H130180313	Unassigned	Unassigned	Unassigned	Unassigned	Unassigned	Unassigned	preVC_1	Clustered	VC_1_0	460	0.8166	1	7.87484	0.8166	0.9695	0	0	0	0	0	0
AAJFBR010000018.1~|~Salmonella~enterica~PNUSAS081712	Unassigned	Unassigned	Unassigned	Unassigned	Unassigned	Unassigned	preVC_1	Clustered	VC_1_0	460	0.8166	1	7.87484	0.8166	0.9695	0	0	0	0	0	0
AAJFLL010000047.1~|~Salmonella~enterica~subsp.~enterica~serovar~Veneziana~779140	Unassigned	Unassigned	Unassigned	Unassigned	Unassigned	Unassigned	preVC_1	Clustered	VC_1_0	460	0.8166	1	7.87484	0.8166	0.9695	0	0	0	0	0	0
AAJLIP010000022.1~|~Salmonella~enterica~subsp.~enterica~serovar~Newport~FDA718439~2-1	Unassigned	Unassigned	Unassigned	Unassigned	Unassigned	Unassigned	preVC_1	Clustered	VC_1_0	460	0.8166	1	7.87484	0.8166	0.9695	0	0	0	0	0	0
AAJNYW010000018.1~|~Salmonella~enterica~subsp.~enterica~serovar~Derby~91968	Unassigned	Unassigned	Unassigned	Unassigned	Unassigned	Unassigned	preVC_1	Clustered	VC_1_0	460	0.8166	1	7.87484	0.8166	0.9695	0	0	0	0	0	0
AAKKEF010000021.1~|~Salmonella~enterica~subsp.~enterica~serovar~Urbana~PNUSAS007200	Unassigned	Unassigned	Unassigned	Unassigned	Unassigned	Unassigned	preVC_1	Clustered	VC_1_0	460	0.8166	1	7.87484	0.8166	0.9695	0	0	0	0	0	0
AAKLEJ010000020.1~|~Salmonella~enterica~subsp.~enterica~serovar~Montevideo~PNUSAS041284	Unassigned	Unassigned	Unassigned	Unassigned	Unassigned	Unassigned	preVC_1	Clustered	VC_1_0	460	0.8166	1	7.87484	0.8166	0.9695	0	0	0	0	0	0
AAKQRE010000023.1~|~Salmonella~enterica~subsp.~enterica~serovar~Typhimurium~FSIS1606196	Unassigned	Unassigned	Unassigned	Unassigned	Unassigned	Unassigned	preVC_1	Clustered	VC_1_0	460	0.8166	1	7.87484	0.8166	0.9695	0	0	0	0	0	0
AAKROU010000031.1~|~Salmonella~enterica~subsp.~enterica~serovar~Typhimurium~	Unassigned	Unassigned	Unassigned	Unassigned	Unassigned	Unassigned	preVC_1	Clustered	VC_1_0	460	0.8166	1	7.87484	0.8166	0.9695	0	0	0	0	0	0
AAKTNZ010000027.1~|~Salmonella~enterica~subsp.~enterica~serovar~Tennessee~801387	Unassigned	Unassigned	Unassigned	Unassigned	Unassigned	Unassigned	preVC_1	Clustered	VC_1_0	460	0.8166	1	7.87484	0.8166	0.9695	0	0	0	0	0	0
AAKUDS010000043.1~|~Salmonella~enterica~subsp.~enterica~serovar~Derby~80598	Unassigned	Unassigned	Unassigned	Unassigned	Unassigned	Unassigned	preVC_1	Clustered	VC_1_0	460	0.8166	1	7.87484	0.8166	0.9695	0	0	0	0	0	0
AAKXHR010000038.1~|~Salmonella~enterica~subsp.~enterica~serovar~Typhimurium~FDA202146-11	Unassigned	Unassigned	Unassigned	Unassigned	Unassigned	Unassigned	preVC_1	Clustered	VC_1_0	460	0.8166	1	7.87484	0.8166	0.9695	0	0	0	0	0	0
AALDCJ010000042.1~|~Salmonella~enterica~subsp.~enterica~serovar~Brunei~20911	Unassigned	Unassigned	Unassigned	Unassigned	Unassigned	Unassigned	preVC_1	Clustered	VC_1_0	460	0.8166	1	7.87484	0.8166	0.9695	0	0	0	0	0	0
AALDMV010000039.1~|~Salmonella~enterica~subsp.~enterica~serovar~Braenderup~21859	Unassigned	Unassigned	Unassigned	Unassigned	Unassigned	Unassigned	preVC_1	Clustered	VC_1_0	460	0.8166	1	7.87484	0.8166	0.9695	0	0	0	0	0	0
AALDXE010000048.1~|~Salmonella~enterica~subsp.~enterica~serovar~Anatum~3776	Unassigned	Unassigned	Unassigned	Unassigned	Unassigned	Unassigned	preVC_1	Clustered	VC_1_0	460	0.8166	1	7.87484	0.8166	0.9695	0	0	0	0	0	0
AALDXO010000021.1~|~Salmonella~enterica~subsp.~enterica~serovar~Saintpaul~97244	Unassigned	Unassigned	Unassigned	Unassigned	Unassigned	Unassigned	preVC_1	Clustered	VC_1_0	460	0.8166	1	7.87484	0.8166	0.9695	0	0	0	0	0	0
AALGJQ010000037.1~|~Salmonella~enterica~subsp.~enterica~serovar~Brunei~53128	Unassigned	Unassigned	Unassigned	Unassigned	Unassigned	Unassigned	preVC_1	Clustered	VC_1_0	460	0.8166	1	7.87484	0.8166	0.9695	0	0	0	0	0	0
AALKPC010000021.1~|~Salmonella~enterica~subsp.~enterica~serovar~Newport~812284	Unassigned	Unassigned	Unassigned	Unassigned	Unassigned	Unassigned	preVC_1	Clustered	VC_1_0	460	0.8166	1	7.87484	0.8166	0.9695	0	0	0	0	0	0
AALLPO010000038.1~|~Salmonella~enterica~subsp.~enterica~serovar~Shubra~128242	Unassigned	Unassigned	Unassigned	Unassigned	Unassigned	Unassigned	preVC_1	Clustered	VC_1_0	460	0.8166	1	7.87484	0.8166	0.9695	0	0	0	0	0	0
AALLPT010000036.1~|~Salmonella~enterica~subsp.~enterica~serovar~Thompson~154847	Unassigned	Unassigned	Unassigned	Unassigned	Unassigned	Unassigned	preVC_1	Clustered	VC_1_0	460	0.8166	1	7.87484	0.8166	0.9695	0	0	0	0	0	0
AALMCE010000026.1~|~Salmonella~enterica~subsp.~enterica~serovar~Typhimurium~809978	Unassigned	Unassigned	Unassigned	Unassigned	Unassigned	Unassigned	preVC_1	Clustered	VC_1_0	460	0.8166	1	7.87484	0.8166	0.9695	0	0	0	0	0	0
AALQYE010000030.1~|~Salmonella~enterica~subsp.~enterica~serovar~Infantis~816243	Unassigned	Unassigned	Unassigned	Unassigned	Unassigned	Unassigned	preVC_1	Clustered	VC_1_0	460	0.8166	1	7.87484	0.8166	0.9695	0	0	0	0	0	0
AALWSS010000018.1~|~Salmonella~enterica~subsp.~enterica~serovar~Newport~FDA468900~1-1	Unassigned	Unassigned	Unassigned	Unassigned	Unassigned	Unassigned	preVC_1	Clustered	VC_1_0	460	0.8166	1	7.87484	0.8166	0.9695	0	0	0	0	0	0
AALXUM010000036.1~|~Salmonella~enterica~subsp.~enterica~serovar~Typhimurium~	Unassigned	Unassigned	Unassigned	Unassigned	Unassigned	Unassigned	preVC_1	Clustered	VC_1_0	460	0.8166	1	7.87484	0.8166	0.9695	0	0	0	0	0	0
AALYRW010000027.1~|~Salmonella~enterica~subsp.~enterica~serovar~Enteritidis~173558	Unassigned	Unassigned	Unassigned	Unassigned	Unassigned	Unassigned	preVC_1	Clustered	VC_1_0	460	0.8166	1	7.87484	0.8166	0.9695	0	0	0	0	0	0
AAMFVM010000031.1~|~Salmonella~enterica~subsp.~enterica~serovar~Tennessee~PNUSAS012725	Unassigned	Unassigned	Unassigned	Unassigned	Unassigned	Unassigned	preVC_1	Clustered	VC_1_0	460	0.8166	1	7.87484	0.8166	0.9695	0	0	0	0	0	0
AAMHVL010000013.1~|~Salmonella~enterica~PNUSAS011897	Unassigned	Unassigned	Unassigned	Unassigned	Unassigned	Unassigned	preVC_1	Clustered	VC_1_0	460	0.8166	1	7.87484	0.8166	0.9695	0	0	0	0	0	0
AAMIJG010000037.1~|~Salmonella~enterica~subsp.~enterica~serovar~Goverdhan~335541	Unassigned	Unassigned	Unassigned	Unassigned	Unassigned	Unassigned	preVC_1	Clustered	VC_1_0	460	0.8166	1	7.87484	0.8166	0.9695	0	0	0	0	0	0
AAMONK010000022.1~|~Salmonella~enterica~PNUSAS111276	Unassigned	Unassigned	Unassigned	Unassigned	Unassigned	Unassigned	preVC_1	Clustered	VC_1_0	460	0.8166	1	7.87484	0.8166	0.9695	0	0	0	0	0	0
AAMQUE010000028.1~|~Salmonella~enterica~subsp.~enterica~serovar~Typhimurium~824472	Unassigned	Unassigned	Unassigned	Unassigned	Unassigned	Unassigned	preVC_1	Clustered	VC_1_0	460	0.8166	1	7.87484	0.8166	0.9695	0	0	0	0	0	0
AAMTTV010000032.1~|~Salmonella~enterica~subsp.~enterica~serovar~Typhimurium~PNUSAS018730	Unassigned	Unassigned	Unassigned	Unassigned	Unassigned	Unassigned	preVC_1	Clustered	VC_1_0	460	0.8166	1	7.87484	0.8166	0.9695	0	0	0	0	0	0
AAMVKK010000044.1~|~Salmonella~enterica~subsp.~enterica~serovar~Typhimurium~	Unassigned	Unassigned	Unassigned	Unassigned	Unassigned	Unassigned	preVC_1	Clustered	VC_1_0	460	0.8166	1	7.87484	0.8166	0.9695	0	0	0	0	0	0
AAMZGY010000031.1~|~Salmonella~enterica~subsp.~enterica~serovar~Poona~104241	Unassigned	Unassigned	Unassigned	Unassigned	Unassigned	Unassigned	preVC_1	Clustered	VC_1_0	460	0.8166	1	7.87484	0.8166	0.9695	0	0	0	0	0	0
AANBFM010000021.1~|~Salmonella~enterica~subsp.~enterica~serovar~Kambole~823462	Unassigned	Unassigned	Unassigned	Unassigned	Unassigned	Unassigned	preVC_1	Clustered	VC_1_0	460	0.8166	1	7.87484	0.8166	0.9695	0	0	0	0	0	0
AANJQW010000014.1~|~Salmonella~enterica~subsp.~enterica~serovar~Reading~PNCS002361	Unassigned	Unassigned	Unassigned	Unassigned	Unassigned	Unassigned	preVC_1	Clustered	VC_1_0	460	0.8166	1	7.87484	0.8166	0.9695	0	0	0	0	0	0
AANPCA010000027.1~|~Salmonella~bongori~461983	Unassigned	Unassigned	Unassigned	Unassigned	Unassigned	Unassigned	preVC_1	Clustered	VC_1_0	460	0.8166	1	7.87484	0.8166	0.9695	0	0	0	0	0	0
AANPCM010000028.1~|~Salmonella~bongori~PNUSAS088562	Unassigned	Unassigned	Unassigned	Unassigned	Unassigned	Unassigned	preVC_1	Clustered	VC_1_0	460	0.8166	1	7.87484	0.8166	0.9695	0	0	0	0	0	0
AANPGI010000037.1~|~Salmonella~enterica~subsp.~enterica~serovar~Bovismorbificans~45578	Unassigned	Unassigned	Unassigned	Unassigned	Unassigned	Unassigned	preVC_1	Clustered	VC_1_0	460	0.8166	1	7.87484	0.8166	0.9695	0	0	0	0	0	0
AANQLU010000035.1~|~Salmonella~enterica~subsp.~enterica~70639	Unassigned	Unassigned	Unassigned	Unassigned	Unassigned	Unassigned	preVC_1	Clustered	VC_1_0	460	0.8166	1	7.87484	0.8166	0.9695	0	0	0	0	0	0
AANURB010000029.1~|~Salmonella~enterica~subsp.~houtenae~FNE0069	Unassigned	Unassigned	Unassigned	Unassigned	Unassigned	Unassigned	preVC_1	Clustered	VC_1_0	460	0.8166	1	7.87484	0.8166	0.9695	0	0	0	0	0	0
AANUXD010000026.1~|~Salmonella~enterica~subsp.~diarizonae~337041	Unassigned	Unassigned	Unassigned	Unassigned	Unassigned	Unassigned	preVC_1	Clustered	VC_1_0	460	0.8166	1	7.87484	0.8166	0.9695	0	0	0	0	0	0
AANYTH010000028.1~|~Salmonella~enterica~subsp.~houtenae~FDA523671	Unassigned	Unassigned	Unassigned	Unassigned	Unassigned	Unassigned	preVC_1	Clustered	VC_1_0	460	0.8166	1	7.87484	0.8166	0.9695	0	0	0	0	0	0
AANYTQ010000036.1~|~Salmonella~enterica~subsp.~enterica~serovar~Derby~18636	Unassigned	Unassigned	Unassigned	Unassigned	Unassigned	Unassigned	preVC_1	Clustered	VC_1_0	460	0.8166	1	7.87484	0.8166	0.9695	0	0	0	0	0	0
AANZRY010000025.1~|~Salmonella~enterica~subsp.~enterica~serovar~Ramatgan~PNUSAS015250	Unassigned	Unassigned	Unassigned	Unassigned	Unassigned	Unassigned	preVC_1	Clustered	VC_1_0	460	0.8166	1	7.87484	0.8166	0.9695	0	0	0	0	0	0
AAOAJG010000036.1~|~Salmonella~enterica~subsp.~enterica~serovar~Braenderup~PNUSAS005747	Unassigned	Unassigned	Unassigned	Unassigned	Unassigned	Unassigned	preVC_1	Clustered	VC_1_0	460	0.8166	1	7.87484	0.8166	0.9695	0	0	0	0	0	0
AAOBBC010000024.1~|~Salmonella~enterica~subsp.~enterica~serovar~Kokomlemle~PNUSAS002144	Unassigned	Unassigned	Unassigned	Unassigned	Unassigned	Unassigned	preVC_1	Clustered	VC_1_0	460	0.8166	1	7.87484	0.8166	0.9695	0	0	0	0	0	0
AAODBI010000021.1~|~Salmonella~enterica~subsp.~enterica~serovar~Bredeney~PNUSAS032784	Unassigned	Unassigned	Unassigned	Unassigned	Unassigned	Unassigned	preVC_1	Clustered	VC_1_0	460	0.8166	1	7.87484	0.8166	0.9695	0	0	0	0	0	0
AAODZD010000027.1~|~Salmonella~enterica~subsp.~diarizonae~256147	Unassigned	Unassigned	Unassigned	Unassigned	Unassigned	Unassigned	preVC_1	Clustered	VC_1_0	460	0.8166	1	7.87484	0.8166	0.9695	0	0	0	0	0	0
AAOEHR010000038.1~|~Salmonella~enterica~subsp.~enterica~serovar~Shubra~PNUSAS030722	Unassigned	Unassigned	Unassigned	Unassigned	Unassigned	Unassigned	preVC_1	Clustered	VC_1_0	460	0.8166	1	7.87484	0.8166	0.9695	0	0	0	0	0	0
AAOFPA010000036.1~|~Salmonella~enterica~subsp.~enterica~FDA327149	Unassigned	Unassigned	Unassigned	Unassigned	Unassigned	Unassigned	preVC_1	Clustered	VC_1_0	460	0.8166	1	7.87484	0.8166	0.9695	0	0	0	0	0	0
AAOGVS010000017.1~|~Salmonella~enterica~subsp.~enterica~FNE0101	Unassigned	Unassigned	Unassigned	Unassigned	Unassigned	Unassigned	preVC_1	Clustered	VC_1_0	460	0.8166	1	7.87484	0.8166	0.9695	0	0	0	0	0	0
AAOHBS010000033.1~|~Salmonella~enterica~subsp.~enterica~32461	Unassigned	Unassigned	Unassigned	Unassigned	Unassigned	Unassigned	preVC_1	Clustered	VC_1_0	460	0.8166	1	7.87484	0.8166	0.9695	0	0	0	0	0	0
AAOHHH010000031.1~|~Salmonella~enterica~subsp.~enterica~serovar~Ealing~83295	Unassigned	Unassigned	Unassigned	Unassigned	Unassigned	Unassigned	preVC_1	Clustered	VC_1_0	460	0.8166	1	7.87484	0.8166	0.9695	0	0	0	0	0	0
AAOINO010000032.1~|~Salmonella~enterica~	Unassigned	Unassigned	Unassigned	Unassigned	Unassigned	Unassigned	preVC_1	Clustered	VC_1_0	460	0.8166	1	7.87484	0.8166	0.9695	0	0	0	0	0	0
AAOISK010000026.1~|~Salmonella~enterica~subsp.~enterica~serovar~Poona~FNE0199	Unassigned	Unassigned	Unassigned	Unassigned	Unassigned	Unassigned	preVC_1	Clustered	VC_1_0	460	0.8166	1	7.87484	0.8166	0.9695	0	0	0	0	0	0
AAOIVW010000031.1~|~Salmonella~enterica~subsp.~enterica~FNE0158	Unassigned	Unassigned	Unassigned	Unassigned	Unassigned	Unassigned	preVC_1	Clustered	VC_1_0	460	0.8166	1	7.87484	0.8166	0.9695	0	0	0	0	0	0
AAOIWQ010000031.1~|~Salmonella~enterica~subsp.~enterica~serovar~Livingstone~80561	Unassigned	Unassigned	Unassigned	Unassigned	Unassigned	Unassigned	preVC_1	Clustered	VC_1_0	460	0.8166	1	7.87484	0.8166	0.9695	0	0	0	0	0	0
AAOJKJ010000041.1~|~Salmonella~enterica~subsp.~enterica~serovar~Farmsen~FDA816012~C2-J	Unassigned	Unassigned	Unassigned	Unassigned	Unassigned	Unassigned	preVC_1	Clustered	VC_1_0	460	0.8166	1	7.87484	0.8166	0.9695	0	0	0	0	0	0
AAOJMB010000035.1~|~Salmonella~enterica~subsp.~enterica~serovar~Baguida~MDH-2014-00106	Unassigned	Unassigned	Unassigned	Unassigned	Unassigned	Unassigned	preVC_1	Clustered	VC_1_0	460	0.8166	1	7.87484	0.8166	0.9695	0	0	0	0	0	0
AAOJSL010000036.1~|~Salmonella~enterica~subsp.~enterica~serovar~Richmond~69713	Unassigned	Unassigned	Unassigned	Unassigned	Unassigned	Unassigned	preVC_1	Clustered	VC_1_0	460	0.8166	1	7.87484	0.8166	0.9695	0	0	0	0	0	0
AAONEQ010000023.1~|~Salmonella~enterica~subsp.~enterica~serovar~Telelkebir~PNUSAS006040	Unassigned	Unassigned	Unassigned	Unassigned	Unassigned	Unassigned	preVC_1	Clustered	VC_1_0	460	0.8166	1	7.87484	0.8166	0.9695	0	0	0	0	0	0
AAONQR010000020.1~|~Salmonella~enterica~PNUSAS009809	Unassigned	Unassigned	Unassigned	Unassigned	Unassigned	Unassigned	preVC_1	Clustered	VC_1_0	460	0.8166	1	7.87484	0.8166	0.9695	0	0	0	0	0	0
AAORDL010000033.1~|~Salmonella~enterica~subsp.~enterica~serovar~Thompson~857226	Unassigned	Unassigned	Unassigned	Unassigned	Unassigned	Unassigned	preVC_1	Clustered	VC_1_0	460	0.8166	1	7.87484	0.8166	0.9695	0	0	0	0	0	0
AAOUGU010000014.1~|~Salmonella~enterica~2016AM-0977	Unassigned	Unassigned	Unassigned	Unassigned	Unassigned	Unassigned	preVC_1	Clustered	VC_1_0	460	0.8166	1	7.87484	0.8166	0.9695	0	0	0	0	0	0
AAOXWJ010000029.1~|~Salmonella~enterica~subsp.~enterica~serovar~Richmond~296238	Unassigned	Unassigned	Unassigned	Unassigned	Unassigned	Unassigned	preVC_1	Clustered	VC_1_0	460	0.8166	1	7.87484	0.8166	0.9695	0	0	0	0	0	0
AAOZLG010000030.1~|~Salmonella~enterica~subsp.~enterica~FDA274557	Unassigned	Unassigned	Unassigned	Unassigned	Unassigned	Unassigned	preVC_1	Clustered	VC_1_0	460	0.8166	1	7.87484	0.8166	0.9695	0	0	0	0	0	0
AAOZNK010000020.1~|~Salmonella~enterica~subsp.~enterica~FDA184461	Unassigned	Unassigned	Unassigned	Unassigned	Unassigned	Unassigned	preVC_1	Clustered	VC_1_0	460	0.8166	1	7.87484	0.8166	0.9695	0	0	0	0	0	0
AAPBDI010000031.1~|~Salmonella~enterica~subsp.~enterica~serovar~Java~267804	Unassigned	Unassigned	Unassigned	Unassigned	Unassigned	Unassigned	preVC_1	Clustered	VC_1_0	460	0.8166	1	7.87484	0.8166	0.9695	0	0	0	0	0	0
AAPBSB010000018.1~|~Salmonella~enterica~subsp.~enterica~serovar~Typhimurium~PNUSAS028967	Unassigned	Unassigned	Unassigned	Unassigned	Unassigned	Unassigned	preVC_1	Clustered	VC_1_0	460	0.8166	1	7.87484	0.8166	0.9695	0	0	0	0	0	0
AAPDBN010000034.1~|~Salmonella~enterica~subsp.~enterica~serovar~Heidelberg~H124060495	Unassigned	Unassigned	Unassigned	Unassigned	Unassigned	Unassigned	preVC_1	Clustered	VC_1_0	460	0.8166	1	7.87484	0.8166	0.9695	0	0	0	0	0	0
AAPDET010000015.1~|~Salmonella~enterica~PNUSAS115185	Unassigned	Unassigned	Unassigned	Unassigned	Unassigned	Unassigned	preVC_1	Clustered	VC_1_0	460	0.8166	1	7.87484	0.8166	0.9695	0	0	0	0	0	0
AAPEMD010000026.1~|~Salmonella~enterica~subsp.~enterica~serovar~Derby~888657	Unassigned	Unassigned	Unassigned	Unassigned	Unassigned	Unassigned	preVC_1	Clustered	VC_1_0	460	0.8166	1	7.87484	0.8166	0.9695	0	0	0	0	0	0
AAPFXT010000038.1~|~Salmonella~enterica~subsp.~enterica~serovar~Typhimurium~57660	Unassigned	Unassigned	Unassigned	Unassigned	Unassigned	Unassigned	preVC_1	Clustered	VC_1_0	460	0.8166	1	7.87484	0.8166	0.9695	0	0	0	0	0	0
AAPGTH010000042.1~|~Salmonella~enterica~subsp.~enterica~90176	Unassigned	Unassigned	Unassigned	Unassigned	Unassigned	Unassigned	preVC_1	Clustered	VC_1_0	460	0.8166	1	7.87484	0.8166	0.9695	0	0	0	0	0	0
AAPHFT010000019.1~|~Salmonella~enterica~subsp.~enterica~serovar~Kottbus~PNUSAS003701	Unassigned	Unassigned	Unassigned	Unassigned	Unassigned	Unassigned	preVC_1	Clustered	VC_1_0	460	0.8166	1	7.87484	0.8166	0.9695	0	0	0	0	0	0
AAPHLH010000036.1~|~Salmonella~enterica~subsp.~enterica~serovar~Typhimurium~78665	Unassigned	Unassigned	Unassigned	Unassigned	Unassigned	Unassigned	preVC_1	Clustered	VC_1_0	460	0.8166	1	7.87484	0.8166	0.9695	0	0	0	0	0	0
AAPIFW010000026.1~|~Salmonella~enterica~subsp.~enterica~serovar~Beaudesert~PNUSAS018565	Unassigned	Unassigned	Unassigned	Unassigned	Unassigned	Unassigned	preVC_1	Clustered	VC_1_0	460	0.8166	1	7.87484	0.8166	0.9695	0	0	0	0	0	0
AAPKQQ010000030.1~|~Salmonella~enterica~subsp.~enterica~serovar~Vitkin~417318	Unassigned	Unassigned	Unassigned	Unassigned	Unassigned	Unassigned	preVC_1	Clustered	VC_1_0	460	0.8166	1	7.87484	0.8166	0.9695	0	0	0	0	0	0
AAPLES010000015.1~|~Salmonella~enterica~subsp.~enterica~serovar~Javiana~PNUSAS040822	Unassigned	Unassigned	Unassigned	Unassigned	Unassigned	Unassigned	preVC_1	Clustered	VC_1_0	460	0.8166	1	7.87484	0.8166	0.9695	0	0	0	0	0	0
AAPOKP010000023.1~|~Salmonella~enterica~PNUSAS129565	Unassigned	Unassigned	Unassigned	Unassigned	Unassigned	Unassigned	preVC_1	Clustered	VC_1_0	460	0.8166	1	7.87484	0.8166	0.9695	0	0	0	0	0	0
AAPPHQ010000028.1~|~Salmonella~enterica~subsp.~enterica~serovar~Newport~877914	Unassigned	Unassigned	Unassigned	Unassigned	Unassigned	Unassigned	preVC_1	Clustered	VC_1_0	460	0.8166	1	7.87484	0.8166	0.9695	0	0	0	0	0	0
AAPQQJ010000034.1~|~Salmonella~enterica~subsp.~enterica~serovar~Typhimurium~835814	Unassigned	Unassigned	Unassigned	Unassigned	Unassigned	Unassigned	preVC_1	Clustered	VC_1_0	460	0.8166	1	7.87484	0.8166	0.9695	0	0	0	0	0	0
AAPTAE010000029.1~|~Salmonella~enterica~PNUSAS132379	Unassigned	Unassigned	Unassigned	Unassigned	Unassigned	Unassigned	preVC_1	Clustered	VC_1_0	460	0.8166	1	7.87484	0.8166	0.9695	0	0	0	0	0	0
AAPYPV010000029.1~|~Salmonella~enterica~subsp.~enterica~serovar~Java~PNUSAS008390	Unassigned	Unassigned	Unassigned	Unassigned	Unassigned	Unassigned	preVC_1	Clustered	VC_1_0	460	0.8166	1	7.87484	0.8166	0.9695	0	0	0	0	0	0
AAPYYJ010000045.1~|~Salmonella~enterica~subsp.~enterica~serovar~Waral~	Unassigned	Unassigned	Unassigned	Unassigned	Unassigned	Unassigned	preVC_1	Clustered	VC_1_0	460	0.8166	1	7.87484	0.8166	0.9695	0	0	0	0	0	0
AAQAOM010000042.1~|~Salmonella~enterica~subsp.~enterica~72271	Unassigned	Unassigned	Unassigned	Unassigned	Unassigned	Unassigned	preVC_1	Clustered	VC_1_0	460	0.8166	1	7.87484	0.8166	0.9695	0	0	0	0	0	0
AAQDCR010000020.1~|~Salmonella~enterica~PNUSAS088917	Unassigned	Unassigned	Unassigned	Unassigned	Unassigned	Unassigned	preVC_1	Clustered	VC_1_0	460	0.8166	1	7.87484	0.8166	0.9695	0	0	0	0	0	0
AAQDTM010000015.1~|~Salmonella~enterica~PNUSAS134268	Unassigned	Unassigned	Unassigned	Unassigned	Unassigned	Unassigned	preVC_1	Clustered	VC_1_0	460	0.8166	1	7.87484	0.8166	0.9695	0	0	0	0	0	0
AAQMVS010000044.1~|~Salmonella~enterica~PNUSAS033021	Unassigned	Unassigned	Unassigned	Unassigned	Unassigned	Unassigned	preVC_1	Clustered	VC_1_0	460	0.8166	1	7.87484	0.8166	0.9695	0	0	0	0	0	0
AARJBV010000027.1~|~Salmonella~enterica~PNUSAS140634	Unassigned	Unassigned	Unassigned	Unassigned	Unassigned	Unassigned	preVC_1	Clustered	VC_1_0	460	0.8166	1	7.87484	0.8166	0.9695	0	0	0	0	0	0
AATYCA010000015.1~|~Salmonella~enterica~PNUSAS153982	Unassigned	Unassigned	Unassigned	Unassigned	Unassigned	Unassigned	preVC_1	Clustered	VC_1_0	460	0.8166	1	7.87484	0.8166	0.9695	0	0	0	0	0	0
AAUJEE010000031.1~|~Salmonella~enterica~PNUSAS155489	Unassigned	Unassigned	Unassigned	Unassigned	Unassigned	Unassigned	preVC_1	Clustered	VC_1_0	460	0.8166	1	7.87484	0.8166	0.9695	0	0	0	0	0	0
AAVOVJ010000016.1~|~Salmonella~enterica~PNUSAS162849	Unassigned	Unassigned	Unassigned	Unassigned	Unassigned	Unassigned	preVC_1	Clustered	VC_1_0	460	0.8166	1	7.87484	0.8166	0.9695	0	0	0	0	0	0
AAWFHW010000032.1~|~Salmonella~enterica~subsp.~enterica~serovar~Typhimurium~988285	Unassigned	Unassigned	Unassigned	Unassigned	Unassigned	Unassigned	preVC_1	Clustered	VC_1_0	460	0.8166	1	7.87484	0.8166	0.9695	0	0	0	0	0	0
AAWFMK010000026.1~|~Salmonella~enterica~subsp.~enterica~serovar~Enteritidis~987743	Unassigned	Unassigned	Unassigned	Unassigned	Unassigned	Unassigned	preVC_1	Clustered	VC_1_0	460	0.8166	1	7.87484	0.8166	0.9695	0	0	0	0	0	0
AAWIOW010000035.1~|~Salmonella~enterica~subsp.~enterica~serovar~Weltevreden~FDA184293-21	Unassigned	Unassigned	Unassigned	Unassigned	Unassigned	Unassigned	preVC_1	Clustered	VC_1_0	460	0.8166	1	7.87484	0.8166	0.9695	0	0	0	0	0	0
AAWOKU010000025.1~|~Salmonella~enterica~PNUSAS176002	Unassigned	Unassigned	Unassigned	Unassigned	Unassigned	Unassigned	preVC_1	Clustered	VC_1_0	460	0.8166	1	7.87484	0.8166	0.9695	0	0	0	0	0	0
AAWWSY010000037.1~|~Salmonella~enterica~subsp.~enterica~serovar~Typhimurium~836970	Unassigned	Unassigned	Unassigned	Unassigned	Unassigned	Unassigned	preVC_1	Clustered	VC_1_0	460	0.8166	1	7.87484	0.8166	0.9695	0	0	0	0	0	0
AAXRPT010000027.1~|~Salmonella~enterica~subsp.~enterica~serovar~Saintpaul~1036557	Unassigned	Unassigned	Unassigned	Unassigned	Unassigned	Unassigned	preVC_1	Clustered	VC_1_0	460	0.8166	1	7.87484	0.8166	0.9695	0	0	0	0	0	0
AAYASF010000023.1~|~Salmonella~enterica~PNUSAS115118	Unassigned	Unassigned	Unassigned	Unassigned	Unassigned	Unassigned	preVC_1	Clustered	VC_1_0	460	0.8166	1	7.87484	0.8166	0.9695	0	0	0	0	0	0
AAYNBP010000050.1~|~Salmonella~enterica~PNUSAS187767	Unassigned	Unassigned	Unassigned	Unassigned	Unassigned	Unassigned	preVC_1	Clustered	VC_1_0	460	0.8166	1	7.87484	0.8166	0.9695	0	0	0	0	0	0
AAYVBN010000032.1~|~Salmonella~enterica~subsp.~enterica~serovar~Newport~PNCS001817	Unassigned	Unassigned	Unassigned	Unassigned	Unassigned	Unassigned	preVC_1	Clustered	VC_1_0	460	0.8166	1	7.87484	0.8166	0.9695	0	0	0	0	0	0
AAYXFY010000026.1~|~Salmonella~enterica~PNUSAS192324	Unassigned	Unassigned	Unassigned	Unassigned	Unassigned	Unassigned	preVC_1	Clustered	VC_1_0	460	0.8166	1	7.87484	0.8166	0.9695	0	0	0	0	0	0
AAZBAV010000018.1~|~Salmonella~enterica~PNUSAS191638	Unassigned	Unassigned	Unassigned	Unassigned	Unassigned	Unassigned	preVC_1	Clustered	VC_1_0	460	0.8166	1	7.87484	0.8166	0.9695	0	0	0	0	0	0
AAZKQE010000035.1~|~Salmonella~enterica~subsp.~enterica~serovar~Wangata~1120318	Unassigned	Unassigned	Unassigned	Unassigned	Unassigned	Unassigned	preVC_1	Clustered	VC_1_0	460	0.8166	1	7.87484	0.8166	0.9695	0	0	0	0	0	0
AAZSIK010000015.1~|~Salmonella~enterica~PNUSAS196723	Unassigned	Unassigned	Unassigned	Unassigned	Unassigned	Unassigned	preVC_1	Clustered	VC_1_0	460	0.8166	1	7.87484	0.8166	0.9695	0	0	0	0	0	0
AAZULV010000022.1~|~Salmonella~enterica~AUSMDU00017915	Unassigned	Unassigned	Unassigned	Unassigned	Unassigned	Unassigned	preVC_1	Clustered	VC_1_0	460	0.8166	1	7.87484	0.8166	0.9695	0	0	0	0	0	0
AAZUNV010000038.1~|~Salmonella~enterica~AUSMDU00004678	Unassigned	Unassigned	Unassigned	Unassigned	Unassigned	Unassigned	preVC_1	Clustered	VC_1_0	460	0.8166	1	7.87484	0.8166	0.9695	0	0	0	0	0	0
AAZUQZ010000032.1~|~Salmonella~enterica~AUSMDU00005055	Unassigned	Unassigned	Unassigned	Unassigned	Unassigned	Unassigned	preVC_1	Clustered	VC_1_0	460	0.8166	1	7.87484	0.8166	0.9695	0	0	0	0	0	0
AAZVCP010000026.1~|~Salmonella~enterica~AUSMDU00033072	Unassigned	Unassigned	Unassigned	Unassigned	Unassigned	Unassigned	preVC_1	Clustered	VC_1_0	460	0.8166	1	7.87484	0.8166	0.9695	0	0	0	0	0	0
AAZVLO010000024.1~|~Salmonella~enterica~PNUSAS196889	Unassigned	Unassigned	Unassigned	Unassigned	Unassigned	Unassigned	preVC_1	Clustered	VC_1_0	460	0.8166	1	7.87484	0.8166	0.9695	0	0	0	0	0	0
AAZVPM010000031.1~|~Salmonella~enterica~AUSMDU00019394	Unassigned	Unassigned	Unassigned	Unassigned	Unassigned	Unassigned	preVC_1	Clustered	VC_1_0	460	0.8166	1	7.87484	0.8166	0.9695	0	0	0	0	0	0
AAZVSF010000031.1~|~Salmonella~enterica~AUSMDU00020199	Unassigned	Unassigned	Unassigned	Unassigned	Unassigned	Unassigned	preVC_1	Clustered	VC_1_0	460	0.8166	1	7.87484	0.8166	0.9695	0	0	0	0	0	0
AAZXMG010000039.1~|~Salmonella~enterica~AUSMDU00017454	Unassigned	Unassigned	Unassigned	Unassigned	Unassigned	Unassigned	preVC_1	Clustered	VC_1_0	460	0.8166	1	7.87484	0.8166	0.9695	0	0	0	0	0	0
ABACJN010000017.1~|~Salmonella~enterica~PNUSAS198095	Unassigned	Unassigned	Unassigned	Unassigned	Unassigned	Unassigned	preVC_1	Clustered	VC_1_0	460	0.8166	1	7.87484	0.8166	0.9695	0	0	0	0	0	0
ABAEPI010000022.1~|~Salmonella~enterica~FDA1157896-C001-001	Unassigned	Unassigned	Unassigned	Unassigned	Unassigned	Unassigned	preVC_1	Clustered	VC_1_0	460	0.8166	1	7.87484	0.8166	0.9695	0	0	0	0	0	0
ABAFFM010000018.1~|~Salmonella~enterica~subsp.~enterica~serovar~Tennessee~PNCS006244	Unassigned	Unassigned	Unassigned	Unassigned	Unassigned	Unassigned	preVC_1	Clustered	VC_1_0	460	0.8166	1	7.87484	0.8166	0.9695	0	0	0	0	0	0
ABAGFX010000018.1~|~Salmonella~enterica~PNUSAS199156	Unassigned	Unassigned	Unassigned	Unassigned	Unassigned	Unassigned	preVC_1	Clustered	VC_1_0	460	0.8166	1	7.87484	0.8166	0.9695	0	0	0	0	0	0
ABAOIQ010000023.1~|~Salmonella~enterica~PNUSAS201099	Unassigned	Unassigned	Unassigned	Unassigned	Unassigned	Unassigned	preVC_1	Clustered	VC_1_0	460	0.8166	1	7.87484	0.8166	0.9695	0	0	0	0	0	0
ABAQKY010000020.1~|~Salmonella~enterica~FDA1158733-C002-001	Unassigned	Unassigned	Unassigned	Unassigned	Unassigned	Unassigned	preVC_1	Clustered	VC_1_0	460	0.8166	1	7.87484	0.8166	0.9695	0	0	0	0	0	0
ABARKV010000025.1~|~Salmonella~enterica~PNUSAS204012	Unassigned	Unassigned	Unassigned	Unassigned	Unassigned	Unassigned	preVC_1	Clustered	VC_1_0	460	0.8166	1	7.87484	0.8166	0.9695	0	0	0	0	0	0
ABASVG010000021.1~|~Salmonella~enterica~PNUSAS204228	Unassigned	Unassigned	Unassigned	Unassigned	Unassigned	Unassigned	preVC_1	Clustered	VC_1_0	460	0.8166	1	7.87484	0.8166	0.9695	0	0	0	0	0	0
ABAUCI010000020.1~|~Salmonella~enterica~PNUSAS205876	Unassigned	Unassigned	Unassigned	Unassigned	Unassigned	Unassigned	preVC_1	Clustered	VC_1_0	460	0.8166	1	7.87484	0.8166	0.9695	0	0	0	0	0	0
ABAYNK010000016.1~|~Salmonella~enterica~PNUSAS207757	Unassigned	Unassigned	Unassigned	Unassigned	Unassigned	Unassigned	preVC_1	Clustered	VC_1_0	460	0.8166	1	7.87484	0.8166	0.9695	0	0	0	0	0	0
ABBDWK010000034.1~|~Salmonella~enterica~subsp.~enterica~serovar~Okatie~1241542	Unassigned	Unassigned	Unassigned	Unassigned	Unassigned	Unassigned	preVC_1	Clustered	VC_1_0	460	0.8166	1	7.87484	0.8166	0.9695	0	0	0	0	0	0
ABBJJV010000020.1~|~Salmonella~enterica~PNUSAS213111	Unassigned	Unassigned	Unassigned	Unassigned	Unassigned	Unassigned	preVC_1	Clustered	VC_1_0	460	0.8166	1	7.87484	0.8166	0.9695	0	0	0	0	0	0
ABBKOJ010000023.1~|~Salmonella~enterica~PNUSAS214047	Unassigned	Unassigned	Unassigned	Unassigned	Unassigned	Unassigned	preVC_1	Clustered	VC_1_0	460	0.8166	1	7.87484	0.8166	0.9695	0	0	0	0	0	0
ABBQWO010000024.1~|~Salmonella~enterica~PNUSAS218163	Unassigned	Unassigned	Unassigned	Unassigned	Unassigned	Unassigned	preVC_1	Clustered	VC_1_0	460	0.8166	1	7.87484	0.8166	0.9695	0	0	0	0	0	0
ABCKDM010000042.1~|~Salmonella~enterica~subsp.~enterica~serovar~Okatie~1371637	Unassigned	Unassigned	Unassigned	Unassigned	Unassigned	Unassigned	preVC_1	Clustered	VC_1_0	460	0.8166	1	7.87484	0.8166	0.9695	0	0	0	0	0	0
ABCKWP010000027.1~|~Salmonella~enterica~subsp.~enterica~serovar~Pomona~1343557	Unassigned	Unassigned	Unassigned	Unassigned	Unassigned	Unassigned	preVC_1	Clustered	VC_1_0	460	0.8166	1	7.87484	0.8166	0.9695	0	0	0	0	0	0
ABCNJG010000027.1~|~Salmonella~enterica~subsp.~enterica~serovar~Durham~1432846	Unassigned	Unassigned	Unassigned	Unassigned	Unassigned	Unassigned	preVC_1	Clustered	VC_1_0	460	0.8166	1	7.87484	0.8166	0.9695	0	0	0	0	0	0
ABCRJX010000027.1~|~Salmonella~enterica~subsp.~enterica~serovar~Typhimurium~1466099	Unassigned	Unassigned	Unassigned	Unassigned	Unassigned	Unassigned	preVC_1	Clustered	VC_1_0	460	0.8166	1	7.87484	0.8166	0.9695	0	0	0	0	0	0
ABCVYP010000013.1~|~Salmonella~enterica~PNUSAS159430	Unassigned	Unassigned	Unassigned	Unassigned	Unassigned	Unassigned	preVC_1	Clustered	VC_1_0	460	0.8166	1	7.87484	0.8166	0.9695	0	0	0	0	0	0
ABCXJW010000022.1~|~Salmonella~enterica~subsp.~enterica~serovar~Kambole~1488367	Unassigned	Unassigned	Unassigned	Unassigned	Unassigned	Unassigned	preVC_1	Clustered	VC_1_0	460	0.8166	1	7.87484	0.8166	0.9695	0	0	0	0	0	0
ABDFEF010000019.1~|~Salmonella~enterica~PNUSAS235450	Unassigned	Unassigned	Unassigned	Unassigned	Unassigned	Unassigned	preVC_1	Clustered	VC_1_0	460	0.8166	1	7.87484	0.8166	0.9695	0	0	0	0	0	0
ABDUYV010000029.1~|~Salmonella~enterica~subsp.~enterica~serovar~Durham~1522042	Unassigned	Unassigned	Unassigned	Unassigned	Unassigned	Unassigned	preVC_1	Clustered	VC_1_0	460	0.8166	1	7.87484	0.8166	0.9695	0	0	0	0	0	0
ABDVZO010000030.1~|~Salmonella~enterica~PNUSAS244261	Unassigned	Unassigned	Unassigned	Unassigned	Unassigned	Unassigned	preVC_1	Clustered	VC_1_0	460	0.8166	1	7.87484	0.8166	0.9695	0	0	0	0	0	0
ABEAQU010000039.1~|~Salmonella~enterica~subsp.~enterica~serovar~Enteritidis~1536254	Unassigned	Unassigned	Unassigned	Unassigned	Unassigned	Unassigned	preVC_1	Clustered	VC_1_0	460	0.8166	1	7.87484	0.8166	0.9695	0	0	0	0	0	0
ABEKZZ010000025.1~|~Salmonella~enterica~FDA1177078-C001-002	Unassigned	Unassigned	Unassigned	Unassigned	Unassigned	Unassigned	preVC_1	Clustered	VC_1_0	460	0.8166	1	7.87484	0.8166	0.9695	0	0	0	0	0	0
ABENTY010000050.1~|~Salmonella~enterica~subsp.~enterica~serovar~Richmond~1555286	Unassigned	Unassigned	Unassigned	Unassigned	Unassigned	Unassigned	preVC_1	Clustered	VC_1_0	460	0.8166	1	7.87484	0.8166	0.9695	0	0	0	0	0	0
ABEWBP010000024.1~|~Salmonella~enterica~PNUSAS256255	Unassigned	Unassigned	Unassigned	Unassigned	Unassigned	Unassigned	preVC_1	Clustered	VC_1_0	460	0.8166	1	7.87484	0.8166	0.9695	0	0	0	0	0	0
ABFANE010000027.1~|~Salmonella~enterica~subsp.~enterica~serovar~Orion~1571865	Unassigned	Unassigned	Unassigned	Unassigned	Unassigned	Unassigned	preVC_1	Clustered	VC_1_0	460	0.8166	1	7.87484	0.8166	0.9695	0	0	0	0	0	0
ABFFVW010000023.1~|~Salmonella~enterica~PNUSAS259902	Unassigned	Unassigned	Unassigned	Unassigned	Unassigned	Unassigned	preVC_1	Clustered	VC_1_0	460	0.8166	1	7.87484	0.8166	0.9695	0	0	0	0	0	0
ABFPXX010000014.1~|~Salmonella~enterica~PNUSAS264894	Unassigned	Unassigned	Unassigned	Unassigned	Unassigned	Unassigned	preVC_1	Clustered	VC_1_0	460	0.8166	1	7.87484	0.8166	0.9695	0	0	0	0	0	0
ABFSRE010000023.1~|~Salmonella~enterica~PNUSAS263732	Unassigned	Unassigned	Unassigned	Unassigned	Unassigned	Unassigned	preVC_1	Clustered	VC_1_0	460	0.8166	1	7.87484	0.8166	0.9695	0	0	0	0	0	0
ABFTMB010000029.1~|~Salmonella~enterica~PNUSAS263224	Unassigned	Unassigned	Unassigned	Unassigned	Unassigned	Unassigned	preVC_1	Clustered	VC_1_0	460	0.8166	1	7.87484	0.8166	0.9695	0	0	0	0	0	0
ABFVWA010000023.1~|~Salmonella~enterica~PNUSAS266519	Unassigned	Unassigned	Unassigned	Unassigned	Unassigned	Unassigned	preVC_1	Clustered	VC_1_0	460	0.8166	1	7.87484	0.8166	0.9695	0	0	0	0	0	0
ABGCKH010000014.1~|~Salmonella~enterica~PNUSAS269568	Unassigned	Unassigned	Unassigned	Unassigned	Unassigned	Unassigned	preVC_1	Clustered	VC_1_0	460	0.8166	1	7.87484	0.8166	0.9695	0	0	0	0	0	0
ABGDRA010000024.1~|~Salmonella~enterica~PNUSAS270478	Unassigned	Unassigned	Unassigned	Unassigned	Unassigned	Unassigned	preVC_1	Clustered	VC_1_0	460	0.8166	1	7.87484	0.8166	0.9695	0	0	0	0	0	0
ABGHGG010000014.1~|~Salmonella~enterica~PNUSAS272036	Unassigned	Unassigned	Unassigned	Unassigned	Unassigned	Unassigned	preVC_1	Clustered	VC_1_0	460	0.8166	1	7.87484	0.8166	0.9695	0	0	0	0	0	0
ABGMIV010000033.1~|~Salmonella~enterica~subsp.~enterica~serovar~Bareilly~1641565	Unassigned	Unassigned	Unassigned	Unassigned	Unassigned	Unassigned	preVC_1	Clustered	VC_1_0	460	0.8166	1	7.87484	0.8166	0.9695	0	0	0	0	0	0
ABGQAM010000013.1~|~Salmonella~enterica~PNUSAS276062	Unassigned	Unassigned	Unassigned	Unassigned	Unassigned	Unassigned	preVC_1	Clustered	VC_1_0	460	0.8166	1	7.87484	0.8166	0.9695	0	0	0	0	0	0
ABGUTK010000022.1~|~Salmonella~enterica~PNUSAS277454	Unassigned	Unassigned	Unassigned	Unassigned	Unassigned	Unassigned	preVC_1	Clustered	VC_1_0	460	0.8166	1	7.87484	0.8166	0.9695	0	0	0	0	0	0
ABHEKK010000016.1~|~Salmonella~enterica~PNUSAS281297	Unassigned	Unassigned	Unassigned	Unassigned	Unassigned	Unassigned	preVC_1	Clustered	VC_1_0	460	0.8166	1	7.87484	0.8166	0.9695	0	0	0	0	0	0
ABHFLY010000031.1~|~Salmonella~enterica~PNUSAS285061	Unassigned	Unassigned	Unassigned	Unassigned	Unassigned	Unassigned	preVC_1	Clustered	VC_1_0	460	0.8166	1	7.87484	0.8166	0.9695	0	0	0	0	0	0
ABHKJA010000024.1~|~Salmonella~enterica~PNUSAS287311	Unassigned	Unassigned	Unassigned	Unassigned	Unassigned	Unassigned	preVC_1	Clustered	VC_1_0	460	0.8166	1	7.87484	0.8166	0.9695	0	0	0	0	0	0
ABHOVA010000024.1~|~Salmonella~enterica~PNUSAS281080	Unassigned	Unassigned	Unassigned	Unassigned	Unassigned	Unassigned	preVC_1	Clustered	VC_1_0	460	0.8166	1	7.87484	0.8166	0.9695	0	0	0	0	0	0
ABHYJN010000021.1~|~Salmonella~enterica~PNUSAS292154	Unassigned	Unassigned	Unassigned	Unassigned	Unassigned	Unassigned	preVC_1	Clustered	VC_1_0	460	0.8166	1	7.87484	0.8166	0.9695	0	0	0	0	0	0
ABIJAX010000014.1~|~Salmonella~enterica~PNUSAS301679	Unassigned	Unassigned	Unassigned	Unassigned	Unassigned	Unassigned	preVC_1	Clustered	VC_1_0	460	0.8166	1	7.87484	0.8166	0.9695	0	0	0	0	0	0
ABIWXQ010000026.1~|~Salmonella~enterica~PNUSAS310252	Unassigned	Unassigned	Unassigned	Unassigned	Unassigned	Unassigned	preVC_1	Clustered	VC_1_0	460	0.8166	1	7.87484	0.8166	0.9695	0	0	0	0	0	0
ABJGYO010000021.1~|~Salmonella~enterica~PNUSAS308800	Unassigned	Unassigned	Unassigned	Unassigned	Unassigned	Unassigned	preVC_1	Clustered	VC_1_0	460	0.8166	1	7.87484	0.8166	0.9695	0	0	0	0	0	0
ABJONV010000027.1~|~Salmonella~enterica~subsp.~enterica~serovar~Bredeney~1771084	Unassigned	Unassigned	Unassigned	Unassigned	Unassigned	Unassigned	preVC_1	Clustered	VC_1_0	460	0.8166	1	7.87484	0.8166	0.9695	0	0	0	0	0	0
ABKCWK010000027.1~|~Salmonella~enterica~PNUSAS326323	Unassigned	Unassigned	Unassigned	Unassigned	Unassigned	Unassigned	preVC_1	Clustered	VC_1_0	460	0.8166	1	7.87484	0.8166	0.9695	0	0	0	0	0	0
ABKNMB010000024.1~|~Salmonella~enterica~PNUSAS331576	Unassigned	Unassigned	Unassigned	Unassigned	Unassigned	Unassigned	preVC_1	Clustered	VC_1_0	460	0.8166	1	7.87484	0.8166	0.9695	0	0	0	0	0	0
ABKPPN010000018.1~|~Salmonella~enterica~PNUSAS330110	Unassigned	Unassigned	Unassigned	Unassigned	Unassigned	Unassigned	preVC_1	Clustered	VC_1_0	460	0.8166	1	7.87484	0.8166	0.9695	0	0	0	0	0	0
ABKXBD010000020.1~|~Salmonella~enterica~PNUSAS335892	Unassigned	Unassigned	Unassigned	Unassigned	Unassigned	Unassigned	preVC_1	Clustered	VC_1_0	460	0.8166	1	7.87484	0.8166	0.9695	0	0	0	0	0	0
ABLAQA010000021.1~|~Salmonella~enterica~PNUSAS337104	Unassigned	Unassigned	Unassigned	Unassigned	Unassigned	Unassigned	preVC_1	Clustered	VC_1_0	460	0.8166	1	7.87484	0.8166	0.9695	0	0	0	0	0	0
ABLDSU010000025.1~|~Salmonella~enterica~PNUSAS338944	Unassigned	Unassigned	Unassigned	Unassigned	Unassigned	Unassigned	preVC_1	Clustered	VC_1_0	460	0.8166	1	7.87484	0.8166	0.9695	0	0	0	0	0	0
ABLEBR010000018.1~|~Salmonella~enterica~PNUSAS338610	Unassigned	Unassigned	Unassigned	Unassigned	Unassigned	Unassigned	preVC_1	Clustered	VC_1_0	460	0.8166	1	7.87484	0.8166	0.9695	0	0	0	0	0	0
ABLGLO010000040.1~|~Salmonella~enterica~subsp.~enterica~serovar~Montevideo~PNCS001581	Unassigned	Unassigned	Unassigned	Unassigned	Unassigned	Unassigned	preVC_1	Clustered	VC_1_0	460	0.8166	1	7.87484	0.8166	0.9695	0	0	0	0	0	0
ABLKZW010000021.1~|~Salmonella~enterica~PNUSAS341916	Unassigned	Unassigned	Unassigned	Unassigned	Unassigned	Unassigned	preVC_1	Clustered	VC_1_0	460	0.8166	1	7.87484	0.8166	0.9695	0	0	0	0	0	0
ABLNXU010000019.1~|~Salmonella~enterica~PNUSAS342774	Unassigned	Unassigned	Unassigned	Unassigned	Unassigned	Unassigned	preVC_1	Clustered	VC_1_0	460	0.8166	1	7.87484	0.8166	0.9695	0	0	0	0	0	0
ABLTMR010000015.1~|~Salmonella~enterica~PNUSAS377463	Unassigned	Unassigned	Unassigned	Unassigned	Unassigned	Unassigned	preVC_1	Clustered	VC_1_0	460	0.8166	1	7.87484	0.8166	0.9695	0	0	0	0	0	0
ABLXQW010000018.1~|~Salmonella~enterica~PNUSAS378093	Unassigned	Unassigned	Unassigned	Unassigned	Unassigned	Unassigned	preVC_1	Clustered	VC_1_0	460	0.8166	1	7.87484	0.8166	0.9695	0	0	0	0	0	0
ABLYJF010000016.1~|~Salmonella~enterica~PNUSAS378203	Unassigned	Unassigned	Unassigned	Unassigned	Unassigned	Unassigned	preVC_1	Clustered	VC_1_0	460	0.8166	1	7.87484	0.8166	0.9695	0	0	0	0	0	0
ABMBVD010000040.1~|~Salmonella~enterica~PNUSAS379519	Unassigned	Unassigned	Unassigned	Unassigned	Unassigned	Unassigned	preVC_1	Clustered	VC_1_0	460	0.8166	1	7.87484	0.8166	0.9695	0	0	0	0	0	0
ABMHNC010000036.1~|~Salmonella~enterica~FDA1234440-C001-005	Unassigned	Unassigned	Unassigned	Unassigned	Unassigned	Unassigned	preVC_1	Clustered	VC_1_0	460	0.8166	1	7.87484	0.8166	0.9695	0	0	0	0	0	0
ABMLYM010000023.1~|~Salmonella~enterica~PNUSAS374952	Unassigned	Unassigned	Unassigned	Unassigned	Unassigned	Unassigned	preVC_1	Clustered	VC_1_0	460	0.8166	1	7.87484	0.8166	0.9695	0	0	0	0	0	0
ABNBIG010000023.1~|~Salmonella~enterica~PNUSAS381367	Unassigned	Unassigned	Unassigned	Unassigned	Unassigned	Unassigned	preVC_1	Clustered	VC_1_0	460	0.8166	1	7.87484	0.8166	0.9695	0	0	0	0	0	0
ABNQIY010000015.1~|~Salmonella~enterica~PNUSAS361729	Unassigned	Unassigned	Unassigned	Unassigned	Unassigned	Unassigned	preVC_1	Clustered	VC_1_0	460	0.8166	1	7.87484	0.8166	0.9695	0	0	0	0	0	0
ABNSEU010000026.1~|~Salmonella~enterica~PNUSAS389865	Unassigned	Unassigned	Unassigned	Unassigned	Unassigned	Unassigned	preVC_1	Clustered	VC_1_0	460	0.8166	1	7.87484	0.8166	0.9695	0	0	0	0	0	0
ABNXZY010000017.1~|~Salmonella~enterica~PNUSAS357881	Unassigned	Unassigned	Unassigned	Unassigned	Unassigned	Unassigned	preVC_1	Clustered	VC_1_0	460	0.8166	1	7.87484	0.8166	0.9695	0	0	0	0	0	0
ABOACA010000013.1~|~Salmonella~enterica~PNUSAS392795	Unassigned	Unassigned	Unassigned	Unassigned	Unassigned	Unassigned	preVC_1	Clustered	VC_1_0	460	0.8166	1	7.87484	0.8166	0.9695	0	0	0	0	0	0
ABOUWK010000011.1~|~Salmonella~enterica~PNUSAS348463	Unassigned	Unassigned	Unassigned	Unassigned	Unassigned	Unassigned	preVC_1	Clustered	VC_1_0	460	0.8166	1	7.87484	0.8166	0.9695	0	0	0	0	0	0
ABQBWQ010000015.1~|~Salmonella~enterica~PNUSAS418713	Unassigned	Unassigned	Unassigned	Unassigned	Unassigned	Unassigned	preVC_1	Clustered	VC_1_0	460	0.8166	1	7.87484	0.8166	0.9695	0	0	0	0	0	0
ABSHWQ010000016.1~|~Salmonella~enterica~PNUSAS438800	Unassigned	Unassigned	Unassigned	Unassigned	Unassigned	Unassigned	preVC_1	Clustered	VC_1_0	460	0.8166	1	7.87484	0.8166	0.9695	0	0	0	0	0	0
ABSSLN010000018.1~|~Salmonella~enterica~PNUSAS441673	Unassigned	Unassigned	Unassigned	Unassigned	Unassigned	Unassigned	preVC_1	Clustered	VC_1_0	460	0.8166	1	7.87484	0.8166	0.9695	0	0	0	0	0	0
ABSXIC010000030.1~|~Salmonella~enterica~subsp.~enterica~serovar~Lattenkamp~SAL-23-VL-ON-ON-0041	Unassigned	Unassigned	Unassigned	Unassigned	Unassigned	Unassigned	preVC_1	Clustered	VC_1_0	460	0.8166	1	7.87484	0.8166	0.9695	0	0	0	0	0	0
ABSYNK010000028.1~|~Salmonella~enterica~subsp.~enterica~serovar~Newport~01528980	Unassigned	Unassigned	Unassigned	Unassigned	Unassigned	Unassigned	preVC_1	Clustered	VC_1_0	460	0.8166	1	7.87484	0.8166	0.9695	0	0	0	0	0	0
ABTJDZ010000023.1~|~Salmonella~enterica~PNUSAS450121	Unassigned	Unassigned	Unassigned	Unassigned	Unassigned	Unassigned	preVC_1	Clustered	VC_1_0	460	0.8166	1	7.87484	0.8166	0.9695	0	0	0	0	0	0
ABTJUS010000031.1~|~Salmonella~enterica~PNUSAS450601	Unassigned	Unassigned	Unassigned	Unassigned	Unassigned	Unassigned	preVC_1	Clustered	VC_1_0	460	0.8166	1	7.87484	0.8166	0.9695	0	0	0	0	0	0
ABTMTA010000017.1~|~Salmonella~enterica~PNUSAS452217	Unassigned	Unassigned	Unassigned	Unassigned	Unassigned	Unassigned	preVC_1	Clustered	VC_1_0	460	0.8166	1	7.87484	0.8166	0.9695	0	0	0	0	0	0
ABTUZF010000021.1~|~Salmonella~enterica~PNUSAS458073	Unassigned	Unassigned	Unassigned	Unassigned	Unassigned	Unassigned	preVC_1	Clustered	VC_1_0	460	0.8166	1	7.87484	0.8166	0.9695	0	0	0	0	0	0
ABUDMB010000019.1~|~Salmonella~enterica~PNUSAS464093	Unassigned	Unassigned	Unassigned	Unassigned	Unassigned	Unassigned	preVC_1	Clustered	VC_1_0	460	0.8166	1	7.87484	0.8166	0.9695	0	0	0	0	0	0
ABUMJG010000019.1~|~Salmonella~enterica~PNUSAS470513	Unassigned	Unassigned	Unassigned	Unassigned	Unassigned	Unassigned	preVC_1	Clustered	VC_1_0	460	0.8166	1	7.87484	0.8166	0.9695	0	0	0	0	0	0
ABUMUJ010000028.1~|~Salmonella~enterica~PNUSAS471416	Unassigned	Unassigned	Unassigned	Unassigned	Unassigned	Unassigned	preVC_1	Clustered	VC_1_0	460	0.8166	1	7.87484	0.8166	0.9695	0	0	0	0	0	0
ABUPDG010000023.1~|~Salmonella~enterica~PNUSAS472651	Unassigned	Unassigned	Unassigned	Unassigned	Unassigned	Unassigned	preVC_1	Clustered	VC_1_0	460	0.8166	1	7.87484	0.8166	0.9695	0	0	0	0	0	0
ABUVUY010000021.1~|~Salmonella~enterica~FDA1273085-S001-001	Unassigned	Unassigned	Unassigned	Unassigned	Unassigned	Unassigned	preVC_1	Clustered	VC_1_0	460	0.8166	1	7.87484	0.8166	0.9695	0	0	0	0	0	0
ABUYUK010000011.1~|~Salmonella~enterica~PNUSAS474935	Unassigned	Unassigned	Unassigned	Unassigned	Unassigned	Unassigned	preVC_1	Clustered	VC_1_0	460	0.8166	1	7.87484	0.8166	0.9695	0	0	0	0	0	0
ABVSOC010000016.1~|~Salmonella~enterica~PNUSAS476861	Unassigned	Unassigned	Unassigned	Unassigned	Unassigned	Unassigned	preVC_1	Clustered	VC_1_0	460	0.8166	1	7.87484	0.8166	0.9695	0	0	0	0	0	0
ABWLJQ010000030.1~|~Salmonella~enterica~subsp.~enterica~serovar~Newport~01641166	Unassigned	Unassigned	Unassigned	Unassigned	Unassigned	Unassigned	preVC_1	Clustered	VC_1_0	460	0.8166	1	7.87484	0.8166	0.9695	0	0	0	0	0	0
ABWXAA010000030.1~|~Salmonella~enterica~subsp.~enterica~serovar~Newport~01657549	Unassigned	Unassigned	Unassigned	Unassigned	Unassigned	Unassigned	preVC_1	Clustered	VC_1_0	460	0.8166	1	7.87484	0.8166	0.9695	0	0	0	0	0	0
ABYAHA010000024.1~|~Salmonella~enterica~subsp.~enterica~serovar~Bareilly~01691595	Unassigned	Unassigned	Unassigned	Unassigned	Unassigned	Unassigned	preVC_1	Clustered	VC_1_0	460	0.8166	1	7.87484	0.8166	0.9695	0	0	0	0	0	0
ABYQWS010000015.1~|~Salmonella~enterica~PNUSAS507697	Unassigned	Unassigned	Unassigned	Unassigned	Unassigned	Unassigned	preVC_1	Clustered	VC_1_0	460	0.8166	1	7.87484	0.8166	0.9695	0	0	0	0	0	0
BCOC01000108.1~|~Salmonella~enterica~NGUA04	Unassigned	Unassigned	Unassigned	Unassigned	Unassigned	Unassigned	preVC_1	Clustered	VC_1_0	460	0.8166	1	7.87484	0.8166	0.9695	0	0	0	0	0	0
BCOI01000199.1~|~Salmonella~enterica~NGUA10	Unassigned	Unassigned	Unassigned	Unassigned	Unassigned	Unassigned	preVC_1	Clustered	VC_1_0	460	0.8166	1	7.87484	0.8166	0.9695	0	0	0	0	0	0
BCOU01000030.1~|~Salmonella~enterica~NGUA22	Unassigned	Unassigned	Unassigned	Unassigned	Unassigned	Unassigned	preVC_1	Clustered	VC_1_0	460	0.8166	1	7.87484	0.8166	0.9695	0	0	0	0	0	0
CP082957.1~|~Salmonella~enterica~subsp.~arizonae~S499	Unassigned	Unassigned	Unassigned	Unassigned	Unassigned	Unassigned	preVC_1	Clustered	VC_1_0	460	0.8166	1	7.87484	0.8166	0.9695	0	0	0	0	0	0
CP117191.1~|~Salmonella~enterica~subsp.~diarizonae~S499V	Unassigned	Unassigned	Unassigned	Unassigned	Unassigned	Unassigned	preVC_1	Clustered	VC_1_0	460	0.8166	1	7.87484	0.8166	0.9695	0	0	0	0	0	0
DAAGKD010000021.1~|~Salmonella~enterica~subsp.~enterica~serovar~Enteritidis~ILBSalm5516498	Unassigned	Unassigned	Unassigned	Unassigned	Unassigned	Unassigned	preVC_1	Clustered	VC_1_0	460	0.8166	1	7.87484	0.8166	0.9695	0	0	0	0	0	0
DAAQQB010000032.1~|~Salmonella~enterica~subsp.~enterica~serovar~Typhimurium~	Unassigned	Unassigned	Unassigned	Unassigned	Unassigned	Unassigned	preVC_1	Clustered	VC_1_0	460	0.8166	1	7.87484	0.8166	0.9695	0	0	0	0	0	0
DAAURZ010000028.1~|~Salmonella~enterica~MA.CK_99/00001131	Unassigned	Unassigned	Unassigned	Unassigned	Unassigned	Unassigned	preVC_1	Clustered	VC_1_0	460	0.8166	1	7.87484	0.8166	0.9695	0	0	0	0	0	0
DAAVEH010000027.1~|~Salmonella~enterica~MA.MC_07-0950	Unassigned	Unassigned	Unassigned	Unassigned	Unassigned	Unassigned	preVC_1	Clustered	VC_1_0	460	0.8166	1	7.87484	0.8166	0.9695	0	0	0	0	0	0
DAAVGT010000015.1~|~Salmonella~enterica~MA.P535946	Unassigned	Unassigned	Unassigned	Unassigned	Unassigned	Unassigned	preVC_1	Clustered	VC_1_0	460	0.8166	1	7.87484	0.8166	0.9695	0	0	0	0	0	0
DAAVPX010000017.1~|~Salmonella~enterica~MA.CK_05/00001820	Unassigned	Unassigned	Unassigned	Unassigned	Unassigned	Unassigned	preVC_1	Clustered	VC_1_0	460	0.8166	1	7.87484	0.8166	0.9695	0	0	0	0	0	0
DAAVWO010000032.1~|~Salmonella~enterica~MA.1090800110	Unassigned	Unassigned	Unassigned	Unassigned	Unassigned	Unassigned	preVC_1	Clustered	VC_1_0	460	0.8166	1	7.87484	0.8166	0.9695	0	0	0	0	0	0
DAAWNQ010000023.1~|~Salmonella~enterica~MA.0811R10856	Unassigned	Unassigned	Unassigned	Unassigned	Unassigned	Unassigned	preVC_1	Clustered	VC_1_0	460	0.8166	1	7.87484	0.8166	0.9695	0	0	0	0	0	0
DAAWPM010000018.1~|~Salmonella~enterica~MA.0508R6568	Unassigned	Unassigned	Unassigned	Unassigned	Unassigned	Unassigned	preVC_1	Clustered	VC_1_0	460	0.8166	1	7.87484	0.8166	0.9695	0	0	0	0	0	0
DAAXOG010000015.1~|~Salmonella~enterica~MA.CK_01/00000942	Unassigned	Unassigned	Unassigned	Unassigned	Unassigned	Unassigned	preVC_1	Clustered	VC_1_0	460	0.8166	1	7.87484	0.8166	0.9695	0	0	0	0	0	0
DAAXQP010000017.1~|~Salmonella~enterica~MA.CK_98/00005752	Unassigned	Unassigned	Unassigned	Unassigned	Unassigned	Unassigned	preVC_1	Clustered	VC_1_0	460	0.8166	1	7.87484	0.8166	0.9695	0	0	0	0	0	0
DAAYBD010000017.1~|~Salmonella~enterica~MA.CCC_M3	Unassigned	Unassigned	Unassigned	Unassigned	Unassigned	Unassigned	preVC_1	Clustered	VC_1_0	460	0.8166	1	7.87484	0.8166	0.9695	0	0	0	0	0	0
DABJRY010000021.1~|~Salmonella~enterica~MA.CG06.137	Unassigned	Unassigned	Unassigned	Unassigned	Unassigned	Unassigned	preVC_1	Clustered	VC_1_0	460	0.8166	1	7.87484	0.8166	0.9695	0	0	0	0	0	0
DABJSE010000025.1~|~Salmonella~enterica~MA.SA05.063	Unassigned	Unassigned	Unassigned	Unassigned	Unassigned	Unassigned	preVC_1	Clustered	VC_1_0	460	0.8166	1	7.87484	0.8166	0.9695	0	0	0	0	0	0
DABLCD010000011.1~|~Salmonella~enterica~MA.GW_S01303-09	Unassigned	Unassigned	Unassigned	Unassigned	Unassigned	Unassigned	preVC_1	Clustered	VC_1_0	460	0.8166	1	7.87484	0.8166	0.9695	0	0	0	0	0	0
DABLJF010000014.1~|~Salmonella~enterica~MA.SB04.045	Unassigned	Unassigned	Unassigned	Unassigned	Unassigned	Unassigned	preVC_1	Clustered	VC_1_0	460	0.8166	1	7.87484	0.8166	0.9695	0	0	0	0	0	0
DABLYY010000016.1~|~Salmonella~enterica~MA.CCC_94-3042	Unassigned	Unassigned	Unassigned	Unassigned	Unassigned	Unassigned	preVC_1	Clustered	VC_1_0	460	0.8166	1	7.87484	0.8166	0.9695	0	0	0	0	0	0
DABMCZ010000020.1~|~Salmonella~enterica~MA.CK_99/00001664	Unassigned	Unassigned	Unassigned	Unassigned	Unassigned	Unassigned	preVC_1	Clustered	VC_1_0	460	0.8166	1	7.87484	0.8166	0.9695	0	0	0	0	0	0
DABXIZ010000019.1~|~Salmonella~enterica~MDL-329	Unassigned	Unassigned	Unassigned	Unassigned	Unassigned	Unassigned	preVC_1	Clustered	VC_1_0	460	0.8166	1	7.87484	0.8166	0.9695	0	0	0	0	0	0
DACYDI010000025.1~|~Salmonella~enterica~subsp.~enterica~serovar~Tado~1493	Unassigned	Unassigned	Unassigned	Unassigned	Unassigned	Unassigned	preVC_1	Clustered	VC_1_0	460	0.8166	1	7.87484	0.8166	0.9695	0	0	0	0	0	0
DACYDK010000032.1~|~Salmonella~enterica~subsp.~enterica~serovar~Taiping~210	Unassigned	Unassigned	Unassigned	Unassigned	Unassigned	Unassigned	preVC_1	Clustered	VC_1_0	460	0.8166	1	7.87484	0.8166	0.9695	0	0	0	0	0	0
DADNRT010000014.1~|~Salmonella~enterica~	Unassigned	Unassigned	Unassigned	Unassigned	Unassigned	Unassigned	preVC_1	Clustered	VC_1_0	460	0.8166	1	7.87484	0.8166	0.9695	0	0	0	0	0	0
DAEUNR010000026.1~|~Salmonella~enterica~subsp.~enterica~serovar~Welikade~Salmonella	Unassigned	Unassigned	Unassigned	Unassigned	Unassigned	Unassigned	preVC_1	Clustered	VC_1_0	460	0.8166	1	7.87484	0.8166	0.9695	0	0	0	0	0	0
DAFDQS010000019.1~|~Salmonella~enterica~subsp.~enterica~serovar~Oranienburg~	Unassigned	Unassigned	Unassigned	Unassigned	Unassigned	Unassigned	preVC_1	Clustered	VC_1_0	460	0.8166	1	7.87484	0.8166	0.9695	0	0	0	0	0	0
DAFHNT010000017.1~|~Salmonella~enterica~subsp.~enterica~serovar~Agbeni~2013K-0088	Unassigned	Unassigned	Unassigned	Unassigned	Unassigned	Unassigned	preVC_1	Clustered	VC_1_0	460	0.8166	1	7.87484	0.8166	0.9695	0	0	0	0	0	0
DAHANR010000015.1~|~Salmonella~enterica~subsp.~enterica~serovar~Senftenberg~	Unassigned	Unassigned	Unassigned	Unassigned	Unassigned	Unassigned	preVC_1	Clustered	VC_1_0	460	0.8166	1	7.87484	0.8166	0.9695	0	0	0	0	0	0
DAIFMI010000032.1~|~Salmonella~enterica~subsp.~enterica~serovar~Infantis~	Unassigned	Unassigned	Unassigned	Unassigned	Unassigned	Unassigned	preVC_1	Clustered	VC_1_0	460	0.8166	1	7.87484	0.8166	0.9695	0	0	0	0	0	0
DAIFOT010000040.1~|~Salmonella~enterica~subsp.~enterica~serovar~Infantis~	Unassigned	Unassigned	Unassigned	Unassigned	Unassigned	Unassigned	preVC_1	Clustered	VC_1_0	460	0.8166	1	7.87484	0.8166	0.9695	0	0	0	0	0	0
DAIHQD010000024.1~|~Salmonella~enterica~subsp.~enterica~serovar~Infantis~	Unassigned	Unassigned	Unassigned	Unassigned	Unassigned	Unassigned	preVC_1	Clustered	VC_1_0	460	0.8166	1	7.87484	0.8166	0.9695	0	0	0	0	0	0
DAIWNK010000029.1~|~Salmonella~enterica~subsp.~enterica~serovar~Enteritidis~	Unassigned	Unassigned	Unassigned	Unassigned	Unassigned	Unassigned	preVC_1	Clustered	VC_1_0	460	0.8166	1	7.87484	0.8166	0.9695	0	0	0	0	0	0
DAIZXP010000034.1~|~Salmonella~enterica~08-3411	Unassigned	Unassigned	Unassigned	Unassigned	Unassigned	Unassigned	preVC_1	Clustered	VC_1_0	460	0.8166	1	7.87484	0.8166	0.9695	0	0	0	0	0	0
DAIZZL010000024.1~|~Salmonella~enterica~556-59/192	Unassigned	Unassigned	Unassigned	Unassigned	Unassigned	Unassigned	preVC_1	Clustered	VC_1_0	460	0.8166	1	7.87484	0.8166	0.9695	0	0	0	0	0	0
DAJBZG010000016.1~|~Salmonella~enterica~subsp.~salamae~serovar~40:a:z39~54-1286	Unassigned	Unassigned	Unassigned	Unassigned	Unassigned	Unassigned	preVC_1	Clustered	VC_1_0	460	0.8166	1	7.87484	0.8166	0.9695	0	0	0	0	0	0
DAJCBY010000030.1~|~Salmonella~enterica~subsp.~enterica~serovar~Essen~	Unassigned	Unassigned	Unassigned	Unassigned	Unassigned	Unassigned	preVC_1	Clustered	VC_1_0	460	0.8166	1	7.87484	0.8166	0.9695	0	0	0	0	0	0
DAJCHF010000026.1~|~Salmonella~enterica~subsp.~enterica~serovar~Coeln~	Unassigned	Unassigned	Unassigned	Unassigned	Unassigned	Unassigned	preVC_1	Clustered	VC_1_0	460	0.8166	1	7.87484	0.8166	0.9695	0	0	0	0	0	0
DAJDMD010000012.1~|~Salmonella~enterica~subsp.~enterica~serovar~Typhimurium~str.~D23580~D23580	Unassigned	Unassigned	Unassigned	Unassigned	Unassigned	Unassigned	preVC_1	Clustered	VC_1_0	460	0.8166	1	7.87484	0.8166	0.9695	0	0	0	0	0	0
DALPNW010000020.1~|~Salmonella~enterica~CFIAFB20090207	Unassigned	Unassigned	Unassigned	Unassigned	Unassigned	Unassigned	preVC_1	Clustered	VC_1_0	460	0.8166	1	7.87484	0.8166	0.9695	0	0	0	0	0	0
DANVJC010000024.1~|~Salmonella~enterica~subsp.~enterica~serovar~Anatum~	Unassigned	Unassigned	Unassigned	Unassigned	Unassigned	Unassigned	preVC_1	Clustered	VC_1_0	460	0.8166	1	7.87484	0.8166	0.9695	0	0	0	0	0	0
DANWYQ010000035.1~|~Salmonella~enterica~subsp.~enterica~serovar~Typhimurium~	Unassigned	Unassigned	Unassigned	Unassigned	Unassigned	Unassigned	preVC_1	Clustered	VC_1_0	460	0.8166	1	7.87484	0.8166	0.9695	0	0	0	0	0	0
DANZFM010000016.1~|~Salmonella~enterica~subsp.~enterica~serovar~Concord~14000038	Unassigned	Unassigned	Unassigned	Unassigned	Unassigned	Unassigned	preVC_1	Clustered	VC_1_0	460	0.8166	1	7.87484	0.8166	0.9695	0	0	0	0	0	0
DAPYLG010000032.1~|~Salmonella~enterica~	Unassigned	Unassigned	Unassigned	Unassigned	Unassigned	Unassigned	preVC_1	Clustered	VC_1_0	460	0.8166	1	7.87484	0.8166	0.9695	0	0	0	0	0	0
DAQEHO010000038.1~|~Salmonella~enterica~subsp.~enterica~serovar~Typhimurium~	Unassigned	Unassigned	Unassigned	Unassigned	Unassigned	Unassigned	preVC_1	Clustered	VC_1_0	460	0.8166	1	7.87484	0.8166	0.9695	0	0	0	0	0	0
DAQJDP010000031.1~|~Salmonella~enterica~subsp.~enterica~serovar~Oranienburg~	Unassigned	Unassigned	Unassigned	Unassigned	Unassigned	Unassigned	preVC_1	Clustered	VC_1_0	460	0.8166	1	7.87484	0.8166	0.9695	0	0	0	0	0	0
DAQJXB010000031.1~|~Salmonella~enterica~subsp.~enterica~serovar~Johannesburg~	Unassigned	Unassigned	Unassigned	Unassigned	Unassigned	Unassigned	preVC_1	Clustered	VC_1_0	460	0.8166	1	7.87484	0.8166	0.9695	0	0	0	0	0	0
DAQPDH010000018.1~|~Salmonella~enterica~subsp.~enterica~serovar~Enteritidis~VISAVET_ZTA20_00779	Unassigned	Unassigned	Unassigned	Unassigned	Unassigned	Unassigned	preVC_1	Clustered	VC_1_0	460	0.8166	1	7.87484	0.8166	0.9695	0	0	0	0	0	0
DARLED010000025.1~|~Salmonella~enterica~subsp.~enterica~serovar~Kentucky~	Unassigned	Unassigned	Unassigned	Unassigned	Unassigned	Unassigned	preVC_1	Clustered	VC_1_0	460	0.8166	1	7.87484	0.8166	0.9695	0	0	0	0	0	0
DAXKPN010000017.1~|~Salmonella~enterica~S.enteritidis	Unassigned	Unassigned	Unassigned	Unassigned	Unassigned	Unassigned	preVC_1	Clustered	VC_1_0	460	0.8166	1	7.87484	0.8166	0.9695	0	0	0	0	0	0
DAXOUJ010000025.1~|~Salmonella~enterica~S.litchfield	Unassigned	Unassigned	Unassigned	Unassigned	Unassigned	Unassigned	preVC_1	Clustered	VC_1_0	460	0.8166	1	7.87484	0.8166	0.9695	0	0	0	0	0	0
DAXYUO010000030.1~|~Salmonella~enterica~subsp.~enterica~AUSMDU00083935	Unassigned	Unassigned	Unassigned	Unassigned	Unassigned	Unassigned	preVC_1	Clustered	VC_1_0	460	0.8166	1	7.87484	0.8166	0.9695	0	0	0	0	0	0
DAXZEG010000027.1~|~Salmonella~enterica~subsp.~enterica~serovar~Kedougou~AUSMDU00083563	Unassigned	Unassigned	Unassigned	Unassigned	Unassigned	Unassigned	preVC_1	Clustered	VC_1_0	460	0.8166	1	7.87484	0.8166	0.9695	0	0	0	0	0	0
DAXZFF010000036.1~|~Salmonella~enterica~subsp.~enterica~serovar~Java~AUSMDU00083681	Unassigned	Unassigned	Unassigned	Unassigned	Unassigned	Unassigned	preVC_1	Clustered	VC_1_0	460	0.8166	1	7.87484	0.8166	0.9695	0	0	0	0	0	0
DAXZLI010000038.1~|~Salmonella~enterica~subsp.~enterica~serovar~Typhimurium~AUSMDU00082455	Unassigned	Unassigned	Unassigned	Unassigned	Unassigned	Unassigned	preVC_1	Clustered	VC_1_0	460	0.8166	1	7.87484	0.8166	0.9695	0	0	0	0	0	0
DAYALF010000038.1~|~Salmonella~enterica~subsp.~enterica~serovar~Adelaide~AUSMDU00081623	Unassigned	Unassigned	Unassigned	Unassigned	Unassigned	Unassigned	preVC_1	Clustered	VC_1_0	460	0.8166	1	7.87484	0.8166	0.9695	0	0	0	0	0	0
DAYAVW010000034.1~|~Salmonella~enterica~subsp.~enterica~serovar~Typhimurium~AUSMDU00081418	Unassigned	Unassigned	Unassigned	Unassigned	Unassigned	Unassigned	preVC_1	Clustered	VC_1_0	460	0.8166	1	7.87484	0.8166	0.9695	0	0	0	0	0	0
DAYCNV010000043.1~|~Salmonella~enterica~subsp.~enterica~serovar~Typhimurium~AUSMDU00057679	Unassigned	Unassigned	Unassigned	Unassigned	Unassigned	Unassigned	preVC_1	Clustered	VC_1_0	460	0.8166	1	7.87484	0.8166	0.9695	0	0	0	0	0	0
DAYGMN010000023.1~|~Salmonella~enterica~SLK_10233	Unassigned	Unassigned	Unassigned	Unassigned	Unassigned	Unassigned	preVC_1	Clustered	VC_1_0	460	0.8166	1	7.87484	0.8166	0.9695	0	0	0	0	0	0
DAYGRE010000012.1~|~Salmonella~enterica~SLK_10229	Unassigned	Unassigned	Unassigned	Unassigned	Unassigned	Unassigned	preVC_1	Clustered	VC_1_0	460	0.8166	1	7.87484	0.8166	0.9695	0	0	0	0	0	0
DAYKBT010000033.1~|~Salmonella~enterica~2019-02887	Unassigned	Unassigned	Unassigned	Unassigned	Unassigned	Unassigned	preVC_1	Clustered	VC_1_0	460	0.8166	1	7.87484	0.8166	0.9695	0	0	0	0	0	0
DAYKZF010000028.1~|~Salmonella~enterica~2019-04672	Unassigned	Unassigned	Unassigned	Unassigned	Unassigned	Unassigned	preVC_1	Clustered	VC_1_0	460	0.8166	1	7.87484	0.8166	0.9695	0	0	0	0	0	0
DBAMEQ010000044.1~|~Salmonella~enterica~subsp.~enterica~serovar~Java~M2201662	Unassigned	Unassigned	Unassigned	Unassigned	Unassigned	Unassigned	preVC_1	Clustered	VC_1_0	460	0.8166	1	7.87484	0.8166	0.9695	0	0	0	0	0	0
DBAOXI010000026.1~|~Salmonella~enterica~22-001-1510	Unassigned	Unassigned	Unassigned	Unassigned	Unassigned	Unassigned	preVC_1	Clustered	VC_1_0	460	0.8166	1	7.87484	0.8166	0.9695	0	0	0	0	0	0
DBAPDT010000031.1~|~Salmonella~enterica~22-001-0847	Unassigned	Unassigned	Unassigned	Unassigned	Unassigned	Unassigned	preVC_1	Clustered	VC_1_0	460	0.8166	1	7.87484	0.8166	0.9695	0	0	0	0	0	0
DBARNH010000023.1~|~Salmonella~enterica~subsp.~enterica~serovar~Typhimurium~SH12G1296	Unassigned	Unassigned	Unassigned	Unassigned	Unassigned	Unassigned	preVC_1	Clustered	VC_1_0	460	0.8166	1	7.87484	0.8166	0.9695	0	0	0	0	0	0
DBAZWW010000020.1~|~Salmonella~enterica~subsp.~enterica~serovar~Zanzibar~M2402447	Unassigned	Unassigned	Unassigned	Unassigned	Unassigned	Unassigned	preVC_1	Clustered	VC_1_0	460	0.8166	1	7.87484	0.8166	0.9695	0	0	0	0	0	0
DBBAEZ010000033.1~|~Salmonella~enterica~subsp.~enterica~serovar~Java~M2402795	Unassigned	Unassigned	Unassigned	Unassigned	Unassigned	Unassigned	preVC_1	Clustered	VC_1_0	460	0.8166	1	7.87484	0.8166	0.9695	0	0	0	0	0	0
DBBBOO010000039.1~|~Salmonella~enterica~subsp.~enterica~serovar~Saintpaul~M2104333	Unassigned	Unassigned	Unassigned	Unassigned	Unassigned	Unassigned	preVC_1	Clustered	VC_1_0	460	0.8166	1	7.87484	0.8166	0.9695	0	0	0	0	0	0
DBBBSP010000034.1~|~Salmonella~enterica~subsp.~enterica~serovar~Saintpaul~M2106047	Unassigned	Unassigned	Unassigned	Unassigned	Unassigned	Unassigned	preVC_1	Clustered	VC_1_0	460	0.8166	1	7.87484	0.8166	0.9695	0	0	0	0	0	0
DBBCRC010000016.1~|~Salmonella~enterica~subsp.~enterica~serovar~Chailey~M2401584	Unassigned	Unassigned	Unassigned	Unassigned	Unassigned	Unassigned	preVC_1	Clustered	VC_1_0	460	0.8166	1	7.87484	0.8166	0.9695	0	0	0	0	0	0
DBBDGB010000031.1~|~Salmonella~enterica~subsp.~enterica~serovar~Muenchen~M2302519	Unassigned	Unassigned	Unassigned	Unassigned	Unassigned	Unassigned	preVC_1	Clustered	VC_1_0	460	0.8166	1	7.87484	0.8166	0.9695	0	0	0	0	0	0
DBBDHC010000034.1~|~Salmonella~enterica~subsp.~enterica~serovar~Saintpaul~M2300693	Unassigned	Unassigned	Unassigned	Unassigned	Unassigned	Unassigned	preVC_1	Clustered	VC_1_0	460	0.8166	1	7.87484	0.8166	0.9695	0	0	0	0	0	0
DBBEJL010000040.1~|~Salmonella~enterica~subsp.~enterica~serovar~Saintpaul~M2004589	Unassigned	Unassigned	Unassigned	Unassigned	Unassigned	Unassigned	preVC_1	Clustered	VC_1_0	460	0.8166	1	7.87484	0.8166	0.9695	0	0	0	0	0	0
DBBWGM010000041.1~|~Salmonella~enterica~subsp.~enterica~Napoli	Unassigned	Unassigned	Unassigned	Unassigned	Unassigned	Unassigned	preVC_1	Clustered	VC_1_0	460	0.8166	1	7.87484	0.8166	0.9695	0	0	0	0	0	0
DBBYNL010000043.1~|~Salmonella~enterica~subsp.~enterica~serovar~Java~AUSMDU00096015	Unassigned	Unassigned	Unassigned	Unassigned	Unassigned	Unassigned	preVC_1	Clustered	VC_1_0	460	0.8166	1	7.87484	0.8166	0.9695	0	0	0	0	0	0
DBBYPK010000038.1~|~Salmonella~enterica~subsp.~salamae~serovar~42:g,t:-~AUSMDU00080120	Unassigned	Unassigned	Unassigned	Unassigned	Unassigned	Unassigned	preVC_1	Clustered	VC_1_0	460	0.8166	1	7.87484	0.8166	0.9695	0	0	0	0	0	0
DBBYRG010000034.1~|~Salmonella~enterica~subsp.~enterica~serovar~Adelaide~AUSMDU00095086	Unassigned	Unassigned	Unassigned	Unassigned	Unassigned	Unassigned	preVC_1	Clustered	VC_1_0	460	0.8166	1	7.87484	0.8166	0.9695	0	0	0	0	0	0
DBBZIS010000029.1~|~Salmonella~enterica~subsp.~enterica~serovar~Oranienburg~AUSMDU00055162	Unassigned	Unassigned	Unassigned	Unassigned	Unassigned	Unassigned	preVC_1	Clustered	VC_1_0	460	0.8166	1	7.87484	0.8166	0.9695	0	0	0	0	0	0
DBBZJF010000027.1~|~Salmonella~enterica~subsp.~enterica~serovar~Oranienburg~AUSMDU00054574	Unassigned	Unassigned	Unassigned	Unassigned	Unassigned	Unassigned	preVC_1	Clustered	VC_1_0	460	0.8166	1	7.87484	0.8166	0.9695	0	0	0	0	0	0
DBCQJJ010000036.1~|~Salmonella~enterica~subsp.~enterica~AUSMDU00096333	Unassigned	Unassigned	Unassigned	Unassigned	Unassigned	Unassigned	preVC_1	Clustered	VC_1_0	460	0.8166	1	7.87484	0.8166	0.9695	0	0	0	0	0	0
DBCQJQ010000044.1~|~Salmonella~enterica~subsp.~enterica~serovar~Zanzibar~AUSMDU00060383	Unassigned	Unassigned	Unassigned	Unassigned	Unassigned	Unassigned	preVC_1	Clustered	VC_1_0	460	0.8166	1	7.87484	0.8166	0.9695	0	0	0	0	0	0
DBCQNH010000033.1~|~Salmonella~enterica~subsp.~enterica~serovar~Java~AUSMDU00065761	Unassigned	Unassigned	Unassigned	Unassigned	Unassigned	Unassigned	preVC_1	Clustered	VC_1_0	460	0.8166	1	7.87484	0.8166	0.9695	0	0	0	0	0	0
DBCQOV010000034.1~|~Salmonella~enterica~subsp.~enterica~serovar~Oranienburg~AUSMDU00061736	Unassigned	Unassigned	Unassigned	Unassigned	Unassigned	Unassigned	preVC_1	Clustered	VC_1_0	460	0.8166	1	7.87484	0.8166	0.9695	0	0	0	0	0	0
DBCQRI010000040.1~|~Salmonella~enterica~subsp.~enterica~serovar~Charity~AUSMDU00065068	Unassigned	Unassigned	Unassigned	Unassigned	Unassigned	Unassigned	preVC_1	Clustered	VC_1_0	460	0.8166	1	7.87484	0.8166	0.9695	0	0	0	0	0	0
DBCQSW010000033.1~|~Salmonella~enterica~subsp.~enterica~serovar~Orientalis~AUSMDU00095251	Unassigned	Unassigned	Unassigned	Unassigned	Unassigned	Unassigned	preVC_1	Clustered	VC_1_0	460	0.8166	1	7.87484	0.8166	0.9695	0	0	0	0	0	0
DBCRHC010000028.1~|~Salmonella~enterica~subsp.~enterica~serovar~Paratyphi~B~AUSMDU00106490	Unassigned	Unassigned	Unassigned	Unassigned	Unassigned	Unassigned	preVC_1	Clustered	VC_1_0	460	0.8166	1	7.87484	0.8166	0.9695	0	0	0	0	0	0
DBDXIM010000023.1~|~Salmonella~enterica~	Unassigned	Unassigned	Unassigned	Unassigned	Unassigned	Unassigned	preVC_1	Clustered	VC_1_0	460	0.8166	1	7.87484	0.8166	0.9695	0	0	0	0	0	0
DBDXQJ010000023.1~|~Salmonella~enterica~	Unassigned	Unassigned	Unassigned	Unassigned	Unassigned	Unassigned	preVC_1	Clustered	VC_1_0	460	0.8166	1	7.87484	0.8166	0.9695	0	0	0	0	0	0
DBDXSB010000022.1~|~Salmonella~enterica~	Unassigned	Unassigned	Unassigned	Unassigned	Unassigned	Unassigned	preVC_1	Clustered	VC_1_0	460	0.8166	1	7.87484	0.8166	0.9695	0	0	0	0	0	0
IMGVR_UViG_2568526447_000007|2568526447|2568572433	Unassigned	Unassigned	Unassigned	Unassigned	Unassigned	Unassigned	preVC_1	Clustered	VC_1_0	460	0.8166	1	7.87484	0.8166	0.9695	0	0	0	0	0	0
JAACOC010000023.1~|~Salmonella~enterica~subsp.~enterica~serovar~Hvittingfoss~1250a	Unassigned	Unassigned	Unassigned	Unassigned	Unassigned	Unassigned	preVC_1	Clustered	VC_1_0	460	0.8166	1	7.87484	0.8166	0.9695	0	0	0	0	0	0
JACZHI010000031.1~|~Salmonella~enterica~subsp.~enterica~serovar~Weltevreden~15ESS0867	Unassigned	Unassigned	Unassigned	Unassigned	Unassigned	Unassigned	preVC_1	Clustered	VC_1_0	460	0.8166	1	7.87484	0.8166	0.9695	0	0	0	0	0	0
JADZOU010000013.1~|~Salmonella~enterica~S248	Unassigned	Unassigned	Unassigned	Unassigned	Unassigned	Unassigned	preVC_1	Clustered	VC_1_0	460	0.8166	1	7.87484	0.8166	0.9695	0	0	0	0	0	0
JADZPG010000018.1~|~Salmonella~enterica~S198	Unassigned	Unassigned	Unassigned	Unassigned	Unassigned	Unassigned	preVC_1	Clustered	VC_1_0	460	0.8166	1	7.87484	0.8166	0.9695	0	0	0	0	0	0
JADZRK010000033.1~|~Salmonella~enterica~S80	Unassigned	Unassigned	Unassigned	Unassigned	Unassigned	Unassigned	preVC_1	Clustered	VC_1_0	460	0.8166	1	7.87484	0.8166	0.9695	0	0	0	0	0	0
JAEKDT010000044.1~|~Salmonella~enterica~S165	Unassigned	Unassigned	Unassigned	Unassigned	Unassigned	Unassigned	preVC_1	Clustered	VC_1_0	460	0.8166	1	7.87484	0.8166	0.9695	0	0	0	0	0	0
JAEKRZ010000012.1~|~Salmonella~enterica~subsp.~enterica~serovar~Newport~SA1269	Unassigned	Unassigned	Unassigned	Unassigned	Unassigned	Unassigned	preVC_1	Clustered	VC_1_0	460	0.8166	1	7.87484	0.8166	0.9695	0	0	0	0	0	0
JAEKYA010000012.1~|~Salmonella~enterica~subsp.~enterica~serovar~Corvallis~SA865	Unassigned	Unassigned	Unassigned	Unassigned	Unassigned	Unassigned	preVC_1	Clustered	VC_1_0	460	0.8166	1	7.87484	0.8166	0.9695	0	0	0	0	0	0
JAGEQX010000014.1~|~Salmonella~sp.~32070601201800144SM~32070601201800144SM	Unassigned	Unassigned	Unassigned	Unassigned	Unassigned	Unassigned	preVC_1	Clustered	VC_1_0	460	0.8166	1	7.87484	0.8166	0.9695	0	0	0	0	0	0
JAKWEZ010000013.1~|~Salmonella~enterica~SC-Z1910-0100	Unassigned	Unassigned	Unassigned	Unassigned	Unassigned	Unassigned	preVC_1	Clustered	VC_1_0	460	0.8166	1	7.87484	0.8166	0.9695	0	0	0	0	0	0
JAMCMQ010000023.1~|~Salmonella~enterica~JLS149	Unassigned	Unassigned	Unassigned	Unassigned	Unassigned	Unassigned	preVC_1	Clustered	VC_1_0	460	0.8166	1	7.87484	0.8166	0.9695	0	0	0	0	0	0
JAQSMA010000019.1~|~Salmonella~enterica~salm192	Unassigned	Unassigned	Unassigned	Unassigned	Unassigned	Unassigned	preVC_1	Clustered	VC_1_0	460	0.8166	1	7.87484	0.8166	0.9695	0	0	0	0	0	0
JAQSMC010000020.1~|~Salmonella~enterica~salm189	Unassigned	Unassigned	Unassigned	Unassigned	Unassigned	Unassigned	preVC_1	Clustered	VC_1_0	460	0.8166	1	7.87484	0.8166	0.9695	0	0	0	0	0	0
JAQSMQ010000019.1~|~Salmonella~enterica~salm158	Unassigned	Unassigned	Unassigned	Unassigned	Unassigned	Unassigned	preVC_1	Clustered	VC_1_0	460	0.8166	1	7.87484	0.8166	0.9695	0	0	0	0	0	0
JAQSMR010000016.1~|~Salmonella~enterica~salm157	Unassigned	Unassigned	Unassigned	Unassigned	Unassigned	Unassigned	preVC_1	Clustered	VC_1_0	460	0.8166	1	7.87484	0.8166	0.9695	0	0	0	0	0	0
JAQSMX010000039.1~|~Salmonella~enterica~salm54	Unassigned	Unassigned	Unassigned	Unassigned	Unassigned	Unassigned	preVC_1	Clustered	VC_1_0	460	0.8166	1	7.87484	0.8166	0.9695	0	0	0	0	0	0
JAQSNG010000019.1~|~Salmonella~enterica~salm166	Unassigned	Unassigned	Unassigned	Unassigned	Unassigned	Unassigned	preVC_1	Clustered	VC_1_0	460	0.8166	1	7.87484	0.8166	0.9695	0	0	0	0	0	0
JAQSNH010000017.1~|~Salmonella~enterica~salm161	Unassigned	Unassigned	Unassigned	Unassigned	Unassigned	Unassigned	preVC_1	Clustered	VC_1_0	460	0.8166	1	7.87484	0.8166	0.9695	0	0	0	0	0	0
JASBGW010000012.1~|~Salmonella~enterica~F1	Unassigned	Unassigned	Unassigned	Unassigned	Unassigned	Unassigned	preVC_1	Clustered	VC_1_0	460	0.8166	1	7.87484	0.8166	0.9695	0	0	0	0	0	0
JBGCJA010000028.1~|~Salmonella~enterica~CFSAN130420	Unassigned	Unassigned	Unassigned	Unassigned	Unassigned	Unassigned	preVC_1	Clustered	VC_1_0	460	0.8166	1	7.87484	0.8166	0.9695	0	0	0	0	0	0
JBIUFS010000060.1~|~Salmonella~enterica~subsp.~enterica~serovar~Typhimurium~GS-31	Unassigned	Unassigned	Unassigned	Unassigned	Unassigned	Unassigned	preVC_1	Clustered	VC_1_0	460	0.8166	1	7.87484	0.8166	0.9695	0	0	0	0	0	0
JBKFPL010000034.1~|~Salmonella~sp.~741265085_HSA~741265085_HSA	Unassigned	Unassigned	Unassigned	Unassigned	Unassigned	Unassigned	preVC_1	Clustered	VC_1_0	460	0.8166	1	7.87484	0.8166	0.9695	0	0	0	0	0	0
MWMV01000081.1~|~Salmonella~enterica~subsp.~enterica~serovar~Weltevreden~CNGD2015007	Unassigned	Unassigned	Unassigned	Unassigned	Unassigned	Unassigned	preVC_1	Clustered	VC_1_0	460	0.8166	1	7.87484	0.8166	0.9695	0	0	0	0	0	0
NZ_BCPH01000106.1~|~Salmonella~enterica~NGUA-35_S11	Unassigned	Unassigned	Unassigned	Unassigned	Unassigned	Unassigned	preVC_1	Clustered	VC_1_0	460	0.8166	1	7.87484	0.8166	0.9695	0	0	0	0	0	0
NZ_CAIZBF010000005.1~|~Salmonella~enterica~	Unassigned	Unassigned	Unassigned	Unassigned	Unassigned	Unassigned	preVC_1	Clustered	VC_1_0	460	0.8166	1	7.87484	0.8166	0.9695	0	0	0	0	0	0
NZ_JAFDUK010000007.1~|~Salmonella~enterica~subsp.~enterica~serovar~Mountpleasant~FW-S5-Mar	Unassigned	Unassigned	Unassigned	Unassigned	Unassigned	Unassigned	preVC_1	Clustered	VC_1_0	460	0.8166	1	7.87484	0.8166	0.9695	0	0	0	0	0	0
NZ_JBAPBD010000026.1~|~Salmonella~enterica~149	Unassigned	Unassigned	Unassigned	Unassigned	Unassigned	Unassigned	preVC_1	Clustered	VC_1_0	460	0.8166	1	7.87484	0.8166	0.9695	0	0	0	0	0	0
NZ_JBGDXQ010000016.1~|~Salmonella~sp.~SAL04210~SAL04210	Unassigned	Unassigned	Unassigned	Unassigned	Unassigned	Unassigned	preVC_1	Clustered	VC_1_0	460	0.8166	1	7.87484	0.8166	0.9695	0	0	0	0	0	0
NZ_JBGSGS010000012.1~|~Salmonella~sp.~SKLX082900~SKLX082900	Unassigned	Unassigned	Unassigned	Unassigned	Unassigned	Unassigned	preVC_1	Clustered	VC_1_0	460	0.8166	1	7.87484	0.8166	0.9695	0	0	0	0	0	0
NZ_MXUN01000021.1~|~Salmonella~enterica~BCW_3066	Unassigned	Unassigned	Unassigned	Unassigned	Unassigned	Unassigned	preVC_1	Clustered	VC_1_0	460	0.8166	1	7.87484	0.8166	0.9695	0	0	0	0	0	0
NZ_MXVO01000032.1~|~Salmonella~enterica~subsp.~enterica~serovar~Wippra~BCW_2903	Unassigned	Unassigned	Unassigned	Unassigned	Unassigned	Unassigned	preVC_1	Clustered	VC_1_0	460	0.8166	1	7.87484	0.8166	0.9695	0	0	0	0	0	0
NZ_MXWV01000001.1~|~Salmonella~enterica~subsp.~enterica~serovar~Give~BCW_2867	Unassigned	Unassigned	Unassigned	Unassigned	Unassigned	Unassigned	preVC_1	Clustered	VC_1_0	460	0.8166	1	7.87484	0.8166	0.9695	0	0	0	0	0	0
NZ_MYAM01000037.1~|~Salmonella~enterica~subsp.~enterica~serovar~Oranienburg~BCW_2752	Unassigned	Unassigned	Unassigned	Unassigned	Unassigned	Unassigned	preVC_1	Clustered	VC_1_0	460	0.8166	1	7.87484	0.8166	0.9695	0	0	0	0	0	0
NZ_MYBN01000025.1~|~Salmonella~enterica~subsp.~enterica~serovar~Litchfield~BCW_2723	Unassigned	Unassigned	Unassigned	Unassigned	Unassigned	Unassigned	preVC_1	Clustered	VC_1_0	460	0.8166	1	7.87484	0.8166	0.9695	0	0	0	0	0	0
NZ_MYCS01000027.1~|~Salmonella~enterica~subsp.~enterica~serovar~Hadar~BCW_2690	Unassigned	Unassigned	Unassigned	Unassigned	Unassigned	Unassigned	preVC_1	Clustered	VC_1_0	460	0.8166	1	7.87484	0.8166	0.9695	0	0	0	0	0	0
NZ_MYGP01000026.1~|~Salmonella~enterica~BCW_5907	Unassigned	Unassigned	Unassigned	Unassigned	Unassigned	Unassigned	preVC_1	Clustered	VC_1_0	460	0.8166	1	7.87484	0.8166	0.9695	0	0	0	0	0	0
NZ_MZBZ01000026.1~|~Salmonella~enterica~BCW_6082	Unassigned	Unassigned	Unassigned	Unassigned	Unassigned	Unassigned	preVC_1	Clustered	VC_1_0	460	0.8166	1	7.87484	0.8166	0.9695	0	0	0	0	0	0
NZ_MZEP01000033.1~|~Salmonella~enterica~subsp.~enterica~serovar~4,5,12:b:-~04-0297	Unassigned	Unassigned	Unassigned	Unassigned	Unassigned	Unassigned	preVC_1	Clustered	VC_1_0	460	0.8166	1	7.87484	0.8166	0.9695	0	0	0	0	0	0
NZ_PKPF01000001.1~|~Salmonella~enterica~subsp.~enterica~serovar~Hadar~PIR00503	Unassigned	Unassigned	Unassigned	Unassigned	Unassigned	Unassigned	preVC_1	Clustered	VC_1_0	460	0.8166	1	7.87484	0.8166	0.9695	0	0	0	0	0	0
NZ_SNMX01000021.1~|~Salmonella~sp.~SG118~SG118	Unassigned	Unassigned	Unassigned	Unassigned	Unassigned	Unassigned	preVC_1	Clustered	VC_1_0	460	0.8166	1	7.87484	0.8166	0.9695	0	0	0	0	0	0
PKPG01000003.1~|~Salmonella~enterica~subsp.~enterica~serovar~Hadar~NCTC~9877	Unassigned	Unassigned	Unassigned	Unassigned	Unassigned	Unassigned	preVC_1	Clustered	VC_1_0	460	0.8166	1	7.87484	0.8166	0.9695	0	0	0	0	0	0
QAPO01000016.1~|~Salmonella~enterica~subsp.~enterica~CFSAN058594	Unassigned	Unassigned	Unassigned	Unassigned	Unassigned	Unassigned	preVC_1	Clustered	VC_1_0	460	0.8166	1	7.87484	0.8166	0.9695	0	0	0	0	0	0
RLNF01000041.1~|~Salmonella~enterica~PNUSAS057449	Unassigned	Unassigned	Unassigned	Unassigned	Unassigned	Unassigned	preVC_1	Clustered	VC_1_0	460	0.8166	1	7.87484	0.8166	0.9695	0	0	0	0	0	0
RSJJ01000015.1~|~Salmonella~enterica~subsp.~enterica~FDA379307-2	Unassigned	Unassigned	Unassigned	Unassigned	Unassigned	Unassigned	preVC_1	Clustered	VC_1_0	460	0.8166	1	7.87484	0.8166	0.9695	0	0	0	0	0	0
RSVF01000027.1~|~Salmonella~enterica~subsp.~enterica~serovar~Newport~319730	Unassigned	Unassigned	Unassigned	Unassigned	Unassigned	Unassigned	preVC_1	Clustered	VC_1_0	460	0.8166	1	7.87484	0.8166	0.9695	0	0	0	0	0	0
RSWI01000030.1~|~Salmonella~enterica~subsp.~enterica~serovar~Jangwani~341256	Unassigned	Unassigned	Unassigned	Unassigned	Unassigned	Unassigned	preVC_1	Clustered	VC_1_0	460	0.8166	1	7.87484	0.8166	0.9695	0	0	0	0	0	0
RTKG01000034.1~|~Salmonella~enterica~subsp.~enterica~serovar~Richmond~341378	Unassigned	Unassigned	Unassigned	Unassigned	Unassigned	Unassigned	preVC_1	Clustered	VC_1_0	460	0.8166	1	7.87484	0.8166	0.9695	0	0	0	0	0	0
RTNR01000029.1~|~Salmonella~enterica~subsp.~enterica~serovar~Newport~275965	Unassigned	Unassigned	Unassigned	Unassigned	Unassigned	Unassigned	preVC_1	Clustered	VC_1_0	460	0.8166	1	7.87484	0.8166	0.9695	0	0	0	0	0	0
RTWE01000022.1~|~Salmonella~enterica~subsp.~enterica~serovar~Kambole~280692	Unassigned	Unassigned	Unassigned	Unassigned	Unassigned	Unassigned	preVC_1	Clustered	VC_1_0	460	0.8166	1	7.87484	0.8166	0.9695	0	0	0	0	0	0
RUAO01000028.1~|~Salmonella~enterica~subsp.~enterica~serovar~Mbandaka~598916	Unassigned	Unassigned	Unassigned	Unassigned	Unassigned	Unassigned	preVC_1	Clustered	VC_1_0	460	0.8166	1	7.87484	0.8166	0.9695	0	0	0	0	0	0
RUFJ01000035.1~|~Salmonella~enterica~subsp.~enterica~serovar~Hadar~266971	Unassigned	Unassigned	Unassigned	Unassigned	Unassigned	Unassigned	preVC_1	Clustered	VC_1_0	460	0.8166	1	7.87484	0.8166	0.9695	0	0	0	0	0	0
RUQA01000028.1~|~Salmonella~enterica~subsp.~enterica~serovar~Typhimurium~574263	Unassigned	Unassigned	Unassigned	Unassigned	Unassigned	Unassigned	preVC_1	Clustered	VC_1_0	460	0.8166	1	7.87484	0.8166	0.9695	0	0	0	0	0	0
UGWI01000003.1~|~Salmonella~enterica~NCTC9854	Unassigned	Unassigned	Unassigned	Unassigned	Unassigned	Unassigned	preVC_1	Clustered	VC_1_0	460	0.8166	1	7.87484	0.8166	0.9695	0	0	0	0	0	0
AAVCXN010000009.1~|~Shigella~flexneri~229099	Unassigned	Unassigned	Unassigned	Unassigned	Unassigned	Unassigned	preVC_10	Clustered	VC_10_0	7	0.0234	1	5.09041	0.0234	1	0	0	0	0	0	0
AAVEIR010000042.1~|~Shigella~sonnei~186562	Unassigned	Unassigned	Unassigned	Unassigned	Unassigned	Unassigned	preVC_10	Clustered	VC_10_0	7	0.0234	1	5.09041	0.0234	1	0	0	0	0	0	0
ABXWFM010000016.1~|~Shigella~sonnei~PNUSAE204945	Unassigned	Unassigned	Unassigned	Unassigned	Unassigned	Unassigned	preVC_10	Clustered	VC_10_0	7	0.0234	1	5.09041	0.0234	1	0	0	0	0	0	0
ABYFQH010000031.1~|~Shigella~sonnei~01699445	Unassigned	Unassigned	Unassigned	Unassigned	Unassigned	Unassigned	preVC_10	Clustered	VC_10_0	7	0.0234	1	5.09041	0.0234	1	0	0	0	0	0	0
DABJDQ010000015.1~|~Shigella~sonnei~CRIE_Sson_16	Unassigned	Unassigned	Unassigned	Unassigned	Unassigned	Unassigned	preVC_10	Clustered	VC_10_0	7	0.0234	1	5.09041	0.0234	1	0	0	0	0	0	0
DAPMGB010000040.1~|~Escherichia~coli~	Unassigned	Unassigned	Unassigned	Unassigned	Unassigned	Unassigned	preVC_10	Clustered	VC_10_0	7	0.0234	1	5.09041	0.0234	1	0	0	0	0	0	0
DAXYPA010000031.1~|~Escherichia~coli~AUSMDU00047971	Unassigned	Unassigned	Unassigned	Unassigned	Unassigned	Unassigned	preVC_10	Clustered	VC_10_0	7	0.0234	1	5.09041	0.0234	1	0	0	0	0	0	0
Achromobacter~phage~JWF	Heunggongvirae	Uroviricota	Caudoviricetes	Caudovirales	Siphoviridae	Unassigned	preVC_100	Clustered	VC_100_0	2	1	0	7.28011	0	1	1	1	1	1	1	1
Caulobacter~phage~Seuss	Heunggongvirae	Uroviricota	Caudoviricetes	Caudovirales	Siphoviridae	Seussvirus	preVC_100	Clustered	VC_100_0	2	1	0	7.28011	0	1	1	1	1	1	1	1
Bacillus~phage~CampHawk	Heunggongvirae	Uroviricota	Caudoviricetes	Caudovirales	Herelleviridae	Okubovirus	preVC_101	Clustered	VC_101_0	2	0.1893	0.911207	2.44949	0.1725	1	1	1	1	1	1	1
Bacillus~phage~SPO1	Heunggongvirae	Uroviricota	Caudoviricetes	Caudovirales	Herelleviridae	Okubovirus	preVC_101	Clustered	VC_101_0	2	0.1893	0.911207	2.44949	0.1725	1	1	1	1	1	1	1
Achromobacter~phage~Mano	Heunggongvirae	Uroviricota	Caudoviricetes	Caudovirales	Myoviridae	Unassigned	preVC_102	Clustered	VC_102_0	8	0.5024	1	5.48417	0.5024	1	1	1	1	1	1	1
Burkholderia~phage~Mica	Heunggongvirae	Uroviricota	Caudoviricetes	Caudovirales	Myoviridae	Unassigned	preVC_102	Clustered	VC_102_0	8	0.5024	1	5.48417	0.5024	1	1	1	1	1	1	1
Enterobacter~phage~Arya	Heunggongvirae	Uroviricota	Caudoviricetes	Caudovirales	Myoviridae	Jilinvirus	preVC_102	Clustered	VC_102_0	8	0.5024	1	5.48417	0.5024	1	1	1	1	1	1	1
Escherichia~phage~vB_EcoM-ep3	Heunggongvirae	Uroviricota	Caudoviricetes	Caudovirales	Myoviridae	Jilinvirus	preVC_102	Clustered	VC_102_0	8	0.5024	1	5.48417	0.5024	1	1	1	1	1	1	1
Escherichia~phage~vB_EcoM_ECO1230-10	Heunggongvirae	Uroviricota	Caudoviricetes	Caudovirales	Myoviridae	Jilinvirus	preVC_102	Clustered	VC_102_0	8	0.5024	1	5.48417	0.5024	1	1	1	1	1	1	1
Escherichia~phage~vB_EcoM_ECOO78	Heunggongvirae	Uroviricota	Caudoviricetes	Caudovirales	Myoviridae	Jilinvirus	preVC_102	Clustered	VC_102_0	8	0.5024	1	5.48417	0.5024	1	1	1	1	1	1	1
Pseudomonas~phage~PPpW-3	Heunggongvirae	Uroviricota	Caudoviricetes	Caudovirales	Myoviridae	Unassigned	preVC_102	Clustered	VC_102_0	8	0.5024	1	5.48417	0.5024	1	1	1	1	1	1	1
Pseudomonas~phage~Persinger	Heunggongvirae	Uroviricota	Caudoviricetes	Caudovirales	Myoviridae	Unassigned	preVC_102	Clustered	VC_102_0	8	0.5024	1	5.48417	0.5024	1	1	1	1	1	1	1
Burkholderia~phage~BcepSaruman	Heunggongvirae	Uroviricota	Caudoviricetes	Caudovirales	Myoviridae	Sarumanvirus	preVC_104	Clustered	VC_104_0	2	0.3169	0.88356	3	0.28	1	1	1	1	1	1	1
Burkholderia~phage~BcepSauron	Heunggongvirae	Uroviricota	Caudoviricetes	Caudovirales	Myoviridae	Sarumanvirus	preVC_104	Clustered	VC_104_0	2	0.3169	0.88356	3	0.28	1	1	1	1	1	1	1
Achromobacter~phage~Motura	Heunggongvirae	Uroviricota	Caudoviricetes	Caudovirales	Myoviridae	Moturavirus	preVC_104	Clustered/Singleton	VC_104_1	1	0	0	0	0	1	1	1	1	1	1	1
Ralstonia~phage~phiRSL1	Heunggongvirae	Uroviricota	Caudoviricetes	Caudovirales	Myoviridae	Mieseafarmvirus	preVC_104	Clustered/Singleton	VC_104_2	1	0	0	0	0	1	1	1	1	1	1	1
Dickeya~phage~vB_DsoM_JA11	Heunggongvirae	Uroviricota	Caudoviricetes	Caudovirales	Myoviridae	Salmondvirus	preVC_105	Clustered	VC_105_0	2	0.0972	0.655798	2.23607	0.0638	1	1	1	1	1	1	1
Dickeya~phage~vB_DsoM_JA29	Heunggongvirae	Uroviricota	Caudoviricetes	Caudovirales	Myoviridae	Salmondvirus	preVC_105	Clustered	VC_105_0	2	0.0972	0.655798	2.23607	0.0638	1	1	1	1	1	1	1
Dickeya~phage~vB_DsoM_AD1	Heunggongvirae	Uroviricota	Caudoviricetes	Caudovirales	Myoviridae	Alexandravirus	preVC_105	Clustered	VC_105_1	3	0.2152	0.941664	6.86107	0.2026	1	1	1	1	1	1	2
Erwinia~phage~vB_EamM_Alexandra	Heunggongvirae	Uroviricota	Caudoviricetes	Caudovirales	Myoviridae	Alexandravirus	preVC_105	Clustered	VC_105_1	3	0.2152	0.941664	6.86107	0.2026	1	1	1	1	1	1	2
Erwinia~phage~vB_EamM_Y3	Heunggongvirae	Uroviricota	Caudoviricetes	Caudovirales	Myoviridae	Sasquatchvirus	preVC_105	Clustered	VC_105_1	3	0.2152	0.941664	6.86107	0.2026	1	1	1	1	1	1	2
Erwinia~phage~vB_EamM_Yoloswag	Heunggongvirae	Uroviricota	Caudoviricetes	Caudovirales	Myoviridae	Yoloswagvirus	preVC_105	Clustered/Singleton	VC_105_2	1	0	0	0	0	1	1	1	1	1	1	1
Pseudomonas~phage~Lu11	Heunggongvirae	Uroviricota	Caudoviricetes	Caudovirales	Myoviridae	Unassigned	preVC_106	Clustered/Singleton	VC_106_0	1	0	0	0	0	1	1	1	1	1	1	0
Pseudomonas~phage~PaBG	Heunggongvirae	Uroviricota	Caudoviricetes	Caudovirales	Myoviridae	Baikalvirus	preVC_106	Clustered/Singleton	VC_106_1	1	0	0	0	0	1	1	1	1	1	1	1
Salmonella~phage~BP63	Heunggongvirae	Uroviricota	Caudoviricetes	Caudovirales	Myoviridae	Rosemountvirus	preVC_107	Clustered	VC_107_0	7	0.9414	1	3.62936	0.9414	1	1	1	1	1	1	2
Salmonella~phage~SE13	Heunggongvirae	Uroviricota	Caudoviricetes	Caudovirales	Myoviridae	Rosemountvirus	preVC_107	Clustered	VC_107_0	7	0.9414	1	3.62936	0.9414	1	1	1	1	1	1	2
Salmonella~phage~SE4	Heunggongvirae	Uroviricota	Caudoviricetes	Caudovirales	Myoviridae	Loughboroughvirus	preVC_107	Clustered	VC_107_0	7	0.9414	1	3.62936	0.9414	1	1	1	1	1	1	2
Salmonella~phage~UPF_BP2	Heunggongvirae	Uroviricota	Caudoviricetes	Caudovirales	Myoviridae	Rosemountvirus	preVC_107	Clustered	VC_107_0	7	0.9414	1	3.62936	0.9414	1	1	1	1	1	1	2
Salmonella~phage~ZCSE2	Heunggongvirae	Uroviricota	Caudoviricetes	Caudovirales	Myoviridae	Loughboroughvirus	preVC_107	Clustered	VC_107_0	7	0.9414	1	3.62936	0.9414	1	1	1	1	1	1	2
Salmonella~phage~birk	Heunggongvirae	Uroviricota	Caudoviricetes	Caudovirales	Myoviridae	Rosemountvirus	preVC_107	Clustered	VC_107_0	7	0.9414	1	3.62936	0.9414	1	1	1	1	1	1	2
Salmonella~phage~yarpen	Heunggongvirae	Uroviricota	Caudoviricetes	Caudovirales	Myoviridae	Rosemountvirus	preVC_107	Clustered	VC_107_0	7	0.9414	1	3.62936	0.9414	1	1	1	1	1	1	2
Loktanella~phage~pCB2051-A	Heunggongvirae	Uroviricota	Caudoviricetes	Caudovirales	Siphoviridae	Unassigned	preVC_108	Clustered/Singleton	VC_108_0	1	0	0	0	0	1	1	1	1	1	1	0
AAXTYX020000033.1~|~Citrobacter~freundii~Citrobacter_sp_2020CK-00392	Unassigned	Unassigned	Unassigned	Unassigned	Unassigned	Unassigned	preVC_11	Clustered	VC_11_0	20	0.4212	1	6.14712	0.4212	1	0	0	0	0	0	0
ABKGMH020000030.1~|~Citrobacter~freundii~	Unassigned	Unassigned	Unassigned	Unassigned	Unassigned	Unassigned	preVC_11	Clustered	VC_11_0	20	0.4212	1	6.14712	0.4212	1	0	0	0	0	0	0
DACXYZ020000035.1~|~Citrobacter~freundii~CAV1047	Unassigned	Unassigned	Unassigned	Unassigned	Unassigned	Unassigned	preVC_11	Clustered	VC_11_0	20	0.4212	1	6.14712	0.4212	1	0	0	0	0	0	0
DACXZG020000031.1~|~Citrobacter~freundii~CAV1371	Unassigned	Unassigned	Unassigned	Unassigned	Unassigned	Unassigned	preVC_11	Clustered	VC_11_0	20	0.4212	1	6.14712	0.4212	1	0	0	0	0	0	0
DACYAE020000031.1~|~Citrobacter~freundii~CAV1159	Unassigned	Unassigned	Unassigned	Unassigned	Unassigned	Unassigned	preVC_11	Clustered	VC_11_0	20	0.4212	1	6.14712	0.4212	1	0	0	0	0	0	0
DAEVGG010000027.1~|~Citrobacter~freundii~PBIO2726	Unassigned	Unassigned	Unassigned	Unassigned	Unassigned	Unassigned	preVC_11	Clustered	VC_11_0	20	0.4212	1	6.14712	0.4212	1	0	0	0	0	0	0
DAIULV010000030.1~|~Citrobacter~freundii~	Unassigned	Unassigned	Unassigned	Unassigned	Unassigned	Unassigned	preVC_11	Clustered	VC_11_0	20	0.4212	1	6.14712	0.4212	1	0	0	0	0	0	0
DAQFUP010000019.1~|~Citrobacter~freundii~	Unassigned	Unassigned	Unassigned	Unassigned	Unassigned	Unassigned	preVC_11	Clustered	VC_11_0	20	0.4212	1	6.14712	0.4212	1	0	0	0	0	0	0
DOZX01000104.1~|~Atlantibacter~hermannii~	Unassigned	Unassigned	Unassigned	Unassigned	Unassigned	Unassigned	preVC_11	Clustered	VC_11_0	20	0.4212	1	6.14712	0.4212	1	0	0	0	0	0	0
IMGVR_UViG_2585427697_000001|2585427697|2585448254	Unassigned	Unassigned	Unassigned	Unassigned	Unassigned	Unassigned	preVC_11	Clustered	VC_11_0	20	0.4212	1	6.14712	0.4212	1	0	0	0	0	0	0
IMGVR_UViG_3300011375_000002|3300011375|Ga0121071_100024	Unassigned	Unassigned	Unassigned	Unassigned	Unassigned	Unassigned	preVC_11	Clustered	VC_11_0	20	0.4212	1	6.14712	0.4212	1	0	0	0	0	0	0
IMGVR_UViG_3300011784_000003|3300011784|Ga0122112_100046	Unassigned	Unassigned	Unassigned	Unassigned	Unassigned	Unassigned	preVC_11	Clustered	VC_11_0	20	0.4212	1	6.14712	0.4212	1	0	0	0	0	0	0
JAMWWT010000021.1~|~Atlantibacter~hermannii~Ngtc~Milk~3	Unassigned	Unassigned	Unassigned	Unassigned	Unassigned	Unassigned	preVC_11	Clustered	VC_11_0	20	0.4212	1	6.14712	0.4212	1	0	0	0	0	0	0
JANEWL010000032.1~|~Citrobacter~sp.~Awk~2~Awk~2	Unassigned	Unassigned	Unassigned	Unassigned	Unassigned	Unassigned	preVC_11	Clustered	VC_11_0	20	0.4212	1	6.14712	0.4212	1	0	0	0	0	0	0
JAWDZH010000002.1~|~Citrobacter~sp.~	Unassigned	Unassigned	Unassigned	Unassigned	Unassigned	Unassigned	preVC_11	Clustered	VC_11_0	20	0.4212	1	6.14712	0.4212	1	0	0	0	0	0	0
JAWGLG010000027.1~|~Citrobacter~freundii~	Unassigned	Unassigned	Unassigned	Unassigned	Unassigned	Unassigned	preVC_11	Clustered	VC_11_0	20	0.4212	1	6.14712	0.4212	1	0	0	0	0	0	0
NZ_DALYMS010000026.1~|~Atlantibacter~sp.~	Unassigned	Unassigned	Unassigned	Unassigned	Unassigned	Unassigned	preVC_11	Clustered	VC_11_0	20	0.4212	1	6.14712	0.4212	1	0	0	0	0	0	0
NZ_DAMBUW010000037.1~|~Atlantibacter~hermannii~	Unassigned	Unassigned	Unassigned	Unassigned	Unassigned	Unassigned	preVC_11	Clustered	VC_11_0	20	0.4212	1	6.14712	0.4212	1	0	0	0	0	0	0
NZ_JBHFFE010000002.1~|~Kluyvera~intermedia~S25-S5	Unassigned	Unassigned	Unassigned	Unassigned	Unassigned	Unassigned	preVC_11	Clustered	VC_11_0	20	0.4212	1	6.14712	0.4212	1	0	0	0	0	0	0
uvig_396358_SRR6257512_126_length_46984_VirSorter_cat_2	Unassigned	Unassigned	Unassigned	Unassigned	Unassigned	Unassigned	preVC_11	Clustered	VC_11_0	20	0.4212	1	6.14712	0.4212	1	0	0	0	0	0	0
Cronobacter~phage~JC01	Heunggongvirae	Uroviricota	Caudoviricetes	Caudovirales	Siphoviridae	Unassigned	preVC_112	Clustered	VC_112_0	38	0.7022	1	4.09443	0.7022	1	1	1	1	1	2	1
Enterobacter~phage~Enc34	Heunggongvirae	Uroviricota	Caudoviricetes	Caudovirales	Siphoviridae	Unassigned	preVC_112	Clustered	VC_112_0	38	0.7022	1	4.09443	0.7022	1	1	1	1	1	2	1
Enterobacter~phage~KNP7	Heunggongvirae	Uroviricota	Caudoviricetes	Caudovirales	Siphoviridae	Chivirus	preVC_112	Clustered	VC_112_0	38	0.7022	1	4.09443	0.7022	1	1	1	1	1	2	1
Escherichia~phage~Utah	Heunggongvirae	Uroviricota	Caudoviricetes	Caudovirales	Siphoviridae	Chivirus	preVC_112	Clustered	VC_112_0	38	0.7022	1	4.09443	0.7022	1	1	1	1	1	2	1
Providencia~phage~Redjac	Heunggongvirae	Uroviricota	Caudoviricetes	Caudovirales	Siphoviridae	Unassigned	preVC_112	Clustered	VC_112_0	38	0.7022	1	4.09443	0.7022	1	1	1	1	1	2	1
Providencia~phage~vB_PreS-PibeRecoleta	Heunggongvirae	Uroviricota	Caudoviricetes	Caudovirales	Siphoviridae	Unassigned	preVC_112	Clustered	VC_112_0	38	0.7022	1	4.09443	0.7022	1	1	1	1	1	2	1
Providencia~phage~vB_PreS-Stilesk	Heunggongvirae	Uroviricota	Caudoviricetes	Caudovirales	Siphoviridae	Unassigned	preVC_112	Clustered	VC_112_0	38	0.7022	1	4.09443	0.7022	1	1	1	1	1	2	1
Salmonella~phage~118970_sal1	Heunggongvirae	Uroviricota	Caudoviricetes	Caudovirales	Siphoviridae	Chivirus	preVC_112	Clustered	VC_112_0	38	0.7022	1	4.09443	0.7022	1	1	1	1	1	2	1
Salmonella~phage~35	Heunggongvirae	Uroviricota	Caudoviricetes	Caudovirales	Siphoviridae	Chivirus	preVC_112	Clustered	VC_112_0	38	0.7022	1	4.09443	0.7022	1	1	1	1	1	2	1
Salmonella~phage~37	Heunggongvirae	Uroviricota	Caudoviricetes	Caudovirales	Siphoviridae	Chivirus	preVC_112	Clustered	VC_112_0	38	0.7022	1	4.09443	0.7022	1	1	1	1	1	2	1
Salmonella~phage~BP12C	Heunggongvirae	Uroviricota	Caudoviricetes	Caudovirales	Casjensviridae	Chivirus	preVC_112	Clustered	VC_112_0	38	0.7022	1	4.09443	0.7022	1	1	1	1	1	2	1
Salmonella~phage~BSPM4	Heunggongvirae	Uroviricota	Caudoviricetes	Caudovirales	Siphoviridae	Chivirus	preVC_112	Clustered	VC_112_0	38	0.7022	1	4.09443	0.7022	1	1	1	1	1	2	1
Salmonella~phage~KFS-SE1	Heunggongvirae	Uroviricota	Caudoviricetes	Caudovirales	Siphoviridae	Chivirus	preVC_112	Clustered	VC_112_0	38	0.7022	1	4.09443	0.7022	1	1	1	1	1	2	1
Salmonella~phage~KNP6	Heunggongvirae	Uroviricota	Caudoviricetes	Caudovirales	Siphoviridae	Chivirus	preVC_112	Clustered	VC_112_0	38	0.7022	1	4.09443	0.7022	1	1	1	1	1	2	1
Salmonella~phage~SAP012	Heunggongvirae	Uroviricota	Caudoviricetes	Caudovirales	Siphoviridae	Unassigned	preVC_112	Clustered	VC_112_0	38	0.7022	1	4.09443	0.7022	1	1	1	1	1	2	1
Salmonella~phage~SPN19	Heunggongvirae	Uroviricota	Caudoviricetes	Caudovirales	Siphoviridae	Chivirus	preVC_112	Clustered	VC_112_0	38	0.7022	1	4.09443	0.7022	1	1	1	1	1	2	1
Salmonella~phage~ST-101	Heunggongvirae	Uroviricota	Caudoviricetes	Caudovirales	Siphoviridae	Chivirus	preVC_112	Clustered	VC_112_0	38	0.7022	1	4.09443	0.7022	1	1	1	1	1	2	1
Salmonella~phage~ST-118	Heunggongvirae	Uroviricota	Caudoviricetes	Caudovirales	Siphoviridae	Chivirus	preVC_112	Clustered	VC_112_0	38	0.7022	1	4.09443	0.7022	1	1	1	1	1	2	1
Salmonella~phage~ST-374	Heunggongvirae	Uroviricota	Caudoviricetes	Caudovirales	Siphoviridae	Chivirus	preVC_112	Clustered	VC_112_0	38	0.7022	1	4.09443	0.7022	1	1	1	1	1	2	1
Salmonella~phage~SeWh-1	Heunggongvirae	Uroviricota	Caudoviricetes	Caudovirales	Siphoviridae	Chivirus	preVC_112	Clustered	VC_112_0	38	0.7022	1	4.09443	0.7022	1	1	1	1	1	2	1
Salmonella~phage~SeZq-1	Heunggongvirae	Uroviricota	Caudoviricetes	Caudovirales	Siphoviridae	Chivirus	preVC_112	Clustered	VC_112_0	38	0.7022	1	4.09443	0.7022	1	1	1	1	1	2	1
Salmonella~phage~Season12	Heunggongvirae	Uroviricota	Caudoviricetes	Caudovirales	Siphoviridae	Chivirus	preVC_112	Clustered	VC_112_0	38	0.7022	1	4.09443	0.7022	1	1	1	1	1	2	1
Salmonella~phage~Siskin	Heunggongvirae	Uroviricota	Caudoviricetes	Caudovirales	Siphoviridae	Chivirus	preVC_112	Clustered	VC_112_0	38	0.7022	1	4.09443	0.7022	1	1	1	1	1	2	1
Salmonella~phage~TS13	Heunggongvirae	Uroviricota	Caudoviricetes	Caudovirales	Siphoviridae	Chivirus	preVC_112	Clustered	VC_112_0	38	0.7022	1	4.09443	0.7022	1	1	1	1	1	2	1
Salmonella~phage~YSD1	Heunggongvirae	Uroviricota	Caudoviricetes	Caudovirales	Siphoviridae	Chivirus	preVC_112	Clustered	VC_112_0	38	0.7022	1	4.09443	0.7022	1	1	1	1	1	2	1
Salmonella~phage~vB_SalS_ABTNLsp1	Heunggongvirae	Uroviricota	Caudoviricetes	Caudovirales	Siphoviridae	Chivirus	preVC_112	Clustered	VC_112_0	38	0.7022	1	4.09443	0.7022	1	1	1	1	1	2	1
Salmonella~phage~vB_SenS_BPS1	Heunggongvirae	Uroviricota	Caudoviricetes	Caudovirales	Siphoviridae	Chivirus	preVC_112	Clustered	VC_112_0	38	0.7022	1	4.09443	0.7022	1	1	1	1	1	2	1
Salmonella~phage~vB_SenS_BPS2	Heunggongvirae	Uroviricota	Caudoviricetes	Caudovirales	Siphoviridae	Chivirus	preVC_112	Clustered	VC_112_0	38	0.7022	1	4.09443	0.7022	1	1	1	1	1	2	1
Salmonella~phage~vB_SenS_BPS4	Heunggongvirae	Uroviricota	Caudoviricetes	Caudovirales	Siphoviridae	Chivirus	preVC_112	Clustered	VC_112_0	38	0.7022	1	4.09443	0.7022	1	1	1	1	1	2	1
Salmonella~phage~vB_SenS_ER19	Heunggongvirae	Uroviricota	Caudoviricetes	Caudovirales	Siphoviridae	Chivirus	preVC_112	Clustered	VC_112_0	38	0.7022	1	4.09443	0.7022	1	1	1	1	1	2	1
Salmonella~phage~vB_SenS_ER24	Heunggongvirae	Uroviricota	Caudoviricetes	Caudovirales	Siphoviridae	Chivirus	preVC_112	Clustered	VC_112_0	38	0.7022	1	4.09443	0.7022	1	1	1	1	1	2	1
Salmonella~phage~vB_SenS_ER3	Heunggongvirae	Uroviricota	Caudoviricetes	Caudovirales	Siphoviridae	Chivirus	preVC_112	Clustered	VC_112_0	38	0.7022	1	4.09443	0.7022	1	1	1	1	1	2	1
Salmonella~phage~vB_SenS_ER6	Heunggongvirae	Uroviricota	Caudoviricetes	Caudovirales	Siphoviridae	Chivirus	preVC_112	Clustered	VC_112_0	38	0.7022	1	4.09443	0.7022	1	1	1	1	1	2	1
Salmonella~virus~Chi	Heunggongvirae	Uroviricota	Caudoviricetes	Caudovirales	Siphoviridae	Chivirus	preVC_112	Clustered	VC_112_0	38	0.7022	1	4.09443	0.7022	1	1	1	1	1	2	1
Salmonella~virus~FSLSP030	Heunggongvirae	Uroviricota	Caudoviricetes	Caudovirales	Siphoviridae	Chivirus	preVC_112	Clustered	VC_112_0	38	0.7022	1	4.09443	0.7022	1	1	1	1	1	2	1
Salmonella~virus~FSLSP088	Heunggongvirae	Uroviricota	Caudoviricetes	Caudovirales	Siphoviridae	Chivirus	preVC_112	Clustered	VC_112_0	38	0.7022	1	4.09443	0.7022	1	1	1	1	1	2	1
Salmonella~virus~iEPS5	Heunggongvirae	Uroviricota	Caudoviricetes	Caudovirales	Siphoviridae	Chivirus	preVC_112	Clustered	VC_112_0	38	0.7022	1	4.09443	0.7022	1	1	1	1	1	2	1
Serratia~phage~KpYy_1_41	Heunggongvirae	Uroviricota	Caudoviricetes	Caudovirales	Siphoviridae	Chivirus	preVC_112	Clustered	VC_112_0	38	0.7022	1	4.09443	0.7022	1	1	1	1	1	2	1
Escherichia~phage~E21	Heunggongvirae	Uroviricota	Caudoviricetes	Caudovirales	Siphoviridae	Unassigned	preVC_113	Clustered	VC_113_0	7	0.1347	1	3.75068	0.1347	1	1	1	1	1	1	0
Proteus~phage~ASh-2020a	Heunggongvirae	Uroviricota	Caudoviricetes	Caudovirales	Siphoviridae	Unassigned	preVC_113	Clustered	VC_113_0	7	0.1347	1	3.75068	0.1347	1	1	1	1	1	1	0
Proteus~phage~P16-2532	Heunggongvirae	Uroviricota	Caudoviricetes	Caudovirales	Siphoviridae	Unassigned	preVC_113	Clustered	VC_113_0	7	0.1347	1	3.75068	0.1347	1	1	1	1	1	1	0
Proteus~phage~PM87	Heunggongvirae	Uroviricota	Caudoviricetes	Caudovirales	Siphoviridae	Unassigned	preVC_113	Clustered	VC_113_0	7	0.1347	1	3.75068	0.1347	1	1	1	1	1	1	0
Proteus~phage~Saba	Heunggongvirae	Uroviricota	Caudoviricetes	Caudovirales	Siphoviridae	Unassigned	preVC_113	Clustered	VC_113_0	7	0.1347	1	3.75068	0.1347	1	1	1	1	1	1	0
Proteus~phage~pPM_01	Heunggongvirae	Uroviricota	Caudoviricetes	Caudovirales	Siphoviridae	Unassigned	preVC_113	Clustered	VC_113_0	7	0.1347	1	3.75068	0.1347	1	1	1	1	1	1	0
Providencia~phage~Kokobel1	Heunggongvirae	Uroviricota	Caudoviricetes	Caudovirales	Siphoviridae	Unassigned	preVC_113	Clustered	VC_113_0	7	0.1347	1	3.75068	0.1347	1	1	1	1	1	1	0
Achromobacter~phage~phiAxp-2	Heunggongvirae	Uroviricota	Caudoviricetes	Caudovirales	Siphoviridae	Unassigned	preVC_114	Clustered	VC_114_0	7	0.0535	0.994994	7.00664	0.0532	1	1	1	1	1	2	2
Burkholderia~phage~BcepNazgul	Heunggongvirae	Uroviricota	Caudoviricetes	Caudovirales	Casjensviridae	Nazgulvirus	preVC_114	Clustered	VC_114_0	7	0.0535	0.994994	7.00664	0.0532	1	1	1	1	1	2	2
Burkholderia~phage~vB_BceS_AH2	Heunggongvirae	Uroviricota	Caudoviricetes	Caudovirales	Casjensviridae	Ahduovirus	preVC_114	Clustered	VC_114_0	7	0.0535	0.994994	7.00664	0.0532	1	1	1	1	1	2	2
Pectobacterium~phage~MA11	Heunggongvirae	Uroviricota	Caudoviricetes	Caudovirales	Siphoviridae	Unassigned	preVC_114	Clustered	VC_114_0	7	0.0535	0.994994	7.00664	0.0532	1	1	1	1	1	2	2
Pectobacterium~phage~MA12	Heunggongvirae	Uroviricota	Caudoviricetes	Caudovirales	Siphoviridae	Unassigned	preVC_114	Clustered	VC_114_0	7	0.0535	0.994994	7.00664	0.0532	1	1	1	1	1	2	2
Pseudomonas~phage~vB_Pae-SS2019XI	Heunggongvirae	Uroviricota	Caudoviricetes	Caudovirales	Siphoviridae	Unassigned	preVC_114	Clustered	VC_114_0	7	0.0535	0.994994	7.00664	0.0532	1	1	1	1	1	2	2
Xanthomonas~phage~FoX4	Heunggongvirae	Uroviricota	Caudoviricetes	Caudovirales	Siphoviridae	Unassigned	preVC_114	Clustered	VC_114_0	7	0.0535	0.994994	7.00664	0.0532	1	1	1	1	1	2	2
Citrobacter~phage~Michonne	Heunggongvirae	Uroviricota	Caudoviricetes	Caudovirales	Myoviridae	Mooglevirus	preVC_116	Clustered	VC_116_0	25	0.876	1	5.63403	0.876	0.9933	1	1	1	1	1	3
Citrobacter~phage~Moogle	Heunggongvirae	Uroviricota	Caudoviricetes	Caudovirales	Myoviridae	Mooglevirus	preVC_116	Clustered	VC_116_0	25	0.876	1	5.63403	0.876	0.9933	1	1	1	1	1	3
Citrobacter~phage~Mordin	Heunggongvirae	Uroviricota	Caudoviricetes	Caudovirales	Myoviridae	Mooglevirus	preVC_116	Clustered	VC_116_0	25	0.876	1	5.63403	0.876	0.9933	1	1	1	1	1	3
Enterobacteriaphage~UAB_Phi87	Heunggongvirae	Uroviricota	Caudoviricetes	Caudovirales	Myoviridae	Felixounavirus	preVC_116	Clustered	VC_116_0	25	0.876	1	5.63403	0.876	0.9933	1	1	1	1	1	3
Escherichia~phage~EC6	Heunggongvirae	Uroviricota	Caudoviricetes	Caudovirales	Myoviridae	Felixounavirus	preVC_116	Clustered	VC_116_0	25	0.876	1	5.63403	0.876	0.9933	1	1	1	1	1	3
Escherichia~phage~HY02	Heunggongvirae	Uroviricota	Caudoviricetes	Caudovirales	Myoviridae	Felixounavirus	preVC_116	Clustered	VC_116_0	25	0.876	1	5.63403	0.876	0.9933	1	1	1	1	1	3
Escherichia~phage~JH2	Heunggongvirae	Uroviricota	Caudoviricetes	Caudovirales	Myoviridae	Felixounavirus	preVC_116	Clustered	VC_116_0	25	0.876	1	5.63403	0.876	0.9933	1	1	1	1	1	3
Escherichia~phage~SUSP2	Heunggongvirae	Uroviricota	Caudoviricetes	Caudovirales	Myoviridae	Suspvirus	preVC_116	Clustered	VC_116_0	25	0.876	1	5.63403	0.876	0.9933	1	1	1	1	1	3
Escherichia~phage~phiSUSP1	Heunggongvirae	Uroviricota	Caudoviricetes	Caudovirales	Myoviridae	Suspvirus	preVC_116	Clustered	VC_116_0	25	0.876	1	5.63403	0.876	0.9933	1	1	1	1	1	3
Escherichia~phage~vB_EcoM-VpaE1	Heunggongvirae	Uroviricota	Caudoviricetes	Caudovirales	Myoviridae	Felixounavirus	preVC_116	Clustered	VC_116_0	25	0.876	1	5.63403	0.876	0.9933	1	1	1	1	1	3
Escherichia~phage~vB_EcoM_AYO145A	Heunggongvirae	Uroviricota	Caudoviricetes	Caudovirales	Myoviridae	Felixounavirus	preVC_116	Clustered	VC_116_0	25	0.876	1	5.63403	0.876	0.9933	1	1	1	1	1	3
Escherichia~phage~vB_EcoM_Alf5	Heunggongvirae	Uroviricota	Caudoviricetes	Caudovirales	Myoviridae	Felixounavirus	preVC_116	Clustered	VC_116_0	25	0.876	1	5.63403	0.876	0.9933	1	1	1	1	1	3
Escherichia~phage~wV8	Heunggongvirae	Uroviricota	Caudoviricetes	Caudovirales	Myoviridae	Felixounavirus	preVC_116	Clustered	VC_116_0	25	0.876	1	5.63403	0.876	0.9933	1	1	1	1	1	3
Escherichia~typing~phage~1	Heunggongvirae	Uroviricota	Caudoviricetes	Caudovirales	Myoviridae	Felixounavirus	preVC_116	Clustered	VC_116_0	25	0.876	1	5.63403	0.876	0.9933	1	1	1	1	1	3
Salmonella~phage~BPS15Q2	Heunggongvirae	Uroviricota	Caudoviricetes	Caudovirales	Myoviridae	Felixounavirus	preVC_116	Clustered	VC_116_0	25	0.876	1	5.63403	0.876	0.9933	1	1	1	1	1	3
Salmonella~phage~BPS17L1	Heunggongvirae	Uroviricota	Caudoviricetes	Caudovirales	Myoviridae	Felixounavirus	preVC_116	Clustered	VC_116_0	25	0.876	1	5.63403	0.876	0.9933	1	1	1	1	1	3
Salmonella~phage~BPS17W1	Heunggongvirae	Uroviricota	Caudoviricetes	Caudovirales	Myoviridae	Felixounavirus	preVC_116	Clustered	VC_116_0	25	0.876	1	5.63403	0.876	0.9933	1	1	1	1	1	3
Salmonella~phage~FelixO1	Heunggongvirae	Uroviricota	Caudoviricetes	Caudovirales	Myoviridae	Felixounavirus	preVC_116	Clustered	VC_116_0	25	0.876	1	5.63403	0.876	0.9933	1	1	1	1	1	3
Salmonella~phage~Mushroom	Heunggongvirae	Uroviricota	Caudoviricetes	Caudovirales	Myoviridae	Felixounavirus	preVC_116	Clustered	VC_116_0	25	0.876	1	5.63403	0.876	0.9933	1	1	1	1	1	3
Salmonella~phage~Si3	Heunggongvirae	Uroviricota	Caudoviricetes	Caudovirales	Myoviridae	Felixounavirus	preVC_116	Clustered	VC_116_0	25	0.876	1	5.63403	0.876	0.9933	1	1	1	1	1	3
Salmonella~phage~vB_SPuM_SP116	Heunggongvirae	Uroviricota	Caudoviricetes	Caudovirales	Myoviridae	Felixounavirus	preVC_116	Clustered	VC_116_0	25	0.876	1	5.63403	0.876	0.9933	1	1	1	1	1	3
Shigella~phage~Sf13	Heunggongvirae	Uroviricota	Caudoviricetes	Caudovirales	Myoviridae	Mooglevirus	preVC_116	Clustered	VC_116_0	25	0.876	1	5.63403	0.876	0.9933	1	1	1	1	1	3
Shigella~phage~Sf14	Heunggongvirae	Uroviricota	Caudoviricetes	Caudovirales	Myoviridae	Mooglevirus	preVC_116	Clustered	VC_116_0	25	0.876	1	5.63403	0.876	0.9933	1	1	1	1	1	3
Shigella~phage~Sf17	Heunggongvirae	Uroviricota	Caudoviricetes	Caudovirales	Myoviridae	Mooglevirus	preVC_116	Clustered	VC_116_0	25	0.876	1	5.63403	0.876	0.9933	1	1	1	1	1	3
Staphylococcus~phage~SA1	Heunggongvirae	Uroviricota	Caudoviricetes	Caudovirales	Myoviridae	Unassigned	preVC_116	Clustered	VC_116_0	25	0.876	1	5.63403	0.876	0.9933	1	1	1	1	1	3
Acidianus~bottle-shaped~virus	Unassigned	Unassigned	Unassigned	Unassigned	Ampullaviridae	Bottigliavirus	preVC_117	Clustered	VC_117_0	3	1	0	3.93194	0	1	0	0	0	0	1	1
Acidianus~bottle-shaped~virus~2~strain~ABV2	Unassigned	Unassigned	Unassigned	Unassigned	Ampullaviridae	Bottigliavirus	preVC_117	Clustered	VC_117_0	3	1	0	3.93194	0	1	0	0	0	0	1	1
Acidianus~bottle-shaped~virus~3~strain~ABV3	Unassigned	Unassigned	Unassigned	Unassigned	Ampullaviridae	Bottigliavirus	preVC_117	Clustered	VC_117_0	3	1	0	3.93194	0	1	0	0	0	0	1	1
Stygiolobus~rod-shaped~virus	Zilligvirae	Taleaviricota	Tokiviricetes	Ligamenvirales	Rudiviridae	Azorudivirus	preVC_118	Clustered	VC_118_0	12	0.8202	1	4.89591	0.8202	1	1	1	1	1	1	4
Sulfolobus~islandicus~rod-shaped~virus~1	Zilligvirae	Taleaviricota	Tokiviricetes	Ligamenvirales	Rudiviridae	Icerudivirus	preVC_118	Clustered	VC_118_0	12	0.8202	1	4.89591	0.8202	1	1	1	1	1	1	4
Sulfolobus~islandicus~rod-shaped~virus~10	Zilligvirae	Taleaviricota	Tokiviricetes	Ligamenvirales	Rudiviridae	Usarudivirus	preVC_118	Clustered	VC_118_0	12	0.8202	1	4.89591	0.8202	1	1	1	1	1	1	4
Sulfolobus~islandicus~rod-shaped~virus~11	Zilligvirae	Taleaviricota	Tokiviricetes	Ligamenvirales	Rudiviridae	Usarudivirus	preVC_118	Clustered	VC_118_0	12	0.8202	1	4.89591	0.8202	1	1	1	1	1	1	4
Sulfolobus~islandicus~rod-shaped~virus~2	Zilligvirae	Taleaviricota	Tokiviricetes	Ligamenvirales	Rudiviridae	Icerudivirus	preVC_118	Clustered	VC_118_0	12	0.8202	1	4.89591	0.8202	1	1	1	1	1	1	4
Sulfolobus~islandicus~rod-shaped~virus~4	Zilligvirae	Taleaviricota	Tokiviricetes	Ligamenvirales	Rudiviridae	Usarudivirus	preVC_118	Clustered	VC_118_0	12	0.8202	1	4.89591	0.8202	1	1	1	1	1	1	4
Sulfolobus~islandicus~rod-shaped~virus~5	Zilligvirae	Taleaviricota	Tokiviricetes	Ligamenvirales	Rudiviridae	Usarudivirus	preVC_118	Clustered	VC_118_0	12	0.8202	1	4.89591	0.8202	1	1	1	1	1	1	4
Sulfolobus~islandicus~rod-shaped~virus~6	Zilligvirae	Taleaviricota	Tokiviricetes	Ligamenvirales	Rudiviridae	Usarudivirus	preVC_118	Clustered	VC_118_0	12	0.8202	1	4.89591	0.8202	1	1	1	1	1	1	4
Sulfolobus~islandicus~rod-shaped~virus~7	Zilligvirae	Taleaviricota	Tokiviricetes	Ligamenvirales	Rudiviridae	Rudivirus	preVC_118	Clustered	VC_118_0	12	0.8202	1	4.89591	0.8202	1	1	1	1	1	1	4
Sulfolobus~islandicus~rod-shaped~virus~8	Zilligvirae	Taleaviricota	Tokiviricetes	Ligamenvirales	Rudiviridae	Usarudivirus	preVC_118	Clustered	VC_118_0	12	0.8202	1	4.89591	0.8202	1	1	1	1	1	1	4
Sulfolobus~islandicus~rod-shaped~virus~9	Zilligvirae	Taleaviricota	Tokiviricetes	Ligamenvirales	Rudiviridae	Usarudivirus	preVC_118	Clustered	VC_118_0	12	0.8202	1	4.89591	0.8202	1	1	1	1	1	1	4
Sulfolobus~islandicus~rudivirus~3	Zilligvirae	Taleaviricota	Tokiviricetes	Ligamenvirales	Rudiviridae	Rudivirus	preVC_118	Clustered	VC_118_0	12	0.8202	1	4.89591	0.8202	1	1	1	1	1	1	4
Acidianus~filamentous~virus~3	Zilligvirae	Taleaviricota	Tokiviricetes	Ligamenvirales	Lipothrixviridae	Betalipothrixvirus	preVC_119	Clustered	VC_119_0	6	0.9353	0.999998	5.13846	0.9353	1	1	1	1	1	1	1
Acidianus~filamentous~virus~6	Zilligvirae	Taleaviricota	Tokiviricetes	Ligamenvirales	Lipothrixviridae	Betalipothrixvirus	preVC_119	Clustered	VC_119_0	6	0.9353	0.999998	5.13846	0.9353	1	1	1	1	1	1	1
Acidianus~filamentous~virus~7	Zilligvirae	Taleaviricota	Tokiviricetes	Ligamenvirales	Lipothrixviridae	Betalipothrixvirus	preVC_119	Clustered	VC_119_0	6	0.9353	0.999998	5.13846	0.9353	1	1	1	1	1	1	1
Acidianus~filamentous~virus~8	Zilligvirae	Taleaviricota	Tokiviricetes	Ligamenvirales	Lipothrixviridae	Betalipothrixvirus	preVC_119	Clustered	VC_119_0	6	0.9353	0.999998	5.13846	0.9353	1	1	1	1	1	1	1
Acidianus~filamentous~virus~9	Zilligvirae	Taleaviricota	Tokiviricetes	Ligamenvirales	Lipothrixviridae	Betalipothrixvirus	preVC_119	Clustered	VC_119_0	6	0.9353	0.999998	5.13846	0.9353	1	1	1	1	1	1	1
Sulfolobus~islandicus~filamentous~virus	Zilligvirae	Taleaviricota	Tokiviricetes	Ligamenvirales	Lipothrixviridae	Betalipothrixvirus	preVC_119	Clustered	VC_119_0	6	0.9353	0.999998	5.13846	0.9353	1	1	1	1	1	1	1
ABVYHH010000019.1~|~Klebsiella~aerogenes~	Unassigned	Unassigned	Unassigned	Unassigned	Unassigned	Unassigned	preVC_12	Clustered	VC_12_0	40	0.8638	1	6.14311	0.8638	1	1	1	1	1	1	0
AY374448.1~|~Klebsiella~phage~phiKO2~	Unassigned	Unassigned	Unassigned	Unassigned	Unassigned	Unassigned	preVC_12	Clustered	VC_12_0	40	0.8638	1	6.14311	0.8638	1	1	1	1	1	1	0
CABGGR010000007.1~|~Klebsiella~pasteurii~	Unassigned	Unassigned	Unassigned	Unassigned	Unassigned	Unassigned	preVC_12	Clustered	VC_12_0	40	0.8638	1	6.14311	0.8638	1	1	1	1	1	1	0
CP014747.1~|~Klebsiella~aerogenes~FDAARGOS_139	Unassigned	Unassigned	Unassigned	Unassigned	Unassigned	Unassigned	preVC_12	Clustered	VC_12_0	40	0.8638	1	6.14311	0.8638	1	1	1	1	1	1	0
CP026760.1~|~Klebsiella~aerogenes~AR_0062	Unassigned	Unassigned	Unassigned	Unassigned	Unassigned	Unassigned	preVC_12	Clustered	VC_12_0	40	0.8638	1	6.14311	0.8638	1	1	1	1	1	1	0
CP055369.1~|~Klebsiella~grimontii~RHBSTW-00165	Unassigned	Unassigned	Unassigned	Unassigned	Unassigned	Unassigned	preVC_12	Clustered	VC_12_0	40	0.8638	1	6.14311	0.8638	1	1	1	1	1	1	0
CP056543.1~|~Klebsiella~oxytoca~RHBSTW-00432	Unassigned	Unassigned	Unassigned	Unassigned	Unassigned	Unassigned	preVC_12	Clustered	VC_12_0	40	0.8638	1	6.14311	0.8638	1	1	1	1	1	1	0
CP067582.1~|~Klebsiella~pneumoniae~ARLG-4874	Unassigned	Unassigned	Unassigned	Unassigned	Unassigned	Unassigned	preVC_12	Clustered	VC_12_0	40	0.8638	1	6.14311	0.8638	1	1	1	1	1	1	0
CP104928.1~|~Klebsiella~pasteurii~AHM8C130-1I	Unassigned	Unassigned	Unassigned	Unassigned	Unassigned	Unassigned	preVC_12	Clustered	VC_12_0	40	0.8638	1	6.14311	0.8638	1	1	1	1	1	1	0
CP117737.1~|~Klebsiella~grimontii~2022CK-00781	Unassigned	Unassigned	Unassigned	Unassigned	Unassigned	Unassigned	preVC_12	Clustered	VC_12_0	40	0.8638	1	6.14311	0.8638	1	1	1	1	1	1	0
CP166154.1~|~Klebsiella~aerogenes~2024CK-00070	Unassigned	Unassigned	Unassigned	Unassigned	Unassigned	Unassigned	preVC_12	Clustered	VC_12_0	40	0.8638	1	6.14311	0.8638	1	1	1	1	1	1	0
DAFIMR010000033.1~|~Klebsiella~oxytoca~Kox255	Unassigned	Unassigned	Unassigned	Unassigned	Unassigned	Unassigned	preVC_12	Clustered	VC_12_0	40	0.8638	1	6.14311	0.8638	1	1	1	1	1	1	0
DAFMIW010000033.1~|~Klebsiella~oxytoca~	Unassigned	Unassigned	Unassigned	Unassigned	Unassigned	Unassigned	preVC_12	Clustered	VC_12_0	40	0.8638	1	6.14311	0.8638	1	1	1	1	1	1	0
DAFMLD010000037.1~|~Klebsiella~oxytoca~	Unassigned	Unassigned	Unassigned	Unassigned	Unassigned	Unassigned	preVC_12	Clustered	VC_12_0	40	0.8638	1	6.14311	0.8638	1	1	1	1	1	1	0
DAGANL010000024.1~|~Klebsiella~aerogenes~Enterobacter~aerogenes	Unassigned	Unassigned	Unassigned	Unassigned	Unassigned	Unassigned	preVC_12	Clustered	VC_12_0	40	0.8638	1	6.14311	0.8638	1	1	1	1	1	1	0
DAGIFX010000038.1~|~Klebsiella~pneumoniae~144680	Unassigned	Unassigned	Unassigned	Unassigned	Unassigned	Unassigned	preVC_12	Clustered	VC_12_0	40	0.8638	1	6.14311	0.8638	1	1	1	1	1	1	0
DAGROG010000033.1~|~Klebsiella~pneumoniae~EuSCAPE_ES153	Unassigned	Unassigned	Unassigned	Unassigned	Unassigned	Unassigned	preVC_12	Clustered	VC_12_0	40	0.8638	1	6.14311	0.8638	1	1	1	1	1	1	0
DAQLEB010000030.1~|~Klebsiella~oxytoca~11A17CRGN009	Unassigned	Unassigned	Unassigned	Unassigned	Unassigned	Unassigned	preVC_12	Clustered	VC_12_0	40	0.8638	1	6.14311	0.8638	1	1	1	1	1	1	0
DAZKDL010000037.1~|~Klebsiella~michiganensis~KB18PK-0292-1	Unassigned	Unassigned	Unassigned	Unassigned	Unassigned	Unassigned	preVC_12	Clustered	VC_12_0	40	0.8638	1	6.14311	0.8638	1	1	1	1	1	1	0
DBASYH010000021.1~|~Klebsiella~aerogenes~UCI_297	Unassigned	Unassigned	Unassigned	Unassigned	Unassigned	Unassigned	preVC_12	Clustered	VC_12_0	40	0.8638	1	6.14311	0.8638	1	1	1	1	1	1	0
DBDQEZ010000025.1~|~Klebsiella~pneumoniae~19AR1817	Unassigned	Unassigned	Unassigned	Unassigned	Unassigned	Unassigned	preVC_12	Clustered	VC_12_0	40	0.8638	1	6.14311	0.8638	1	1	1	1	1	1	0
IMGVR_UViG_2907875362_000001|2907875362|2907875367	Unassigned	Unassigned	Unassigned	Unassigned	Unassigned	Unassigned	preVC_12	Clustered	VC_12_0	40	0.8638	1	6.14311	0.8638	1	1	1	1	1	1	0
IMGVR_UViG_3300045988_127123|3300045988|Ga0495776_114663	Unassigned	Unassigned	Unassigned	Unassigned	Unassigned	Unassigned	preVC_12	Clustered	VC_12_0	40	0.8638	1	6.14311	0.8638	1	1	1	1	1	1	0
JADOYW010000050.1~|~Klebsiella~huaxiensis~20-M0000649-0	Unassigned	Unassigned	Unassigned	Unassigned	Unassigned	Unassigned	preVC_12	Clustered	VC_12_0	40	0.8638	1	6.14311	0.8638	1	1	1	1	1	1	0
JAHAGJ010000022.1~|~Citrobacter~freundii~	Unassigned	Unassigned	Unassigned	Unassigned	Unassigned	Unassigned	preVC_12	Clustered	VC_12_0	40	0.8638	1	6.14311	0.8638	1	1	1	1	1	1	0
JALIZK010000024.1~|~Klebsiella~pneumoniae~Kp61R	Unassigned	Unassigned	Unassigned	Unassigned	Unassigned	Unassigned	preVC_12	Clustered	VC_12_0	40	0.8638	1	6.14311	0.8638	1	1	1	1	1	1	0
JAWFDF010000023.1~|~Klebsiella~michiganensis~	Unassigned	Unassigned	Unassigned	Unassigned	Unassigned	Unassigned	preVC_12	Clustered	VC_12_0	40	0.8638	1	6.14311	0.8638	1	1	1	1	1	1	0
JAWFFV010000031.1~|~Klebsiella~grimontii~	Unassigned	Unassigned	Unassigned	Unassigned	Unassigned	Unassigned	preVC_12	Clustered	VC_12_0	40	0.8638	1	6.14311	0.8638	1	1	1	1	1	1	0
JBDYMJ010000030.1~|~Klebsiella~michiganensis~KE9825	Unassigned	Unassigned	Unassigned	Unassigned	Unassigned	Unassigned	preVC_12	Clustered	VC_12_0	40	0.8638	1	6.14311	0.8638	1	1	1	1	1	1	0
Klebsiella~phage~phiKO2	Heunggongvirae	Uroviricota	Caudoviricetes	Caudovirales	Siphoviridae	Unassigned	preVC_12	Clustered	VC_12_0	40	0.8638	1	6.14311	0.8638	1	1	1	1	1	1	0
NZ_CABGLL010000034.1~|~Klebsiella~michiganensis~4928STDY7071334	Unassigned	Unassigned	Unassigned	Unassigned	Unassigned	Unassigned	preVC_12	Clustered	VC_12_0	40	0.8638	1	6.14311	0.8638	1	1	1	1	1	1	0
NZ_CAJZXW010000028.1~|~Klebsiella~pneumoniae~	Unassigned	Unassigned	Unassigned	Unassigned	Unassigned	Unassigned	preVC_12	Clustered	VC_12_0	40	0.8638	1	6.14311	0.8638	1	1	1	1	1	1	0
NZ_JAQOAC010000050.1~|~Klebsiella~michiganensis~2203528	Unassigned	Unassigned	Unassigned	Unassigned	Unassigned	Unassigned	preVC_12	Clustered	VC_12_0	40	0.8638	1	6.14311	0.8638	1	1	1	1	1	1	0
NZ_JAQOAD010000051.1~|~Klebsiella~michiganensis~2203527	Unassigned	Unassigned	Unassigned	Unassigned	Unassigned	Unassigned	preVC_12	Clustered	VC_12_0	40	0.8638	1	6.14311	0.8638	1	1	1	1	1	1	0
NZ_PXKK01000026.1~|~Klebsiella~aerogenes~CRE41	Unassigned	Unassigned	Unassigned	Unassigned	Unassigned	Unassigned	preVC_12	Clustered	VC_12_0	40	0.8638	1	6.14311	0.8638	1	1	1	1	1	1	0
NZ_WMNY01000029.1~|~Klebsiella~oxytoca~KO57_H	Unassigned	Unassigned	Unassigned	Unassigned	Unassigned	Unassigned	preVC_12	Clustered	VC_12_0	40	0.8638	1	6.14311	0.8638	1	1	1	1	1	1	0
PQKN01000036.1~|~Klebsiella~oxytoca~KONIH8	Unassigned	Unassigned	Unassigned	Unassigned	Unassigned	Unassigned	preVC_12	Clustered	VC_12_0	40	0.8638	1	6.14311	0.8638	1	1	1	1	1	1	0
RPEI01000015.1~|~Klebsiella~aerogenes~URMC203	Unassigned	Unassigned	Unassigned	Unassigned	Unassigned	Unassigned	preVC_12	Clustered	VC_12_0	40	0.8638	1	6.14311	0.8638	1	1	1	1	1	1	0
UITN01000025.1~|~Klebsiella~pneumoniae~EuSCAPE_ES151	Unassigned	Unassigned	Unassigned	Unassigned	Unassigned	Unassigned	preVC_12	Clustered	VC_12_0	40	0.8638	1	6.14311	0.8638	1	1	1	1	1	1	0
uvig_195506_ERR912109_718_length_52720_VirSorter_cat_1	Unassigned	Unassigned	Unassigned	Unassigned	Unassigned	Unassigned	preVC_12	Clustered	VC_12_0	40	0.8638	1	6.14311	0.8638	1	1	1	1	1	1	0
Acidianus~filamentous~virus~2	Zilligvirae	Taleaviricota	Tokiviricetes	Ligamenvirales	Lipothrixviridae	Deltalipothrixvirus	preVC_120	Clustered	VC_120_0	2	0.4108	0.853207	3.31662	0.3505	1	1	1	1	1	1	1
Sulfolobales~Beppu~filamentous~virus~3	Zilligvirae	Taleaviricota	Tokiviricetes	Ligamenvirales	Lipothrixviridae	Deltalipothrixvirus	preVC_120	Clustered	VC_120_0	2	0.4108	0.853207	3.31662	0.3505	1	1	1	1	1	1	1
Sulfolobus~monocaudavirus~SMV1	Unassigned	Unassigned	Unassigned	Unassigned	Bicaudaviridae	Unassigned	preVC_121	Clustered	VC_121_0	4	0.7172	0.999985	5.09411	0.7172	1	0	0	0	0	1	0
Sulfolobus~monocaudavirus~SMV2	Unassigned	Unassigned	Unassigned	Unassigned	Bicaudaviridae	Unassigned	preVC_121	Clustered	VC_121_0	4	0.7172	0.999985	5.09411	0.7172	1	0	0	0	0	1	0
Sulfolobus~monocaudavirus~SMV3	Unassigned	Unassigned	Unassigned	Unassigned	Bicaudaviridae	Unassigned	preVC_121	Clustered	VC_121_0	4	0.7172	0.999985	5.09411	0.7172	1	0	0	0	0	1	0
Sulfolobus~monocaudavirus~SMV4	Unassigned	Unassigned	Unassigned	Unassigned	Bicaudaviridae	Unassigned	preVC_121	Clustered	VC_121_0	4	0.7172	0.999985	5.09411	0.7172	1	0	0	0	0	1	0
Acidianus~spindle-shaped~virus~1	Unassigned	Unassigned	Unassigned	Unassigned	Fuselloviridae	Betafusellovirus	preVC_122	Clustered	VC_122_0	9	0.9103	0.999995	4.28829	0.9103	1	0	0	0	0	1	2
Sulfolobus~spindle-shaped~virus~1	Unassigned	Unassigned	Unassigned	Unassigned	Fuselloviridae	Alphafusellovirus	preVC_122	Clustered	VC_122_0	9	0.9103	0.999995	4.28829	0.9103	1	0	0	0	0	1	2
Sulfolobus~spindle-shaped~virus~2	Unassigned	Unassigned	Unassigned	Unassigned	Fuselloviridae	Alphafusellovirus	preVC_122	Clustered	VC_122_0	9	0.9103	0.999995	4.28829	0.9103	1	0	0	0	0	1	2
Sulfolobus~spindle-shaped~virus~4	Unassigned	Unassigned	Unassigned	Unassigned	Fuselloviridae	Alphafusellovirus	preVC_122	Clustered	VC_122_0	9	0.9103	0.999995	4.28829	0.9103	1	0	0	0	0	1	2
Sulfolobus~spindle-shaped~virus~5	Unassigned	Unassigned	Unassigned	Unassigned	Fuselloviridae	Alphafusellovirus	preVC_122	Clustered	VC_122_0	9	0.9103	0.999995	4.28829	0.9103	1	0	0	0	0	1	2
Sulfolobus~spindle-shaped~virus~6	Unassigned	Unassigned	Unassigned	Unassigned	Fuselloviridae	Betafusellovirus	preVC_122	Clustered	VC_122_0	9	0.9103	0.999995	4.28829	0.9103	1	0	0	0	0	1	2
Sulfolobus~spindle-shaped~virus~7	Unassigned	Unassigned	Unassigned	Unassigned	Fuselloviridae	Alphafusellovirus	preVC_122	Clustered	VC_122_0	9	0.9103	0.999995	4.28829	0.9103	1	0	0	0	0	1	2
Sulfolobus~virus~Kamchatka~1	Unassigned	Unassigned	Unassigned	Unassigned	Fuselloviridae	Alphafusellovirus	preVC_122	Clustered	VC_122_0	9	0.9103	0.999995	4.28829	0.9103	1	0	0	0	0	1	2
Sulfolobus~virus~Ragged~Hills	Unassigned	Unassigned	Unassigned	Unassigned	Fuselloviridae	Alphafusellovirus	preVC_122	Clustered	VC_122_0	9	0.9103	0.999995	4.28829	0.9103	1	0	0	0	0	1	2
Sulfolobus~virus~STSV1	Unassigned	Unassigned	Unassigned	Unassigned	Bicaudaviridae	Unassigned	preVC_123	Clustered	VC_123_0	2	0.812	0.6	1.73205	0.4872	1	0	0	0	0	1	0
Sulfolobus~virus~STSV2	Unassigned	Unassigned	Unassigned	Unassigned	Bicaudaviridae	Unassigned	preVC_123	Clustered	VC_123_0	2	0.812	0.6	1.73205	0.4872	1	0	0	0	0	1	0
Sulfolobales~Virus~YNP2	Unassigned	Unassigned	Unassigned	Unassigned	Unassigned	Unassigned	preVC_124	Clustered	VC_124_0	2	0.6489	0.8	4.47214	0.5191	1	0	0	0	0	0	0
Sulfolobales~virus~YNP1	Unassigned	Unassigned	Unassigned	Unassigned	Unassigned	Unassigned	preVC_124	Clustered	VC_124_0	2	0.6489	0.8	4.47214	0.5191	1	0	0	0	0	0	0
Rhizobium~phage~vB_RleM_P10VF	Heunggongvirae	Uroviricota	Caudoviricetes	Caudovirales	Ackermannviridae	Unassigned	preVC_125	Clustered	VC_125_0	2	0.1524	0.912497	6.08276	0.139	1	1	1	1	1	1	0
Sinorhizobium~phage~phiM9	Heunggongvirae	Uroviricota	Caudoviricetes	Caudovirales	Ackermannviridae	Unassigned	preVC_125	Clustered	VC_125_0	2	0.1524	0.912497	6.08276	0.139	1	1	1	1	1	1	0
Agrobacterium~phage~OLIVR5	Heunggongvirae	Uroviricota	Caudoviricetes	Caudovirales	Ackermannviridae	Unassigned	preVC_125	Clustered/Singleton	VC_125_1	1	0	0	0	0	1	1	1	1	1	1	0
Stenotrophomonas~phage~IME-SM1	Heunggongvirae	Uroviricota	Caudoviricetes	Caudovirales	Myoviridae	Menderavirus	preVC_126	Clustered	VC_126_0	4	0.3087	0.999972	6.73944	0.3087	1	1	1	1	1	1	1
Stenotrophomonas~phage~Mendera	Heunggongvirae	Uroviricota	Caudoviricetes	Caudovirales	Myoviridae	Menderavirus	preVC_126	Clustered	VC_126_0	4	0.3087	0.999972	6.73944	0.3087	1	1	1	1	1	1	1
Stenotrophomonas~phage~Moby	Heunggongvirae	Uroviricota	Caudoviricetes	Caudovirales	Myoviridae	Menderavirus	preVC_126	Clustered	VC_126_0	4	0.3087	0.999972	6.73944	0.3087	1	1	1	1	1	1	1
Stenotrophomonas~phage~YB07	Heunggongvirae	Uroviricota	Caudoviricetes	Caudovirales	Myoviridae	Menderavirus	preVC_126	Clustered	VC_126_0	4	0.3087	0.999972	6.73944	0.3087	1	1	1	1	1	1	1
Sinorhizobium~phage~phiM12	Heunggongvirae	Uroviricota	Caudoviricetes	Caudovirales	Myoviridae	Emdodecavirus	preVC_127	Clustered	VC_127_0	3	0.1514	0.997019	7.69911	0.1509	1	1	1	1	1	1	1
Sinorhizobium~phage~phiM7	Heunggongvirae	Uroviricota	Caudoviricetes	Caudovirales	Myoviridae	Emdodecavirus	preVC_127	Clustered	VC_127_0	3	0.1514	0.997019	7.69911	0.1509	1	1	1	1	1	1	1
Sinorhizobium~phage~phiN3	Heunggongvirae	Uroviricota	Caudoviricetes	Caudovirales	Myoviridae	Emdodecavirus	preVC_127	Clustered	VC_127_0	3	0.1514	0.997019	7.69911	0.1509	1	1	1	1	1	1	1
Prochlorococcus~phage~MED4-213	Heunggongvirae	Uroviricota	Caudoviricetes	Caudovirales	Myoviridae	Eurybiavirus	preVC_128	Clustered	VC_128_0	3	0.0415	0.99703	6.45645	0.0414	1	1	1	1	1	1	1
Prochlorococcus~phage~P-HM1	Heunggongvirae	Uroviricota	Caudoviricetes	Caudovirales	Myoviridae	Eurybiavirus	preVC_128	Clustered	VC_128_0	3	0.0415	0.99703	6.45645	0.0414	1	1	1	1	1	1	1
Prochlorococcus~phage~P-HM2	Heunggongvirae	Uroviricota	Caudoviricetes	Caudovirales	Myoviridae	Eurybiavirus	preVC_128	Clustered	VC_128_0	3	0.0415	0.99703	6.45645	0.0414	1	1	1	1	1	1	1
Synechococcus~phage~S-SM1	Heunggongvirae	Uroviricota	Caudoviricetes	Caudovirales	Myoviridae	Thetisvirus	preVC_128	Clustered/Singleton	VC_128_1	1	0	0	0	0	1	1	1	1	1	1	1
Synechococcus~phage~ACG-2014d	Heunggongvirae	Uroviricota	Caudoviricetes	Caudovirales	Myoviridae	Unassigned	preVC_128	Clustered/Singleton	VC_128_10	1	0	0	0	0	1	1	1	1	1	1	0
Cyanophage~P-RSM6	Heunggongvirae	Uroviricota	Caudoviricetes	Caudovirales	Myoviridae	Libanvirus	preVC_128	Clustered/Singleton	VC_128_11	1	0	0	0	0	1	1	1	1	1	1	1
Synechococcus~phage~S-ShM2	Heunggongvirae	Uroviricota	Caudoviricetes	Caudovirales	Myoviridae	Ahtivirus	preVC_128	Clustered/Singleton	VC_128_12	1	0	0	0	0	1	1	1	1	1	1	1
Synechococcus~phage~S-SSM4	Heunggongvirae	Uroviricota	Caudoviricetes	Caudovirales	Myoviridae	Unassigned	preVC_128	Clustered/Singleton	VC_128_13	1	0	0	0	0	1	1	1	1	1	1	0
Synechococcus~phage~S-RSM4	Heunggongvirae	Uroviricota	Caudoviricetes	Caudovirales	Myoviridae	Cymopoleiavirus	preVC_128	Clustered/Singleton	VC_128_14	1	0	0	0	0	1	1	1	1	1	1	1
Synechococcus~phage~S-WAM2	Heunggongvirae	Uroviricota	Caudoviricetes	Caudovirales	Myoviridae	Cymopoleiavirus	preVC_128	Clustered/Singleton	VC_128_15	1	0	0	0	0	1	1	1	1	1	1	1
Synechococcus~phage~ACG-2014e	Heunggongvirae	Uroviricota	Caudoviricetes	Caudovirales	Myoviridae	Unassigned	preVC_128	Clustered	VC_128_16	4	0.0487	0.999883	6.80269	0.0487	1	1	1	1	1	1	0
Synechococcus~phage~ACG-2014i	Heunggongvirae	Uroviricota	Caudoviricetes	Caudovirales	Myoviridae	Unassigned	preVC_128	Clustered	VC_128_16	4	0.0487	0.999883	6.80269	0.0487	1	1	1	1	1	1	0
Synechococcus~phage~ACG-2014j	Heunggongvirae	Uroviricota	Caudoviricetes	Caudovirales	Myoviridae	Unassigned	preVC_128	Clustered	VC_128_16	4	0.0487	0.999883	6.80269	0.0487	1	1	1	1	1	1	0
Synechococcus~phage~S-CAM4	Heunggongvirae	Uroviricota	Caudoviricetes	Caudovirales	Myoviridae	Unassigned	preVC_128	Clustered	VC_128_16	4	0.0487	0.999883	6.80269	0.0487	1	1	1	1	1	1	0
Synechococcus~phage~ACG-2014h	Heunggongvirae	Uroviricota	Caudoviricetes	Caudovirales	Myoviridae	Unassigned	preVC_128	Clustered/Singleton	VC_128_17	1	0	0	0	0	1	1	1	1	1	1	0
Synechococcus~phage~S-CAM1	Heunggongvirae	Uroviricota	Caudoviricetes	Caudovirales	Myoviridae	Anaposvirus	preVC_128	Clustered	VC_128_18	2	0.0157	0.887101	8.18535	0.0139	1	1	1	1	1	1	2
Synechococcus~phage~S-CAM3	Heunggongvirae	Uroviricota	Caudoviricetes	Caudovirales	Myoviridae	Charybdisvirus	preVC_128	Clustered	VC_128_18	2	0.0157	0.887101	8.18535	0.0139	1	1	1	1	1	1	2
Cyanophage~S-RIM44	Heunggongvirae	Uroviricota	Caudoviricetes	Caudovirales	Myoviridae	Vellamovirus	preVC_128	Clustered	VC_128_19	2	0.0153	0.862442	5.2915	0.0132	1	1	1	1	1	1	1
Prochlorococcus~phage~Syn1	Heunggongvirae	Uroviricota	Caudoviricetes	Caudovirales	Myoviridae	Vellamovirus	preVC_128	Clustered	VC_128_19	2	0.0153	0.862442	5.2915	0.0132	1	1	1	1	1	1	1
Synechococcus~phage~S-SSM5	Heunggongvirae	Uroviricota	Caudoviricetes	Caudovirales	Myoviridae	Unassigned	preVC_128	Clustered/Singleton	VC_128_2	1	0	0	0	0	1	1	1	1	1	1	0
Cyanophage~S-RIM32	Heunggongvirae	Uroviricota	Caudoviricetes	Caudovirales	Myoviridae	Unassigned	preVC_128	Clustered/Singleton	VC_128_20	1	0	0	0	0	1	1	1	1	1	1	0
Synechococcus~phage~S-PM2	Heunggongvirae	Uroviricota	Caudoviricetes	Caudovirales	Myoviridae	Nodensvirus	preVC_128	Clustered/Singleton	VC_128_21	1	0	0	0	0	1	1	1	1	1	1	1
Cyanophage~P-TIM40	Heunggongvirae	Uroviricota	Caudoviricetes	Caudovirales	Myoviridae	Libanvirus	preVC_128	Clustered/Singleton	VC_128_22	1	0	0	0	0	1	1	1	1	1	1	1
Prochlorococcus~phage~P-TIM68	Heunggongvirae	Uroviricota	Caudoviricetes	Caudovirales	Myoviridae	Unassigned	preVC_128	Clustered/Singleton	VC_128_23	1	0	0	0	0	1	1	1	1	1	1	0
Synechococcus~phage~S-SSM7	Heunggongvirae	Uroviricota	Caudoviricetes	Caudovirales	Myoviridae	Unassigned	preVC_128	Clustered/Singleton	VC_128_24	1	0	0	0	0	1	1	1	1	1	1	0
Prochlorococcus~phage~P-SSM2	Heunggongvirae	Uroviricota	Caudoviricetes	Caudovirales	Myoviridae	Salacisavirus	preVC_128	Clustered/Singleton	VC_128_25	1	0	0	0	0	1	1	1	1	1	1	1
Synechococcus~phage~S-CAM9	Heunggongvirae	Uroviricota	Caudoviricetes	Caudovirales	Myoviridae	Kanaloavirus	preVC_128	Clustered	VC_128_26	2	0.0175	0.912632	7.87401	0.0159	1	1	1	1	1	1	1
Synechococcus~virus~S-PRM1	Heunggongvirae	Uroviricota	Caudoviricetes	Caudovirales	Myoviridae	Kanaloavirus	preVC_128	Clustered	VC_128_26	2	0.0175	0.912632	7.87401	0.0159	1	1	1	1	1	1	1
Synechococcus~phage~S-T4	Heunggongvirae	Uroviricota	Caudoviricetes	Caudovirales	Myoviridae	Tamkungvirus	preVC_128	Clustered/Singleton	VC_128_27	1	0	0	0	0	1	1	1	1	1	1	1
Synechococcus~phage~Bellamy	Heunggongvirae	Uroviricota	Caudoviricetes	Caudovirales	Myoviridae	Bellamyvirus	preVC_128	Clustered/Singleton	VC_128_28	1	0	0	0	0	1	1	1	1	1	1	1
Synechococcus~phage~S-SM2	Heunggongvirae	Uroviricota	Caudoviricetes	Caudovirales	Myoviridae	Bellamyvirus	preVC_128	Clustered/Singleton	VC_128_29	1	0	0	0	0	1	1	1	1	1	1	1
Synechococcus~phage~Syn19	Heunggongvirae	Uroviricota	Caudoviricetes	Caudovirales	Myoviridae	Pontusvirus	preVC_128	Clustered/Singleton	VC_128_3	1	0	0	0	0	1	1	1	1	1	1	1
Synechococcus~phage~S-SKS1	Heunggongvirae	Uroviricota	Caudoviricetes	Caudovirales	Myoviridae	Llyrvirus	preVC_128	Clustered/Singleton	VC_128_30	1	0	0	0	0	1	1	1	1	1	1	1
Synechococcus~phage~S-WAM1	Heunggongvirae	Uroviricota	Caudoviricetes	Caudovirales	Myoviridae	Libanvirus	preVC_128	Clustered/Singleton	VC_128_31	1	0	0	0	0	1	1	1	1	1	1	1
Prochlorococcus~phage~P-SSM3	Heunggongvirae	Uroviricota	Caudoviricetes	Caudovirales	Myoviridae	Ronodorvirus	preVC_128	Clustered	VC_128_32	2	0.0128	0.874778	6.08276	0.0112	1	1	1	1	1	1	1
Prochlorococcus~phage~P-SSM4	Heunggongvirae	Uroviricota	Caudoviricetes	Caudovirales	Myoviridae	Ronodorvirus	preVC_128	Clustered	VC_128_32	2	0.0128	0.874778	6.08276	0.0112	1	1	1	1	1	1	1
Cyanophage~S-TIM4	Heunggongvirae	Uroviricota	Caudoviricetes	Caudovirales	Myoviridae	Thaumasvirus	preVC_128	Clustered	VC_128_33	2	0.0122	0.820807	3.31662	0.01	1	1	1	1	1	1	1
Prochlorococcus~phage~P-RSM4	Heunggongvirae	Uroviricota	Caudoviricetes	Caudovirales	Myoviridae	Thaumasvirus	preVC_128	Clustered	VC_128_33	2	0.0122	0.820807	3.31662	0.01	1	1	1	1	1	1	1
Cyanophage~P-RSM1	Heunggongvirae	Uroviricota	Caudoviricetes	Caudovirales	Myoviridae	Unassigned	preVC_128	Clustered	VC_128_34	2	0.0125	0.827669	6.63325	0.0103	1	1	1	1	1	1	0
Synechococcus~phage~metaG-MbCM1	Heunggongvirae	Uroviricota	Caudoviricetes	Caudovirales	Myoviridae	Unassigned	preVC_128	Clustered	VC_128_34	2	0.0125	0.827669	6.63325	0.0103	1	1	1	1	1	1	0
Prochlorococcus~phage~P-SSM7	Heunggongvirae	Uroviricota	Caudoviricetes	Caudovirales	Myoviridae	Palaemonvirus	preVC_128	Clustered/Singleton	VC_128_35	1	0	0	0	0	1	1	1	1	1	1	1
Synechococcus~phage~S-P4	Heunggongvirae	Uroviricota	Caudoviricetes	Caudovirales	Myoviridae	Leucotheavirus	preVC_128	Clustered	VC_128_36	2	0.0116	0.768291	7.34847	0.0089	1	1	1	1	1	1	1
Synechococcus~phage~Syn30	Heunggongvirae	Uroviricota	Caudoviricetes	Caudovirales	Myoviridae	Leucotheavirus	preVC_128	Clustered	VC_128_36	2	0.0116	0.768291	7.34847	0.0089	1	1	1	1	1	1	1
Synechococcus~phage~S-CAM22	Heunggongvirae	Uroviricota	Caudoviricetes	Caudovirales	Myoviridae	Unassigned	preVC_128	Clustered/Singleton	VC_128_4	1	0	0	0	0	1	1	1	1	1	1	0
Synechococcus~phage~S-B64	Heunggongvirae	Uroviricota	Caudoviricetes	Caudovirales	Myoviridae	Unassigned	preVC_128	Clustered	VC_128_5	2	0.0118	0.820807	7.14143	0.0097	1	1	1	1	1	1	0
Synechococcus~phage~S-H35	Heunggongvirae	Uroviricota	Caudoviricetes	Caudovirales	Myoviridae	Unassigned	preVC_128	Clustered	VC_128_5	2	0.0118	0.820807	7.14143	0.0097	1	1	1	1	1	1	0
Cyanophage~S-RIM50	Heunggongvirae	Uroviricota	Caudoviricetes	Caudovirales	Myoviridae	Neptunevirus	preVC_128	Clustered	VC_128_6	3	0.0231	0.9565	6.59539	0.0221	1	1	1	1	1	1	1
Synechococcus~phage~S-RIM8	Heunggongvirae	Uroviricota	Caudoviricetes	Caudovirales	Myoviridae	Neptunevirus	preVC_128	Clustered	VC_128_6	3	0.0231	0.9565	6.59539	0.0221	1	1	1	1	1	1	1
Synechococcus~phage~S-RIM8~A.HR1	Heunggongvirae	Uroviricota	Caudoviricetes	Caudovirales	Myoviridae	Neptunevirus	preVC_128	Clustered	VC_128_6	3	0.0231	0.9565	6.59539	0.0221	1	1	1	1	1	1	1
Synechococcus~phage~S-IOM18	Heunggongvirae	Uroviricota	Caudoviricetes	Caudovirales	Myoviridae	Tefnutvirus	preVC_128	Clustered	VC_128_7	2	0.0114	0.764249	8.48528	0.0087	1	1	1	1	1	1	2
Synechococcus~phage~S-RIM2~R1_1999	Heunggongvirae	Uroviricota	Caudoviricetes	Caudovirales	Myoviridae	Nerrivikvirus	preVC_128	Clustered	VC_128_7	2	0.0114	0.764249	8.48528	0.0087	1	1	1	1	1	1	2
Synechococcus~phage~syn9	Heunggongvirae	Uroviricota	Caudoviricetes	Caudovirales	Myoviridae	Unassigned	preVC_128	Clustered/Singleton	VC_128_8	1	0	0	0	0	1	1	1	1	1	1	0
Cyanophage~S-RIM12	Heunggongvirae	Uroviricota	Caudoviricetes	Caudovirales	Myoviridae	Brizovirus	preVC_128	Clustered	VC_128_9	7	0.0752	1	8.20692	0.0752	0.7619	1	1	1	1	1	3
Prochlorococcus~phage~Syn33	Heunggongvirae	Uroviricota	Caudoviricetes	Caudovirales	Myoviridae	Brizovirus	preVC_128	Clustered	VC_128_9	7	0.0752	1	8.20692	0.0752	0.7619	1	1	1	1	1	3
Synechococcus~phage~ACG-2014b	Heunggongvirae	Uroviricota	Caudoviricetes	Caudovirales	Myoviridae	Nereusvirus	preVC_128	Clustered	VC_128_9	7	0.0752	1	8.20692	0.0752	0.7619	1	1	1	1	1	3
Synechococcus~phage~ACG-2014c	Heunggongvirae	Uroviricota	Caudoviricetes	Caudovirales	Myoviridae	Acionnavirus	preVC_128	Clustered	VC_128_9	7	0.0752	1	8.20692	0.0752	0.7619	1	1	1	1	1	3
Synechococcus~phage~ACG-2014g	Heunggongvirae	Uroviricota	Caudoviricetes	Caudovirales	Myoviridae	Acionnavirus	preVC_128	Clustered	VC_128_9	7	0.0752	1	8.20692	0.0752	0.7619	1	1	1	1	1	3
Synechococcus~phage~S-CAM8	Heunggongvirae	Uroviricota	Caudoviricetes	Caudovirales	Myoviridae	Acionnavirus	preVC_128	Clustered	VC_128_9	7	0.0752	1	8.20692	0.0752	0.7619	1	1	1	1	1	3
Synechococcus~phage~S-MbCM100	Heunggongvirae	Uroviricota	Caudoviricetes	Caudovirales	Myoviridae	Acionnavirus	preVC_128	Clustered	VC_128_9	7	0.0752	1	8.20692	0.0752	0.7619	1	1	1	1	1	3
Escherichia~phage~vB_EcoM_KWBSE43-6	Heunggongvirae	Uroviricota	Caudoviricetes	Caudovirales	Ackermannviridae	Taipeivirus	preVC_129	Clustered	VC_129_0	8	0.0617	0.983715	7.54091	0.0607	0.9643	1	1	1	1	1	1
Klebsiella~phage~Magnus	Heunggongvirae	Uroviricota	Caudoviricetes	Caudovirales	Ackermannviridae	Taipeivirus	preVC_129	Clustered	VC_129_0	8	0.0617	0.983715	7.54091	0.0607	0.9643	1	1	1	1	1	1
Klebsiella~phage~May	Heunggongvirae	Uroviricota	Caudoviricetes	Caudovirales	Ackermannviridae	Taipeivirus	preVC_129	Clustered	VC_129_0	8	0.0617	0.983715	7.54091	0.0607	0.9643	1	1	1	1	1	1
Klebsiella~phage~Menlow	Heunggongvirae	Uroviricota	Caudoviricetes	Caudovirales	Ackermannviridae	Taipeivirus	preVC_129	Clustered	VC_129_0	8	0.0617	0.983715	7.54091	0.0607	0.9643	1	1	1	1	1	1
Klebsiella~phage~vB_KpnM_KpS110	Heunggongvirae	Uroviricota	Caudoviricetes	Caudovirales	Ackermannviridae	Taipeivirus	preVC_129	Clustered	VC_129_0	8	0.0617	0.983715	7.54091	0.0607	0.9643	1	1	1	1	1	1
Klebsiella~virus~0507KN21	Heunggongvirae	Uroviricota	Caudoviricetes	Caudovirales	Ackermannviridae	Taipeivirus	preVC_129	Clustered	VC_129_0	8	0.0617	0.983715	7.54091	0.0607	0.9643	1	1	1	1	1	1
Klebsiella~virus~UPM~2146	Heunggongvirae	Uroviricota	Caudoviricetes	Caudovirales	Ackermannviridae	Taipeivirus	preVC_129	Clustered	VC_129_0	8	0.0617	0.983715	7.54091	0.0607	0.9643	1	1	1	1	1	1
Serratia~phage~vB-Sru-IME250	Heunggongvirae	Uroviricota	Caudoviricetes	Caudovirales	Ackermannviridae	Taipeivirus	preVC_129	Clustered	VC_129_0	8	0.0617	0.983715	7.54091	0.0607	0.9643	1	1	1	1	1	1
Escherichia~phage~Cba120	Heunggongvirae	Uroviricota	Caudoviricetes	Caudovirales	Ackermannviridae	Kuttervirus	preVC_129	Clustered	VC_129_1	40	0.4786	1	7.03745	0.4786	1	1	1	1	1	1	1
Escherichia~phage~ECML-4	Heunggongvirae	Uroviricota	Caudoviricetes	Caudovirales	Ackermannviridae	Kuttervirus	preVC_129	Clustered	VC_129_1	40	0.4786	1	7.03745	0.4786	1	1	1	1	1	1	1
Escherichia~phage~EP75	Heunggongvirae	Uroviricota	Caudoviricetes	Caudovirales	Ackermannviridae	Kuttervirus	preVC_129	Clustered	VC_129_1	40	0.4786	1	7.03745	0.4786	1	1	1	1	1	1	1
Escherichia~phage~FEC14	Heunggongvirae	Uroviricota	Caudoviricetes	Caudovirales	Ackermannviridae	Kuttervirus	preVC_129	Clustered	VC_129_1	40	0.4786	1	7.03745	0.4786	1	1	1	1	1	1	1
Escherichia~phage~PhaxI	Heunggongvirae	Uroviricota	Caudoviricetes	Caudovirales	Ackermannviridae	Kuttervirus	preVC_129	Clustered	VC_129_1	40	0.4786	1	7.03745	0.4786	1	1	1	1	1	1	1
Salmonella~phage~38	Heunggongvirae	Uroviricota	Caudoviricetes	Caudovirales	Ackermannviridae	Kuttervirus	preVC_129	Clustered	VC_129_1	40	0.4786	1	7.03745	0.4786	1	1	1	1	1	1	1
Salmonella~phage~BSP101	Heunggongvirae	Uroviricota	Caudoviricetes	Caudovirales	Ackermannviridae	Kuttervirus	preVC_129	Clustered	VC_129_1	40	0.4786	1	7.03745	0.4786	1	1	1	1	1	1	1
Salmonella~phage~Det7	Heunggongvirae	Uroviricota	Caudoviricetes	Caudovirales	Ackermannviridae	Kuttervirus	preVC_129	Clustered	VC_129_1	40	0.4786	1	7.03745	0.4786	1	1	1	1	1	1	1
Salmonella~phage~GG32	Heunggongvirae	Uroviricota	Caudoviricetes	Caudovirales	Ackermannviridae	Kuttervirus	preVC_129	Clustered	VC_129_1	40	0.4786	1	7.03745	0.4786	1	1	1	1	1	1	1
Salmonella~phage~Marshall	Heunggongvirae	Uroviricota	Caudoviricetes	Caudovirales	Ackermannviridae	Kuttervirus	preVC_129	Clustered	VC_129_1	40	0.4786	1	7.03745	0.4786	1	1	1	1	1	1	1
Salmonella~phage~Maynard	Heunggongvirae	Uroviricota	Caudoviricetes	Caudovirales	Ackermannviridae	Kuttervirus	preVC_129	Clustered	VC_129_1	40	0.4786	1	7.03745	0.4786	1	1	1	1	1	1	1
Salmonella~phage~Mutine	Heunggongvirae	Uroviricota	Caudoviricetes	Caudovirales	Ackermannviridae	Kuttervirus	preVC_129	Clustered	VC_129_1	40	0.4786	1	7.03745	0.4786	1	1	1	1	1	1	1
Salmonella~phage~S118	Heunggongvirae	Uroviricota	Caudoviricetes	Caudovirales	Ackermannviridae	Kuttervirus	preVC_129	Clustered	VC_129_1	40	0.4786	1	7.03745	0.4786	1	1	1	1	1	1	1
Salmonella~phage~SE14	Heunggongvirae	Uroviricota	Caudoviricetes	Caudovirales	Ackermannviridae	Kuttervirus	preVC_129	Clustered	VC_129_1	40	0.4786	1	7.03745	0.4786	1	1	1	1	1	1	1
Salmonella~phage~SFP10	Heunggongvirae	Uroviricota	Caudoviricetes	Caudovirales	Ackermannviridae	Kuttervirus	preVC_129	Clustered	VC_129_1	40	0.4786	1	7.03745	0.4786	1	1	1	1	1	1	1
Salmonella~phage~SP1	Heunggongvirae	Uroviricota	Caudoviricetes	Caudovirales	Ackermannviridae	Kuttervirus	preVC_129	Clustered	VC_129_1	40	0.4786	1	7.03745	0.4786	1	1	1	1	1	1	1
Salmonella~phage~SS9	Heunggongvirae	Uroviricota	Caudoviricetes	Caudovirales	Ackermannviridae	Kuttervirus	preVC_129	Clustered	VC_129_1	40	0.4786	1	7.03745	0.4786	1	1	1	1	1	1	1
Salmonella~phage~ST-W77	Heunggongvirae	Uroviricota	Caudoviricetes	Caudovirales	Ackermannviridae	Kuttervirus	preVC_129	Clustered	VC_129_1	40	0.4786	1	7.03745	0.4786	1	1	1	1	1	1	1
Salmonella~phage~STML-13-1	Heunggongvirae	Uroviricota	Caudoviricetes	Caudovirales	Ackermannviridae	Kuttervirus	preVC_129	Clustered	VC_129_1	40	0.4786	1	7.03745	0.4786	1	1	1	1	1	1	1
Salmonella~phage~Se-B	Heunggongvirae	Uroviricota	Caudoviricetes	Caudovirales	Ackermannviridae	Kuttervirus	preVC_129	Clustered	VC_129_1	40	0.4786	1	7.03745	0.4786	1	1	1	1	1	1	1
Salmonella~phage~Se-G	Heunggongvirae	Uroviricota	Caudoviricetes	Caudovirales	Ackermannviridae	Kuttervirus	preVC_129	Clustered	VC_129_1	40	0.4786	1	7.03745	0.4786	1	1	1	1	1	1	1
Salmonella~phage~Se-J	Heunggongvirae	Uroviricota	Caudoviricetes	Caudovirales	Ackermannviridae	Kuttervirus	preVC_129	Clustered	VC_129_1	40	0.4786	1	7.03745	0.4786	1	1	1	1	1	1	1
Salmonella~phage~SeSz-1	Heunggongvirae	Uroviricota	Caudoviricetes	Caudovirales	Ackermannviridae	Kuttervirus	preVC_129	Clustered	VC_129_1	40	0.4786	1	7.03745	0.4786	1	1	1	1	1	1	1
Salmonella~phage~SenALZ1	Heunggongvirae	Uroviricota	Caudoviricetes	Caudovirales	Ackermannviridae	Kuttervirus	preVC_129	Clustered	VC_129_1	40	0.4786	1	7.03745	0.4786	1	1	1	1	1	1	1
Salmonella~phage~SenASZ3	Heunggongvirae	Uroviricota	Caudoviricetes	Caudovirales	Ackermannviridae	Kuttervirus	preVC_129	Clustered	VC_129_1	40	0.4786	1	7.03745	0.4786	1	1	1	1	1	1	1
Salmonella~phage~Sh19	Heunggongvirae	Uroviricota	Caudoviricetes	Caudovirales	Ackermannviridae	Kuttervirus	preVC_129	Clustered	VC_129_1	40	0.4786	1	7.03745	0.4786	1	1	1	1	1	1	1
Salmonella~phage~aagejoakim	Heunggongvirae	Uroviricota	Caudoviricetes	Caudovirales	Ackermannviridae	Kuttervirus	preVC_129	Clustered	VC_129_1	40	0.4786	1	7.03745	0.4786	1	1	1	1	1	1	1
Salmonella~phage~allotria	Heunggongvirae	Uroviricota	Caudoviricetes	Caudovirales	Ackermannviridae	Kuttervirus	preVC_129	Clustered	VC_129_1	40	0.4786	1	7.03745	0.4786	1	1	1	1	1	1	1
Salmonella~phage~barely	Heunggongvirae	Uroviricota	Caudoviricetes	Caudovirales	Ackermannviridae	Kuttervirus	preVC_129	Clustered	VC_129_1	40	0.4786	1	7.03745	0.4786	1	1	1	1	1	1	1
Salmonella~phage~bering	Heunggongvirae	Uroviricota	Caudoviricetes	Caudovirales	Ackermannviridae	Kuttervirus	preVC_129	Clustered	VC_129_1	40	0.4786	1	7.03745	0.4786	1	1	1	1	1	1	1
Salmonella~phage~dinky	Heunggongvirae	Uroviricota	Caudoviricetes	Caudovirales	Ackermannviridae	Kuttervirus	preVC_129	Clustered	VC_129_1	40	0.4786	1	7.03745	0.4786	1	1	1	1	1	1	1
Salmonella~phage~heyday	Heunggongvirae	Uroviricota	Caudoviricetes	Caudovirales	Ackermannviridae	Kuttervirus	preVC_129	Clustered	VC_129_1	40	0.4786	1	7.03745	0.4786	1	1	1	1	1	1	1
Salmonella~phage~maane	Heunggongvirae	Uroviricota	Caudoviricetes	Caudovirales	Ackermannviridae	Kuttervirus	preVC_129	Clustered	VC_129_1	40	0.4786	1	7.03745	0.4786	1	1	1	1	1	1	1
Salmonella~phage~moki	Heunggongvirae	Uroviricota	Caudoviricetes	Caudovirales	Ackermannviridae	Kuttervirus	preVC_129	Clustered	VC_129_1	40	0.4786	1	7.03745	0.4786	1	1	1	1	1	1	1
Salmonella~phage~pertopsoe	Heunggongvirae	Uroviricota	Caudoviricetes	Caudovirales	Ackermannviridae	Kuttervirus	preVC_129	Clustered	VC_129_1	40	0.4786	1	7.03745	0.4786	1	1	1	1	1	1	1
Salmonella~phage~rabagast	Heunggongvirae	Uroviricota	Caudoviricetes	Caudovirales	Ackermannviridae	Kuttervirus	preVC_129	Clustered	VC_129_1	40	0.4786	1	7.03745	0.4786	1	1	1	1	1	1	1
Salmonella~phage~vB-SalM-PM10	Heunggongvirae	Uroviricota	Caudoviricetes	Caudovirales	Ackermannviridae	Kuttervirus	preVC_129	Clustered	VC_129_1	40	0.4786	1	7.03745	0.4786	1	1	1	1	1	1	1
Salmonella~phage~vB-SalM-SJ2	Heunggongvirae	Uroviricota	Caudoviricetes	Caudovirales	Ackermannviridae	Kuttervirus	preVC_129	Clustered	VC_129_1	40	0.4786	1	7.03745	0.4786	1	1	1	1	1	1	1
Salmonella~phage~vB-SalM-SJ3	Heunggongvirae	Uroviricota	Caudoviricetes	Caudovirales	Ackermannviridae	Kuttervirus	preVC_129	Clustered	VC_129_1	40	0.4786	1	7.03745	0.4786	1	1	1	1	1	1	1
Salmonella~virus~ViI	Heunggongvirae	Uroviricota	Caudoviricetes	Caudovirales	Ackermannviridae	Kuttervirus	preVC_129	Clustered	VC_129_1	40	0.4786	1	7.03745	0.4786	1	1	1	1	1	1	1
Dickeya~phage~RC-2014	Heunggongvirae	Uroviricota	Caudoviricetes	Caudovirales	Ackermannviridae	Limestonevirus	preVC_129	Clustered	VC_129_2	7	0.0525	0.965458	7.31935	0.0507	1	1	1	1	1	1	2
Dickeya~virus~Limestone	Heunggongvirae	Uroviricota	Caudoviricetes	Caudovirales	Ackermannviridae	Limestonevirus	preVC_129	Clustered	VC_129_2	7	0.0525	0.965458	7.31935	0.0507	1	1	1	1	1	1	2
Enterobacter~phage~EspM4VN	Heunggongvirae	Uroviricota	Caudoviricetes	Caudovirales	Ackermannviridae	Agtrevirus	preVC_129	Clustered	VC_129_2	7	0.0525	0.965458	7.31935	0.0507	1	1	1	1	1	1	2
Salmonella~phage~P46FS4	Heunggongvirae	Uroviricota	Caudoviricetes	Caudovirales	Ackermannviridae	Agtrevirus	preVC_129	Clustered	VC_129_2	7	0.0525	0.965458	7.31935	0.0507	1	1	1	1	1	1	2
Salmonella~phage~SKML-39	Heunggongvirae	Uroviricota	Caudoviricetes	Caudovirales	Ackermannviridae	Agtrevirus	preVC_129	Clustered	VC_129_2	7	0.0525	0.965458	7.31935	0.0507	1	1	1	1	1	1	2
Shigella~phage~Ag3	Heunggongvirae	Uroviricota	Caudoviricetes	Caudovirales	Ackermannviridae	Agtrevirus	preVC_129	Clustered	VC_129_2	7	0.0525	0.965458	7.31935	0.0507	1	1	1	1	1	1	2
Shigella~phage~MK-13	Heunggongvirae	Uroviricota	Caudoviricetes	Caudovirales	Ackermannviridae	Agtrevirus	preVC_129	Clustered	VC_129_2	7	0.0525	0.965458	7.31935	0.0507	1	1	1	1	1	1	2
Serratia~phage~phiMAM1	Heunggongvirae	Uroviricota	Caudoviricetes	Caudovirales	Ackermannviridae	Miltonvirus	preVC_129	Clustered	VC_129_3	2	0.0085	0.750248	4	0.0064	1	1	1	1	1	1	1
Serratia~phage~vB_SmaA_3M	Heunggongvirae	Uroviricota	Caudoviricetes	Caudovirales	Ackermannviridae	Miltonvirus	preVC_129	Clustered	VC_129_3	2	0.0085	0.750248	4	0.0064	1	1	1	1	1	1	1
Erwinia~phage~phiEa2809	Heunggongvirae	Uroviricota	Caudoviricetes	Caudovirales	Ackermannviridae	Nezavisimistyvirus	preVC_129	Clustered	VC_129_4	2	0.0088	0.909327	5.19615	0.008	1	1	1	1	1	1	1
Erwinia~phage~vB_EamM-Bue1	Heunggongvirae	Uroviricota	Caudoviricetes	Caudovirales	Ackermannviridae	Nezavisimistyvirus	preVC_129	Clustered	VC_129_4	2	0.0088	0.909327	5.19615	0.008	1	1	1	1	1	1	1
Aeromonas~phage~phiA8-29	Heunggongvirae	Uroviricota	Caudoviricetes	Caudovirales	Ackermannviridae	Tedavirus	preVC_129	Clustered/Singleton	VC_129_5	1	0	0	0	0	1	1	1	1	1	1	1
ABCQGH010000025.1~|~Escherichia~coli~PSU-3996	Unassigned	Unassigned	Unassigned	Unassigned	Unassigned	Unassigned	preVC_13	Clustered	VC_13_0	4	0.0169	0.999977	4.72785	0.0169	1	0	0	0	0	0	0
ABCQGI010000028.1~|~Escherichia~coli~PSU-3997	Unassigned	Unassigned	Unassigned	Unassigned	Unassigned	Unassigned	preVC_13	Clustered	VC_13_0	4	0.0169	0.999977	4.72785	0.0169	1	0	0	0	0	0	0
DAOKCG010000037.1~|~Escherichia~coli~	Unassigned	Unassigned	Unassigned	Unassigned	Unassigned	Unassigned	preVC_13	Clustered	VC_13_0	4	0.0169	0.999977	4.72785	0.0169	1	0	0	0	0	0	0
JAADZX010000077.1~|~Escherichia~coli~19-241-1(1)	Unassigned	Unassigned	Unassigned	Unassigned	Unassigned	Unassigned	preVC_13	Clustered	VC_13_0	4	0.0169	0.999977	4.72785	0.0169	1	0	0	0	0	0	0
Aeromonas~phage~44RR2.8t	Heunggongvirae	Uroviricota	Caudoviricetes	Caudovirales	Myoviridae	Biquartavirus	preVC_131	Clustered	VC_131_0	2	0.0246	0.892403	2.64575	0.022	1	1	1	1	1	1	1
Aeromonas~virus~31	Heunggongvirae	Uroviricota	Caudoviricetes	Caudovirales	Myoviridae	Biquartavirus	preVC_131	Clustered	VC_131_0	2	0.0246	0.892403	2.64575	0.022	1	1	1	1	1	1	1
Aeromonas~phage~25	Heunggongvirae	Uroviricota	Caudoviricetes	Caudovirales	Myoviridae	Tulanevirus	preVC_131	Clustered	VC_131_1	8	0.1979	1	6.57886	0.1979	0.9286	1	1	1	1	1	1
Aeromonas~phage~50AhydR13PP	Heunggongvirae	Uroviricota	Caudoviricetes	Caudovirales	Myoviridae	Tulanevirus	preVC_131	Clustered	VC_131_1	8	0.1979	1	6.57886	0.1979	0.9286	1	1	1	1	1	1
Aeromonas~phage~60AhydR15PP	Heunggongvirae	Uroviricota	Caudoviricetes	Caudovirales	Myoviridae	Tulanevirus	preVC_131	Clustered	VC_131_1	8	0.1979	1	6.57886	0.1979	0.9286	1	1	1	1	1	1
Aeromonas~phage~AS-gz	Heunggongvirae	Uroviricota	Caudoviricetes	Caudovirales	Myoviridae	Tulanevirus	preVC_131	Clustered	VC_131_1	8	0.1979	1	6.57886	0.1979	0.9286	1	1	1	1	1	1
Aeromonas~phage~Aes012	Heunggongvirae	Uroviricota	Caudoviricetes	Caudovirales	Myoviridae	Tulanevirus	preVC_131	Clustered	VC_131_1	8	0.1979	1	6.57886	0.1979	0.9286	1	1	1	1	1	1
Aeromonas~phage~Aes508	Heunggongvirae	Uroviricota	Caudoviricetes	Caudovirales	Myoviridae	Tulanevirus	preVC_131	Clustered	VC_131_1	8	0.1979	1	6.57886	0.1979	0.9286	1	1	1	1	1	1
Aeromonas~phage~phiAS4	Heunggongvirae	Uroviricota	Caudoviricetes	Caudovirales	Myoviridae	Tulanevirus	preVC_131	Clustered	VC_131_1	8	0.1979	1	6.57886	0.1979	0.9286	1	1	1	1	1	1
Stenotrophomonas~phage~IME13	Heunggongvirae	Uroviricota	Caudoviricetes	Caudovirales	Myoviridae	Tulanevirus	preVC_131	Clustered	VC_131_1	8	0.1979	1	6.57886	0.1979	0.9286	1	1	1	1	1	1
Enterobacteria~phage~T6	Heunggongvirae	Uroviricota	Caudoviricetes	Caudovirales	Myoviridae	Tequatrovirus	preVC_134	Clustered	VC_134_0	2	0.0054	0.649404	8.544	0.0035	1	1	1	1	1	1	1
Yersinia~phage~PST	Heunggongvirae	Uroviricota	Caudoviricetes	Caudovirales	Myoviridae	Tequatrovirus	preVC_134	Clustered	VC_134_0	2	0.0054	0.649404	8.544	0.0035	1	1	1	1	1	1	1
Escherichia~phage~slur03	Heunggongvirae	Uroviricota	Caudoviricetes	Caudovirales	Myoviridae	Tequatrovirus	preVC_134	Clustered	VC_134_1	2	0.0052	0.660239	2	0.0035	1	1	1	1	1	1	1
Escherichia~phage~slur14	Heunggongvirae	Uroviricota	Caudoviricetes	Caudovirales	Myoviridae	Tequatrovirus	preVC_134	Clustered	VC_134_1	2	0.0052	0.660239	2	0.0035	1	1	1	1	1	1	1
Escherichia~phage~slur02	Heunggongvirae	Uroviricota	Caudoviricetes	Caudovirales	Straboviridae	Tequatrovirus	preVC_134	Clustered	VC_134_10	2	0.0053	0.641325	0	0.0034	1	1	1	1	1	1	1
Escherichia~phage~slur04	Heunggongvirae	Uroviricota	Caudoviricetes	Caudovirales	Straboviridae	Tequatrovirus	preVC_134	Clustered	VC_134_10	2	0.0053	0.641325	0	0.0034	1	1	1	1	1	1	1
Escherichia~phage~ECML-134	Heunggongvirae	Uroviricota	Caudoviricetes	Caudovirales	Myoviridae	Tequatrovirus	preVC_134	Clustered/Singleton	VC_134_11	1	0	0	0	0	1	1	1	1	1	1	1
Shigella~phage~Shfl2	Heunggongvirae	Uroviricota	Caudoviricetes	Caudovirales	Myoviridae	Tequatrovirus	preVC_134	Clustered/Singleton	VC_134_12	1	0	0	0	0	1	1	1	1	1	1	1
Enterobacteria~phage~Kha5h	Heunggongvirae	Uroviricota	Caudoviricetes	Caudovirales	Myoviridae	Tequatrovirus	preVC_134	Clustered/Singleton	VC_134_13	1	0	0	0	0	1	1	1	1	1	1	1
Shigella~phage~Sf22	Heunggongvirae	Uroviricota	Caudoviricetes	Caudovirales	Myoviridae	Tequatrovirus	preVC_134	Clustered/Singleton	VC_134_14	1	0	0	0	0	1	1	1	1	1	1	1
Enterobacteria~phage~Aplg8	Heunggongvirae	Uroviricota	Caudoviricetes	Caudovirales	Myoviridae	Tequatrovirus	preVC_134	Clustered/Singleton	VC_134_15	1	0	0	0	0	1	1	1	1	1	1	1
Enterobacteria~phage~GiZh	Heunggongvirae	Uroviricota	Caudoviricetes	Caudovirales	Myoviridae	Tequatrovirus	preVC_134	Clustered/Singleton	VC_134_16	1	0	0	0	0	1	1	1	1	1	1	1
Citrobacter~phage~PhiZZ23	Heunggongvirae	Uroviricota	Caudoviricetes	Caudovirales	Myoviridae	Tequatrovirus	preVC_134	Clustered/Singleton	VC_134_17	1	0	0	0	0	1	1	1	1	1	1	1
Escherichia~phage~teqdroes	Heunggongvirae	Uroviricota	Caudoviricetes	Caudovirales	Myoviridae	Tequatrovirus	preVC_134	Clustered/Singleton	VC_134_18	1	0	0	0	0	1	1	1	1	1	1	1
Escherichia~phage~teqskov	Heunggongvirae	Uroviricota	Caudoviricetes	Caudovirales	Myoviridae	Tequatrovirus	preVC_134	Clustered/Singleton	VC_134_19	1	0	0	0	0	1	1	1	1	1	1	1
Yersinia~phage~phiD1	Heunggongvirae	Uroviricota	Caudoviricetes	Caudovirales	Myoviridae	Tequatrovirus	preVC_134	Clustered/Singleton	VC_134_2	1	0	0	0	0	1	1	1	1	1	1	1
Escherichia~phage~vB_EcoM_Ozark	Heunggongvirae	Uroviricota	Caudoviricetes	Caudovirales	Myoviridae	Tequatrovirus	preVC_134	Clustered/Singleton	VC_134_20	1	0	0	0	0	1	1	1	1	1	1	1
Escherichia~phage~teqhad	Heunggongvirae	Uroviricota	Caudoviricetes	Caudovirales	Myoviridae	Tequatrovirus	preVC_134	Clustered/Singleton	VC_134_21	1	0	0	0	0	1	1	1	1	1	1	1
Escherichia~virus~RB32	Heunggongvirae	Uroviricota	Caudoviricetes	Caudovirales	Myoviridae	Tequatrovirus	preVC_134	Clustered/Singleton	VC_134_22	1	0	0	0	0	1	1	1	1	1	1	1
Serratia~phage~PhiZZ30	Heunggongvirae	Uroviricota	Caudoviricetes	Caudovirales	Myoviridae	Tequatrovirus	preVC_134	Clustered/Singleton	VC_134_23	1	0	0	0	0	1	1	1	1	1	1	1
Citrobacter~phage~PhiZZ6	Heunggongvirae	Uroviricota	Caudoviricetes	Caudovirales	Myoviridae	Tequatrovirus	preVC_134	Clustered/Singleton	VC_134_24	1	0	0	0	0	1	1	1	1	1	1	1
Shigella~phage~SHBML-50-1	Heunggongvirae	Uroviricota	Caudoviricetes	Caudovirales	Straboviridae	Tequatrovirus	preVC_134	Clustered/Singleton	VC_134_25	1	0	0	0	0	1	1	1	1	1	1	1
Enterobacteria~phage~RB18	Heunggongvirae	Uroviricota	Caudoviricetes	Caudovirales	Myoviridae	Tequatrovirus	preVC_134	Clustered/Singleton	VC_134_26	1	0	0	0	0	1	1	1	1	1	1	1
Escherichia~phage~slur07	Heunggongvirae	Uroviricota	Caudoviricetes	Caudovirales	Myoviridae	Tequatrovirus	preVC_134	Clustered/Singleton	VC_134_27	1	0	0	0	0	1	1	1	1	1	1	1
Shigella~phage~Sf24	Heunggongvirae	Uroviricota	Caudoviricetes	Caudovirales	Myoviridae	Tequatrovirus	preVC_134	Clustered/Singleton	VC_134_28	1	0	0	0	0	1	1	1	1	1	1	1
Escherichia~phage~vB_EcoM_G8	Heunggongvirae	Uroviricota	Caudoviricetes	Caudovirales	Myoviridae	Tequatrovirus	preVC_134	Clustered/Singleton	VC_134_29	1	0	0	0	0	1	1	1	1	1	1	1
Escherichia~phage~vB_EcoM_Lutter	Heunggongvirae	Uroviricota	Caudoviricetes	Caudovirales	Myoviridae	Tequatrovirus	preVC_134	Clustered/Singleton	VC_134_3	1	0	0	0	0	1	1	1	1	1	1	1
Shigella~phage~SHFML-11	Heunggongvirae	Uroviricota	Caudoviricetes	Caudovirales	Myoviridae	Tequatrovirus	preVC_134	Clustered/Singleton	VC_134_30	1	0	0	0	0	1	1	1	1	1	1	1
Shigella~phage~SHFML-26	Heunggongvirae	Uroviricota	Caudoviricetes	Caudovirales	Myoviridae	Tequatrovirus	preVC_134	Clustered/Singleton	VC_134_31	1	0	0	0	0	1	1	1	1	1	1	1
Escherichia~phage~vB_EcoM_DalCa	Heunggongvirae	Uroviricota	Caudoviricetes	Caudovirales	Myoviridae	Tequatrovirus	preVC_134	Clustered/Singleton	VC_134_32	1	0	0	0	0	1	1	1	1	1	1	1
Enterobacteria~phage~RB27	Heunggongvirae	Uroviricota	Caudoviricetes	Caudovirales	Myoviridae	Tequatrovirus	preVC_134	Clustered/Singleton	VC_134_33	1	0	0	0	0	1	1	1	1	1	1	1
Escherichia~phage~vB_EcoM_OE5505	Heunggongvirae	Uroviricota	Caudoviricetes	Caudovirales	Myoviridae	Tequatrovirus	preVC_134	Clustered/Singleton	VC_134_34	1	0	0	0	0	1	1	1	1	1	1	1
Escherichia~phage~vB_EcoM-fFiEco06	Heunggongvirae	Uroviricota	Caudoviricetes	Caudovirales	Myoviridae	Tequatrovirus	preVC_134	Clustered/Singleton	VC_134_35	1	0	0	0	0	1	1	1	1	1	1	1
Yersinia~phage~PYPS2T	Heunggongvirae	Uroviricota	Caudoviricetes	Caudovirales	Myoviridae	Tequatrovirus	preVC_134	Clustered/Singleton	VC_134_36	1	0	0	0	0	1	1	1	1	1	1	1
Escherichia~phage~HP3	Heunggongvirae	Uroviricota	Caudoviricetes	Caudovirales	Myoviridae	Tequatrovirus	preVC_134	Clustered	VC_134_37	2	0.0054	0.643674	8.7178	0.0035	1	1	1	1	1	1	1
Escherichia~phage~YUEEL01	Heunggongvirae	Uroviricota	Caudoviricetes	Caudovirales	Myoviridae	Tequatrovirus	preVC_134	Clustered	VC_134_37	2	0.0054	0.643674	8.7178	0.0035	1	1	1	1	1	1	1
Escherichia~phage~vB_EcoM_G9062	Heunggongvirae	Uroviricota	Caudoviricetes	Caudovirales	Myoviridae	Tequatrovirus	preVC_134	Clustered/Singleton	VC_134_38	1	0	0	0	0	1	1	1	1	1	1	1
Yersinia~phage~fPS-65	Heunggongvirae	Uroviricota	Caudoviricetes	Caudovirales	Myoviridae	Tequatrovirus	preVC_134	Clustered/Singleton	VC_134_39	1	0	0	0	0	1	1	1	1	1	1	1
Enterobacteria~phage~vB_EcoM_IME339	Heunggongvirae	Uroviricota	Caudoviricetes	Caudovirales	Myoviridae	Tequatrovirus	preVC_134	Clustered/Singleton	VC_134_4	1	0	0	0	0	1	1	1	1	1	1	1
Shigella~phage~Sf21	Heunggongvirae	Uroviricota	Caudoviricetes	Caudovirales	Myoviridae	Tequatrovirus	preVC_134	Clustered/Singleton	VC_134_40	1	0	0	0	0	1	1	1	1	1	1	1
Yersinia~phage~vB_YepM_ZN18	Heunggongvirae	Uroviricota	Caudoviricetes	Caudovirales	Myoviridae	Tequatrovirus	preVC_134	Clustered/Singleton	VC_134_41	1	0	0	0	0	1	1	1	1	1	1	1
Escherichia~phage~vB_EcoM_ACG-C40	Heunggongvirae	Uroviricota	Caudoviricetes	Caudovirales	Myoviridae	Tequatrovirus	preVC_134	Clustered/Singleton	VC_134_42	1	0	0	0	0	1	1	1	1	1	1	1
Escherichia~phage~vB_EcoM_G4498	Heunggongvirae	Uroviricota	Caudoviricetes	Caudovirales	Myoviridae	Tequatrovirus	preVC_134	Clustered/Singleton	VC_134_43	1	0	0	0	0	1	1	1	1	1	1	1
Escherichia~phage~RB3	Heunggongvirae	Uroviricota	Caudoviricetes	Caudovirales	Myoviridae	Tequatrovirus	preVC_134	Clustered/Singleton	VC_134_44	1	0	0	0	0	1	1	1	1	1	1	1
Yersinia~phage~fPS-90	Heunggongvirae	Uroviricota	Caudoviricetes	Caudovirales	Myoviridae	Tequatrovirus	preVC_134	Clustered/Singleton	VC_134_45	1	0	0	0	0	1	1	1	1	1	1	1
Escherichia~phage~ECO4	Heunggongvirae	Uroviricota	Caudoviricetes	Caudovirales	Myoviridae	Tequatrovirus	preVC_134	Clustered/Singleton	VC_134_46	1	0	0	0	0	1	1	1	1	1	1	1
Escherichia~phage~vB_EcoM_G4507	Heunggongvirae	Uroviricota	Caudoviricetes	Caudovirales	Myoviridae	Tequatrovirus	preVC_134	Clustered/Singleton	VC_134_47	1	0	0	0	0	1	1	1	1	1	1	1
Enterobacteria~phage~RB51	Heunggongvirae	Uroviricota	Caudoviricetes	Caudovirales	Myoviridae	Tequatrovirus	preVC_134	Clustered	VC_134_48	2	0.0052	0.636502	2.82843	0.0033	1	1	1	1	1	1	1
Enterobacteria~phage~RB68	Heunggongvirae	Uroviricota	Caudoviricetes	Caudovirales	Myoviridae	Tequatrovirus	preVC_134	Clustered	VC_134_48	2	0.0052	0.636502	2.82843	0.0033	1	1	1	1	1	1	1
Escherichia~phage~wV7	Heunggongvirae	Uroviricota	Caudoviricetes	Caudovirales	Myoviridae	Tequatrovirus	preVC_134	Clustered/Singleton	VC_134_49	1	0	0	0	0	1	1	1	1	1	1	1
Escherichia~phage~ime09	Heunggongvirae	Uroviricota	Caudoviricetes	Caudovirales	Myoviridae	Tequatrovirus	preVC_134	Clustered/Singleton	VC_134_5	1	0	0	0	0	1	1	1	1	1	1	1
Shigella~phage~Sf23	Heunggongvirae	Uroviricota	Caudoviricetes	Caudovirales	Myoviridae	Tequatrovirus	preVC_134	Clustered/Singleton	VC_134_50	1	0	0	0	0	1	1	1	1	1	1	1
Escherichia~phage~AR1	Heunggongvirae	Uroviricota	Caudoviricetes	Caudovirales	Myoviridae	Tequatrovirus	preVC_134	Clustered/Singleton	VC_134_51	1	0	0	0	0	1	1	1	1	1	1	1
Escherichia~phage~KIT03	Heunggongvirae	Uroviricota	Caudoviricetes	Caudovirales	Myoviridae	Tequatrovirus	preVC_134	Clustered/Singleton	VC_134_52	1	0	0	0	0	1	1	1	1	1	1	1
Escherichia~phage~MLF4	Heunggongvirae	Uroviricota	Caudoviricetes	Caudovirales	Myoviridae	Tequatrovirus	preVC_134	Clustered/Singleton	VC_134_53	1	0	0	0	0	1	1	1	1	1	1	1
Escherichia~phage~PE37	Heunggongvirae	Uroviricota	Caudoviricetes	Caudovirales	Myoviridae	Tequatrovirus	preVC_134	Clustered/Singleton	VC_134_54	1	0	0	0	0	1	1	1	1	1	1	1
Escherichia~virus~RB14	Heunggongvirae	Uroviricota	Caudoviricetes	Caudovirales	Myoviridae	Tequatrovirus	preVC_134	Clustered/Singleton	VC_134_55	1	0	0	0	0	1	1	1	1	1	1	1
Phage~NBEco003	Heunggongvirae	Uroviricota	Caudoviricetes	Caudovirales	Myoviridae	Tequatrovirus	preVC_134	Clustered/Singleton	VC_134_56	1	0	0	0	0	1	1	1	1	1	1	1
Escherichia~phage~UFV-AREG1	Heunggongvirae	Uroviricota	Caudoviricetes	Caudovirales	Myoviridae	Tequatrovirus	preVC_134	Clustered/Singleton	VC_134_57	1	0	0	0	0	1	1	1	1	1	1	1
Shigella~phage~CM8	Heunggongvirae	Uroviricota	Caudoviricetes	Caudovirales	Myoviridae	Tequatrovirus	preVC_134	Clustered/Singleton	VC_134_58	1	0	0	0	0	1	1	1	1	1	1	1
Escherichia~phage~EC121	Heunggongvirae	Uroviricota	Caudoviricetes	Caudovirales	Myoviridae	Tequatrovirus	preVC_134	Clustered/Singleton	VC_134_59	1	0	0	0	0	1	1	1	1	1	1	1
Citrobacter~phage~vB_CroM_CrRp10	Heunggongvirae	Uroviricota	Caudoviricetes	Caudovirales	Myoviridae	Tequatrovirus	preVC_134	Clustered/Singleton	VC_134_6	1	0	0	0	0	1	1	1	1	1	1	1
Escherichia~phage~vB_EcoM-G28	Heunggongvirae	Uroviricota	Caudoviricetes	Caudovirales	Myoviridae	Tequatrovirus	preVC_134	Clustered/Singleton	VC_134_60	1	0	0	0	0	1	1	1	1	1	1	1
Enterobacteria~phage~vB_EcoM_IME340	Heunggongvirae	Uroviricota	Caudoviricetes	Caudovirales	Myoviridae	Tequatrovirus	preVC_134	Clustered/Singleton	VC_134_61	1	0	0	0	0	1	1	1	1	1	1	1
Escherichia~phage~EcNP1	Heunggongvirae	Uroviricota	Caudoviricetes	Caudovirales	Myoviridae	Tequatrovirus	preVC_134	Clustered/Singleton	VC_134_62	1	0	0	0	0	1	1	1	1	1	1	1
Escherichia~phage~vB_EcoM_IME537	Heunggongvirae	Uroviricota	Caudoviricetes	Caudovirales	Myoviridae	Tequatrovirus	preVC_134	Clustered	VC_134_63	2	0.0053	0.628984	8.3666	0.0033	1	1	1	1	1	1	1
Escherichia~phage~vB_vPM_PD112	Heunggongvirae	Uroviricota	Caudoviricetes	Caudovirales	Myoviridae	Tequatrovirus	preVC_134	Clustered	VC_134_63	2	0.0053	0.628984	8.3666	0.0033	1	1	1	1	1	1	1
Escherichia~phage~HY01	Heunggongvirae	Uroviricota	Caudoviricetes	Caudovirales	Myoviridae	Tequatrovirus	preVC_134	Clustered/Singleton	VC_134_64	1	0	0	0	0	1	1	1	1	1	1	1
Shigella~phage~pSs-1	Heunggongvirae	Uroviricota	Caudoviricetes	Caudovirales	Myoviridae	Tequatrovirus	preVC_134	Clustered/Singleton	VC_134_65	1	0	0	0	0	1	1	1	1	1	1	1
Escherichia~phage~T2	Heunggongvirae	Uroviricota	Caudoviricetes	Caudovirales	Myoviridae	Tequatrovirus	preVC_134	Clustered/Singleton	VC_134_66	1	0	0	0	0	1	1	1	1	1	1	1
Salmonella~phage~pSe_SNUABM_01	Heunggongvirae	Uroviricota	Caudoviricetes	Caudovirales	Myoviridae	Tequatrovirus	preVC_134	Clustered/Singleton	VC_134_67	1	0	0	0	0	1	1	1	1	1	1	1
Escherichia~phage~vB_EcoM_NBG2	Heunggongvirae	Uroviricota	Caudoviricetes	Caudovirales	Myoviridae	Tequatrovirus	preVC_134	Clustered/Singleton	VC_134_68	1	0	0	0	0	1	1	1	1	1	1	1
Escherichia~phage~vB_EcoM_112	Heunggongvirae	Uroviricota	Caudoviricetes	Caudovirales	Myoviridae	Tequatrovirus	preVC_134	Clustered/Singleton	VC_134_69	1	0	0	0	0	1	1	1	1	1	1	1
Escherichia~phage~vB_EcoM-UFV13	Heunggongvirae	Uroviricota	Caudoviricetes	Caudovirales	Myoviridae	Tequatrovirus	preVC_134	Clustered/Singleton	VC_134_7	1	0	0	0	0	1	1	1	1	1	1	1
Yersinia~phage~fPS-2	Heunggongvirae	Uroviricota	Caudoviricetes	Caudovirales	Myoviridae	Tequatrovirus	preVC_134	Clustered/Singleton	VC_134_70	1	0	0	0	0	1	1	1	1	1	1	1
Escherichia~phage~vB_EcoM_F1	Heunggongvirae	Uroviricota	Caudoviricetes	Caudovirales	Myoviridae	Tequatrovirus	preVC_134	Clustered/Singleton	VC_134_71	1	0	0	0	0	1	1	1	1	1	1	1
Salmonella~phage~SG1	Heunggongvirae	Uroviricota	Caudoviricetes	Caudovirales	Myoviridae	Tequatrovirus	preVC_134	Clustered/Singleton	VC_134_72	1	0	0	0	0	1	1	1	1	1	1	1
Escherichia~phage~HY03	Heunggongvirae	Uroviricota	Caudoviricetes	Caudovirales	Myoviridae	Tequatrovirus	preVC_134	Clustered/Singleton	VC_134_73	1	0	0	0	0	1	1	1	1	1	1	1
Escherichia~phage~PP01	Heunggongvirae	Uroviricota	Caudoviricetes	Caudovirales	Myoviridae	Tequatrovirus	preVC_134	Clustered/Singleton	VC_134_74	1	0	0	0	0	1	1	1	1	1	1	1
Shigella~phage~SH7	Heunggongvirae	Uroviricota	Caudoviricetes	Caudovirales	Myoviridae	Tequatrovirus	preVC_134	Clustered/Singleton	VC_134_75	1	0	0	0	0	1	1	1	1	1	1	1
Escherichia~virus~T4	Heunggongvirae	Uroviricota	Caudoviricetes	Caudovirales	Myoviridae	Tequatrovirus	preVC_134	Clustered/Singleton	VC_134_76	1	0	0	0	0	1	1	1	1	1	1	1
Escherichia~phage~vB_EcoM_G50	Heunggongvirae	Uroviricota	Caudoviricetes	Caudovirales	Myoviridae	Tequatrovirus	preVC_134	Clustered/Singleton	VC_134_8	1	0	0	0	0	1	1	1	1	1	1	1
Escherichia~phage~vB_EcoM_KAW1E185	Heunggongvirae	Uroviricota	Caudoviricetes	Caudovirales	Myoviridae	Tequatrovirus	preVC_134	Clustered/Singleton	VC_134_9	1	0	0	0	0	1	1	1	1	1	1	1
Enterobacteria~phage~ATK47	Heunggongvirae	Uroviricota	Caudoviricetes	Caudovirales	Myoviridae	Mosigvirus	preVC_135	Clustered	VC_135_0	17	0.1609	1	6.97356	0.1609	0.9485	1	1	1	1	1	2
Escherichia~coli~O157~typing~phage~3	Heunggongvirae	Uroviricota	Caudoviricetes	Caudovirales	Myoviridae	Mosigvirus	preVC_135	Clustered	VC_135_0	17	0.1609	1	6.97356	0.1609	0.9485	1	1	1	1	1	2
Escherichia~coli~O157~typing~phage~6	Heunggongvirae	Uroviricota	Caudoviricetes	Caudovirales	Myoviridae	Mosigvirus	preVC_135	Clustered	VC_135_0	17	0.1609	1	6.97356	0.1609	0.9485	1	1	1	1	1	2
Escherichia~phage~APCEc01	Heunggongvirae	Uroviricota	Caudoviricetes	Caudovirales	Myoviridae	Mosigvirus	preVC_135	Clustered	VC_135_0	17	0.1609	1	6.97356	0.1609	0.9485	1	1	1	1	1	2
Escherichia~phage~F2	Heunggongvirae	Uroviricota	Caudoviricetes	Caudovirales	Myoviridae	Tequatrovirus	preVC_135	Clustered	VC_135_0	17	0.1609	1	6.97356	0.1609	0.9485	1	1	1	1	1	2
Escherichia~phage~RB69	Heunggongvirae	Uroviricota	Caudoviricetes	Caudovirales	Myoviridae	Mosigvirus	preVC_135	Clustered	VC_135_0	17	0.1609	1	6.97356	0.1609	0.9485	1	1	1	1	1	2
Escherichia~phage~SF	Heunggongvirae	Uroviricota	Caudoviricetes	Caudovirales	Myoviridae	Mosigvirus	preVC_135	Clustered	VC_135_0	17	0.1609	1	6.97356	0.1609	0.9485	1	1	1	1	1	2
Escherichia~phage~ST0	Heunggongvirae	Uroviricota	Caudoviricetes	Caudovirales	Myoviridae	Mosigvirus	preVC_135	Clustered	VC_135_0	17	0.1609	1	6.97356	0.1609	0.9485	1	1	1	1	1	2
Escherichia~phage~p000v	Heunggongvirae	Uroviricota	Caudoviricetes	Caudovirales	Myoviridae	Mosigvirus	preVC_135	Clustered	VC_135_0	17	0.1609	1	6.97356	0.1609	0.9485	1	1	1	1	1	2
Escherichia~phage~phiC120	Heunggongvirae	Uroviricota	Caudoviricetes	Caudovirales	Myoviridae	Mosigvirus	preVC_135	Clustered	VC_135_0	17	0.1609	1	6.97356	0.1609	0.9485	1	1	1	1	1	2
Escherichia~phage~phiEC1	Heunggongvirae	Uroviricota	Caudoviricetes	Caudovirales	Myoviridae	Mosigvirus	preVC_135	Clustered	VC_135_0	17	0.1609	1	6.97356	0.1609	0.9485	1	1	1	1	1	2
Escherichia~phage~vB_EcoM_JS09	Heunggongvirae	Uroviricota	Caudoviricetes	Caudovirales	Myoviridae	Mosigvirus	preVC_135	Clustered	VC_135_0	17	0.1609	1	6.97356	0.1609	0.9485	1	1	1	1	1	2
Escherichia~phage~vB_EcoM_PhAPEC2	Heunggongvirae	Uroviricota	Caudoviricetes	Caudovirales	Myoviridae	Mosigvirus	preVC_135	Clustered	VC_135_0	17	0.1609	1	6.97356	0.1609	0.9485	1	1	1	1	1	2
Shigella~phage~JK45	Heunggongvirae	Uroviricota	Caudoviricetes	Caudovirales	Myoviridae	Tequatrovirus	preVC_135	Clustered	VC_135_0	17	0.1609	1	6.97356	0.1609	0.9485	1	1	1	1	1	2
Shigella~phage~SHSML-52-1	Heunggongvirae	Uroviricota	Caudoviricetes	Caudovirales	Myoviridae	Mosigvirus	preVC_135	Clustered	VC_135_0	17	0.1609	1	6.97356	0.1609	0.9485	1	1	1	1	1	2
Shigella~phage~Shf125875	Heunggongvirae	Uroviricota	Caudoviricetes	Caudovirales	Myoviridae	Mosigvirus	preVC_135	Clustered	VC_135_0	17	0.1609	1	6.97356	0.1609	0.9485	1	1	1	1	1	2
Shigella~phage~phi25-307	Heunggongvirae	Uroviricota	Caudoviricetes	Caudovirales	Myoviridae	Mosigvirus	preVC_135	Clustered	VC_135_0	17	0.1609	1	6.97356	0.1609	0.9485	1	1	1	1	1	2
Escherichia~phage~phiE142	Heunggongvirae	Uroviricota	Caudoviricetes	Caudovirales	Myoviridae	Mosigvirus	preVC_135	Clustered/Singleton	VC_135_1	1	0	0	0	0	1	1	1	1	1	1	1
Enterobacteria~phage~GEC-3S	Heunggongvirae	Uroviricota	Caudoviricetes	Caudovirales	Myoviridae	Krischvirus	preVC_136	Clustered	VC_136_0	6	0.1528	1	5.59762	0.1528	1	1	1	1	1	1	1
Escherichia~phage~ECD7	Heunggongvirae	Uroviricota	Caudoviricetes	Caudovirales	Myoviridae	Krischvirus	preVC_136	Clustered	VC_136_0	6	0.1528	1	5.59762	0.1528	1	1	1	1	1	1	1
Escherichia~phage~JSE	Heunggongvirae	Uroviricota	Caudoviricetes	Caudovirales	Myoviridae	Krischvirus	preVC_136	Clustered	VC_136_0	6	0.1528	1	5.59762	0.1528	1	1	1	1	1	1	1
Escherichia~phage~Phi1	Heunggongvirae	Uroviricota	Caudoviricetes	Caudovirales	Myoviridae	Krischvirus	preVC_136	Clustered	VC_136_0	6	0.1528	1	5.59762	0.1528	1	1	1	1	1	1	1
Escherichia~phage~RB49	Heunggongvirae	Uroviricota	Caudoviricetes	Caudovirales	Myoviridae	Krischvirus	preVC_136	Clustered	VC_136_0	6	0.1528	1	5.59762	0.1528	1	1	1	1	1	1	1
Escherichia~virus~KFS-EC	Heunggongvirae	Uroviricota	Caudoviricetes	Caudovirales	Myoviridae	Krischvirus	preVC_136	Clustered	VC_136_0	6	0.1528	1	5.59762	0.1528	1	1	1	1	1	1	1
Cronobacter~phage~S13	Heunggongvirae	Uroviricota	Caudoviricetes	Caudovirales	Myoviridae	Unassigned	preVC_138	Clustered/Singleton	VC_138_0	1	0	0	0	0	1	1	1	1	1	1	0
Escherichia~phage~D108	Heunggongvirae	Uroviricota	Caudoviricetes	Caudovirales	Myoviridae	Muvirus	preVC_14	Clustered	VC_14_0	3	0.4727	0.995406	1.60948	0.4706	1	1	1	1	1	1	1
Escherichia~phage~Mu	Heunggongvirae	Uroviricota	Caudoviricetes	Caudovirales	Myoviridae	Muvirus	preVC_14	Clustered	VC_14_0	3	0.4727	0.995406	1.60948	0.4706	1	1	1	1	1	1	1
Shigella~phage~SfMu	Heunggongvirae	Uroviricota	Caudoviricetes	Caudovirales	Myoviridae	Muvirus	preVC_14	Clustered	VC_14_0	3	0.4727	0.995406	1.60948	0.4706	1	1	1	1	1	1	1
Acinetobacter~phage~AB1	Heunggongvirae	Uroviricota	Caudoviricetes	Caudovirales	Myoviridae	Obolenskvirus	preVC_140	Clustered	VC_140_0	9	0.8051	1	6.23281	0.8051	1	1	1	1	1	1	1
Acinetobacter~phage~AP22	Heunggongvirae	Uroviricota	Caudoviricetes	Caudovirales	Myoviridae	Obolenskvirus	preVC_140	Clustered	VC_140_0	9	0.8051	1	6.23281	0.8051	1	1	1	1	1	1	1
Acinetobacter~phage~AbP2	Heunggongvirae	Uroviricota	Caudoviricetes	Caudovirales	Myoviridae	Obolenskvirus	preVC_140	Clustered	VC_140_0	9	0.8051	1	6.23281	0.8051	1	1	1	1	1	1	1
Acinetobacter~phage~LZ35	Heunggongvirae	Uroviricota	Caudoviricetes	Caudovirales	Myoviridae	Obolenskvirus	preVC_140	Clustered	VC_140_0	9	0.8051	1	6.23281	0.8051	1	1	1	1	1	1	1
Acinetobacter~phage~WCHABP1	Heunggongvirae	Uroviricota	Caudoviricetes	Caudovirales	Myoviridae	Obolenskvirus	preVC_140	Clustered	VC_140_0	9	0.8051	1	6.23281	0.8051	1	1	1	1	1	1	1
Acinetobacter~phage~WCHABP12	Heunggongvirae	Uroviricota	Caudoviricetes	Caudovirales	Myoviridae	Obolenskvirus	preVC_140	Clustered	VC_140_0	9	0.8051	1	6.23281	0.8051	1	1	1	1	1	1	1
Acinetobacter~phage~YMC-13-01-C62	Heunggongvirae	Uroviricota	Caudoviricetes	Caudovirales	Myoviridae	Obolenskvirus	preVC_140	Clustered	VC_140_0	9	0.8051	1	6.23281	0.8051	1	1	1	1	1	1	1
Acinetobacter~phage~YMC11/12/R2315	Heunggongvirae	Uroviricota	Caudoviricetes	Caudovirales	Myoviridae	Obolenskvirus	preVC_140	Clustered	VC_140_0	9	0.8051	1	6.23281	0.8051	1	1	1	1	1	1	1
Acinetobacter~phage~vB_AbaM-IME-AB2	Heunggongvirae	Uroviricota	Caudoviricetes	Caudovirales	Myoviridae	Obolenskvirus	preVC_140	Clustered	VC_140_0	9	0.8051	1	6.23281	0.8051	1	1	1	1	1	1	1
Aeromonas~phage~2_D05	Heunggongvirae	Uroviricota	Caudoviricetes	Caudovirales	Myoviridae	Unassigned	preVC_141	Clustered	VC_141_0	3	0.3272	0.996348	5.12777	0.326	1	1	1	1	1	1	1
Aeromonas~phage~4_D05	Heunggongvirae	Uroviricota	Caudoviricetes	Caudovirales	Myoviridae	Unassigned	preVC_141	Clustered	VC_141_0	3	0.3272	0.996348	5.12777	0.326	1	1	1	1	1	1	1
Aeromonas~phage~vB_AsaM-56	Heunggongvirae	Uroviricota	Caudoviricetes	Caudovirales	Myoviridae	Popoffvirus	preVC_141	Clustered	VC_141_0	3	0.3272	0.996348	5.12777	0.326	1	1	1	1	1	1	1
Burkholderia~phage~Bcep1	Heunggongvirae	Uroviricota	Caudoviricetes	Caudovirales	Myoviridae	Naesvirus	preVC_142	Clustered	VC_142_0	12	0.8247	1	7.11871	0.8247	0.9394	1	1	1	1	1	2
Burkholderia~phage~Bcep43	Heunggongvirae	Uroviricota	Caudoviricetes	Caudovirales	Myoviridae	Naesvirus	preVC_142	Clustered	VC_142_0	12	0.8247	1	7.11871	0.8247	0.9394	1	1	1	1	1	2
Burkholderia~phage~Bcep781	Heunggongvirae	Uroviricota	Caudoviricetes	Caudovirales	Myoviridae	Naesvirus	preVC_142	Clustered	VC_142_0	12	0.8247	1	7.11871	0.8247	0.9394	1	1	1	1	1	2
Burkholderia~phage~BcepNY3	Heunggongvirae	Uroviricota	Caudoviricetes	Caudovirales	Myoviridae	Naesvirus	preVC_142	Clustered	VC_142_0	12	0.8247	1	7.11871	0.8247	0.9394	1	1	1	1	1	2
Ralstonia~phage~Adzire	Heunggongvirae	Uroviricota	Caudoviricetes	Caudovirales	Myoviridae	Bakolyvirus	preVC_142	Clustered	VC_142_0	12	0.8247	1	7.11871	0.8247	0.9394	1	1	1	1	1	2
Ralstonia~phage~Bakoly	Heunggongvirae	Uroviricota	Caudoviricetes	Caudovirales	Myoviridae	Bakolyvirus	preVC_142	Clustered	VC_142_0	12	0.8247	1	7.11871	0.8247	0.9394	1	1	1	1	1	2
Ralstonia~phage~Simangalove	Heunggongvirae	Uroviricota	Caudoviricetes	Caudovirales	Myoviridae	Bakolyvirus	preVC_142	Clustered	VC_142_0	12	0.8247	1	7.11871	0.8247	0.9394	1	1	1	1	1	2
Xanthomonas~phage~KPhi1	Heunggongvirae	Uroviricota	Caudoviricetes	Caudovirales	Myoviridae	Naesvirus	preVC_142	Clustered	VC_142_0	12	0.8247	1	7.11871	0.8247	0.9394	1	1	1	1	1	2
Xanthomonas~phage~OP2	Heunggongvirae	Uroviricota	Caudoviricetes	Caudovirales	Myoviridae	Naesvirus	preVC_142	Clustered	VC_142_0	12	0.8247	1	7.11871	0.8247	0.9394	1	1	1	1	1	2
Xanthomonas~phage~XPP1	Heunggongvirae	Uroviricota	Caudoviricetes	Caudovirales	Myoviridae	Naesvirus	preVC_142	Clustered	VC_142_0	12	0.8247	1	7.11871	0.8247	0.9394	1	1	1	1	1	2
Xanthomonas~phage~XPV1	Heunggongvirae	Uroviricota	Caudoviricetes	Caudovirales	Myoviridae	Naesvirus	preVC_142	Clustered	VC_142_0	12	0.8247	1	7.11871	0.8247	0.9394	1	1	1	1	1	2
Xanthomonas~virus~phiXaf18	Heunggongvirae	Uroviricota	Caudoviricetes	Caudovirales	Myoviridae	Naesvirus	preVC_142	Clustered	VC_142_0	12	0.8247	1	7.11871	0.8247	0.9394	1	1	1	1	1	2
Edwardsiella~phage~Edno5	Heunggongvirae	Uroviricota	Caudoviricetes	Caudovirales	Myoviridae	Gofduovirus	preVC_143	Clustered	VC_143_0	2	0.1578	0.911442	5	0.1438	1	1	1	1	1	1	1
Edwardsiella~phage~GF-2	Heunggongvirae	Uroviricota	Caudoviricetes	Caudovirales	Myoviridae	Gofduovirus	preVC_143	Clustered	VC_143_0	2	0.1578	0.911442	5	0.1438	1	1	1	1	1	1	1
Acinetobacter~phage~AB3	Heunggongvirae	Uroviricota	Caudoviricetes	Caudovirales	Autographiviridae	Friunavirus	preVC_144	Clustered	VC_144_0	24	0.9567	1	3.85532	0.9567	1	1	1	1	1	1	2
Acinetobacter~phage~AbKT21phiIII	Heunggongvirae	Uroviricota	Caudoviricetes	Caudovirales	Autographiviridae	Friunavirus	preVC_144	Clustered	VC_144_0	24	0.9567	1	3.85532	0.9567	1	1	1	1	1	1	2
Acinetobacter~phage~Abp1	Heunggongvirae	Uroviricota	Caudoviricetes	Caudovirales	Autographiviridae	Friunavirus	preVC_144	Clustered	VC_144_0	24	0.9567	1	3.85532	0.9567	1	1	1	1	1	1	2
Acinetobacter~phage~Fri1	Heunggongvirae	Uroviricota	Caudoviricetes	Caudovirales	Autographiviridae	Friunavirus	preVC_144	Clustered	VC_144_0	24	0.9567	1	3.85532	0.9567	1	1	1	1	1	1	2
Acinetobacter~phage~IME-200	Heunggongvirae	Uroviricota	Caudoviricetes	Caudovirales	Autographiviridae	Friunavirus	preVC_144	Clustered	VC_144_0	24	0.9567	1	3.85532	0.9567	1	1	1	1	1	1	2
Acinetobacter~phage~Petty	Heunggongvirae	Uroviricota	Caudoviricetes	Caudovirales	Autographiviridae	Pettyvirus	preVC_144	Clustered	VC_144_0	24	0.9567	1	3.85532	0.9567	1	1	1	1	1	1	2
Acinetobacter~phage~SH-Ab~15519	Heunggongvirae	Uroviricota	Caudoviricetes	Caudovirales	Autographiviridae	Friunavirus	preVC_144	Clustered	VC_144_0	24	0.9567	1	3.85532	0.9567	1	1	1	1	1	1	2
Acinetobacter~phage~SWH-Ab-1	Heunggongvirae	Uroviricota	Caudoviricetes	Caudovirales	Autographiviridae	Friunavirus	preVC_144	Clustered	VC_144_0	24	0.9567	1	3.85532	0.9567	1	1	1	1	1	1	2
Acinetobacter~phage~SWH-Ab-3	Heunggongvirae	Uroviricota	Caudoviricetes	Caudovirales	Autographiviridae	Friunavirus	preVC_144	Clustered	VC_144_0	24	0.9567	1	3.85532	0.9567	1	1	1	1	1	1	2
Acinetobacter~phage~WCHABP5	Heunggongvirae	Uroviricota	Caudoviricetes	Caudovirales	Autographiviridae	Friunavirus	preVC_144	Clustered	VC_144_0	24	0.9567	1	3.85532	0.9567	1	1	1	1	1	1	2
Acinetobacter~phage~phiAB1	Heunggongvirae	Uroviricota	Caudoviricetes	Caudovirales	Autographiviridae	Friunavirus	preVC_144	Clustered	VC_144_0	24	0.9567	1	3.85532	0.9567	1	1	1	1	1	1	2
Acinetobacter~phage~phiAB6	Heunggongvirae	Uroviricota	Caudoviricetes	Caudovirales	Autographiviridae	Friunavirus	preVC_144	Clustered	VC_144_0	24	0.9567	1	3.85532	0.9567	1	1	1	1	1	1	2
Acinetobacter~phage~vB_AbaP_46-62_Aci07	Heunggongvirae	Uroviricota	Caudoviricetes	Caudovirales	Autographiviridae	Friunavirus	preVC_144	Clustered	VC_144_0	24	0.9567	1	3.85532	0.9567	1	1	1	1	1	1	2
Acinetobacter~phage~vB_AbaP_AS11	Heunggongvirae	Uroviricota	Caudoviricetes	Caudovirales	Autographiviridae	Friunavirus	preVC_144	Clustered	VC_144_0	24	0.9567	1	3.85532	0.9567	1	1	1	1	1	1	2
Acinetobacter~phage~vB_AbaP_AS12	Heunggongvirae	Uroviricota	Caudoviricetes	Caudovirales	Autographiviridae	Friunavirus	preVC_144	Clustered	VC_144_0	24	0.9567	1	3.85532	0.9567	1	1	1	1	1	1	2
Acinetobacter~phage~vB_AbaP_B09_Aci08	Heunggongvirae	Uroviricota	Caudoviricetes	Caudovirales	Autographiviridae	Friunavirus	preVC_144	Clustered	VC_144_0	24	0.9567	1	3.85532	0.9567	1	1	1	1	1	1	2
Acinetobacter~phage~vB_AbaP_B1	Heunggongvirae	Uroviricota	Caudoviricetes	Caudovirales	Autographiviridae	Friunavirus	preVC_144	Clustered	VC_144_0	24	0.9567	1	3.85532	0.9567	1	1	1	1	1	1	2
Acinetobacter~phage~vB_AbaP_B3	Heunggongvirae	Uroviricota	Caudoviricetes	Caudovirales	Autographiviridae	Friunavirus	preVC_144	Clustered	VC_144_0	24	0.9567	1	3.85532	0.9567	1	1	1	1	1	1	2
Acinetobacter~phage~vB_AbaP_B5	Heunggongvirae	Uroviricota	Caudoviricetes	Caudovirales	Autographiviridae	Friunavirus	preVC_144	Clustered	VC_144_0	24	0.9567	1	3.85532	0.9567	1	1	1	1	1	1	2
Acinetobacter~phage~vB_AbaP_D2	Heunggongvirae	Uroviricota	Caudoviricetes	Caudovirales	Autographiviridae	Friunavirus	preVC_144	Clustered	VC_144_0	24	0.9567	1	3.85532	0.9567	1	1	1	1	1	1	2
Acinetobacter~phage~vB_AbaP_PD-6A3	Heunggongvirae	Uroviricota	Caudoviricetes	Caudovirales	Autographiviridae	Friunavirus	preVC_144	Clustered	VC_144_0	24	0.9567	1	3.85532	0.9567	1	1	1	1	1	1	2
Acinetobacter~phage~vB_AbaP_PD-AB9	Heunggongvirae	Uroviricota	Caudoviricetes	Caudovirales	Autographiviridae	Friunavirus	preVC_144	Clustered	VC_144_0	24	0.9567	1	3.85532	0.9567	1	1	1	1	1	1	2
Acinetobacter~phage~vB_ApiP_P1	Heunggongvirae	Uroviricota	Caudoviricetes	Caudovirales	Autographiviridae	Friunavirus	preVC_144	Clustered	VC_144_0	24	0.9567	1	3.85532	0.9567	1	1	1	1	1	1	2
Acinetobacter~phage~vB_ApiP_P2	Heunggongvirae	Uroviricota	Caudoviricetes	Caudovirales	Autographiviridae	Friunavirus	preVC_144	Clustered	VC_144_0	24	0.9567	1	3.85532	0.9567	1	1	1	1	1	1	2
Rhizobium~phage~RHEph04	Heunggongvirae	Uroviricota	Caudoviricetes	Caudovirales	Myoviridae	Kleczkowskavirus	preVC_145	Clustered	VC_145_0	2	0.4094	0.90455	0	0.3704	1	1	1	1	1	1	1
Rhizobium~phage~RHEph06	Heunggongvirae	Uroviricota	Caudoviricetes	Caudovirales	Myoviridae	Kleczkowskavirus	preVC_145	Clustered	VC_145_0	2	0.4094	0.90455	0	0.3704	1	1	1	1	1	1	1
Acinetobacter~phage~YMC/09/02/B1251	Heunggongvirae	Uroviricota	Caudoviricetes	Caudovirales	Siphoviridae	Vieuvirus	preVC_146	Clustered	VC_146_0	3	0.8754	0.983333	6.44017	0.8608	1	1	1	1	1	1	1
Acinetobacter~phage~YMC11/11/R3177	Heunggongvirae	Uroviricota	Caudoviricetes	Caudovirales	Siphoviridae	Vieuvirus	preVC_146	Clustered	VC_146_0	3	0.8754	0.983333	6.44017	0.8608	1	1	1	1	1	1	1
Acinetobacter~phage~vB_AbaS_TRS1	Heunggongvirae	Uroviricota	Caudoviricetes	Caudovirales	Siphoviridae	Unassigned	preVC_146	Clustered	VC_146_0	3	0.8754	0.983333	6.44017	0.8608	1	1	1	1	1	1	1
Pseudomonas~phage~phiPSA1	Heunggongvirae	Uroviricota	Caudoviricetes	Caudovirales	Siphoviridae	Unassigned	preVC_147	Clustered	VC_147_0	2	0.0838	0.0909091	8.3666	0.0076	1	1	1	1	1	1	0
Sinorhizobium~phage~phiLM21	Heunggongvirae	Uroviricota	Caudoviricetes	Caudovirales	Siphoviridae	Unassigned	preVC_147	Clustered	VC_147_0	2	0.0838	0.0909091	8.3666	0.0076	1	1	1	1	1	1	0
Acinetobacter~phage~vB_AbaM_B09_Aci01-1	Heunggongvirae	Uroviricota	Caudoviricetes	Caudovirales	Myoviridae	Saclayvirus	preVC_149	Clustered	VC_149_0	4	0.5904	0.99996	5.18478	0.5904	1	1	1	1	1	1	1
Acinetobacter~phage~vB_AbaM_B09_Aci02-2	Heunggongvirae	Uroviricota	Caudoviricetes	Caudovirales	Myoviridae	Saclayvirus	preVC_149	Clustered	VC_149_0	4	0.5904	0.99996	5.18478	0.5904	1	1	1	1	1	1	1
Acinetobacter~phage~vB_AbaM_B09_Aci05	Heunggongvirae	Uroviricota	Caudoviricetes	Caudovirales	Myoviridae	Saclayvirus	preVC_149	Clustered	VC_149_0	4	0.5904	0.99996	5.18478	0.5904	1	1	1	1	1	1	1
Acinetobacter~phage~vB_AbaM_phiAbaA1	Heunggongvirae	Uroviricota	Caudoviricetes	Caudovirales	Myoviridae	Saclayvirus	preVC_149	Clustered	VC_149_0	4	0.5904	0.99996	5.18478	0.5904	1	1	1	1	1	1	1
Acinetobacter~phage~vB_AbaM_Acibel004	Heunggongvirae	Uroviricota	Caudoviricetes	Caudovirales	Myoviridae	Saclayvirus	preVC_149	Clustered/Singleton	VC_149_1	1	0	0	0	0	1	1	1	1	1	1	1
Pseudomonas~phage~C11	Heunggongvirae	Uroviricota	Caudoviricetes	Caudovirales	Myoviridae	Pakpunavirus	preVC_150	Clustered	VC_150_0	15	0.6452	1	5.20883	0.6452	1	1	1	1	1	1	1
Pseudomonas~phage~JG004	Heunggongvirae	Uroviricota	Caudoviricetes	Caudovirales	Myoviridae	Pakpunavirus	preVC_150	Clustered	VC_150_0	15	0.6452	1	5.20883	0.6452	1	1	1	1	1	1	1
Pseudomonas~phage~K5	Heunggongvirae	Uroviricota	Caudoviricetes	Caudovirales	Myoviridae	Pakpunavirus	preVC_150	Clustered	VC_150_0	15	0.6452	1	5.20883	0.6452	1	1	1	1	1	1	1
Pseudomonas~phage~K8	Heunggongvirae	Uroviricota	Caudoviricetes	Caudovirales	Myoviridae	Pakpunavirus	preVC_150	Clustered	VC_150_0	15	0.6452	1	5.20883	0.6452	1	1	1	1	1	1	1
Pseudomonas~phage~PA10	Heunggongvirae	Uroviricota	Caudoviricetes	Caudovirales	Myoviridae	Pakpunavirus	preVC_150	Clustered	VC_150_0	15	0.6452	1	5.20883	0.6452	1	1	1	1	1	1	1
Pseudomonas~phage~PAK_P1	Heunggongvirae	Uroviricota	Caudoviricetes	Caudovirales	Myoviridae	Pakpunavirus	preVC_150	Clustered	VC_150_0	15	0.6452	1	5.20883	0.6452	1	1	1	1	1	1	1
Pseudomonas~phage~PAK_P2	Heunggongvirae	Uroviricota	Caudoviricetes	Caudovirales	Myoviridae	Pakpunavirus	preVC_150	Clustered	VC_150_0	15	0.6452	1	5.20883	0.6452	1	1	1	1	1	1	1
Pseudomonas~phage~PAK_P4	Heunggongvirae	Uroviricota	Caudoviricetes	Caudovirales	Myoviridae	Pakpunavirus	preVC_150	Clustered	VC_150_0	15	0.6452	1	5.20883	0.6452	1	1	1	1	1	1	1
Pseudomonas~phage~PaP1	Heunggongvirae	Uroviricota	Caudoviricetes	Caudovirales	Myoviridae	Pakpunavirus	preVC_150	Clustered	VC_150_0	15	0.6452	1	5.20883	0.6452	1	1	1	1	1	1	1
Pseudomonas~phage~PaoP5	Heunggongvirae	Uroviricota	Caudoviricetes	Caudovirales	Myoviridae	Pakpunavirus	preVC_150	Clustered	VC_150_0	15	0.6452	1	5.20883	0.6452	1	1	1	1	1	1	1
Pseudomonas~phage~Zigelbrucke	Heunggongvirae	Uroviricota	Caudoviricetes	Caudovirales	Myoviridae	Pakpunavirus	preVC_150	Clustered	VC_150_0	15	0.6452	1	5.20883	0.6452	1	1	1	1	1	1	1
Pseudomonas~phage~phiMK	Heunggongvirae	Uroviricota	Caudoviricetes	Caudovirales	Myoviridae	Pakpunavirus	preVC_150	Clustered	VC_150_0	15	0.6452	1	5.20883	0.6452	1	1	1	1	1	1	1
Pseudomonas~phage~vB_PaeM_C2-10_Ab02	Heunggongvirae	Uroviricota	Caudoviricetes	Caudovirales	Myoviridae	Pakpunavirus	preVC_150	Clustered	VC_150_0	15	0.6452	1	5.20883	0.6452	1	1	1	1	1	1	1
Pseudomonas~phage~vB_PaeM_C2-10_Ab1	Heunggongvirae	Uroviricota	Caudoviricetes	Caudovirales	Myoviridae	Pakpunavirus	preVC_150	Clustered	VC_150_0	15	0.6452	1	5.20883	0.6452	1	1	1	1	1	1	1
Pseudomonas~phage~vB_PaeM_MAG1	Heunggongvirae	Uroviricota	Caudoviricetes	Caudovirales	Myoviridae	Pakpunavirus	preVC_150	Clustered	VC_150_0	15	0.6452	1	5.20883	0.6452	1	1	1	1	1	1	1
Bacillus~phage~0305phi8-36	Heunggongvirae	Uroviricota	Caudoviricetes	Caudovirales	Myoviridae	Unassigned	preVC_153	Clustered/Singleton	VC_153_0	1	0	0	0	0	1	1	1	1	1	1	0
Bacillus~phage~SP-15	Heunggongvirae	Uroviricota	Caudoviricetes	Caudovirales	Myoviridae	Thornevirus	preVC_153	Clustered/Singleton	VC_153_1	1	0	0	0	0	1	1	1	1	1	1	1
Bacillus~phage~G	Heunggongvirae	Uroviricota	Caudoviricetes	Caudovirales	Myoviridae	Donellivirus	preVC_153	Clustered/Singleton	VC_153_2	1	0	0	0	0	1	1	1	1	1	1	1
Arthrobacter~phage~Anjali	Heunggongvirae	Uroviricota	Caudoviricetes	Caudovirales	Podoviridae	Anjalivirus	preVC_154	Clustered	VC_154_0	2	0.6936	0.79696	1.73205	0.5527	1	1	1	1	1	1	1
Arthrobacter~phage~Mendel	Heunggongvirae	Uroviricota	Caudoviricetes	Caudovirales	Podoviridae	Anjalivirus	preVC_154	Clustered	VC_154_0	2	0.6936	0.79696	1.73205	0.5527	1	1	1	1	1	1	1
Bacillus~phage~Aurora	Heunggongvirae	Uroviricota	Caudoviricetes	Caudovirales	Salasmaviridae	Claudivirus	preVC_155	Clustered	VC_155_0	15	0.7776	1	3.98305	0.7776	1	1	1	1	1	1	3
Bacillus~phage~Baseball_field	Heunggongvirae	Uroviricota	Caudoviricetes	Caudovirales	Salasmaviridae	Claudivirus	preVC_155	Clustered	VC_155_0	15	0.7776	1	3.98305	0.7776	1	1	1	1	1	1	3
Bacillus~phage~Claudi	Heunggongvirae	Uroviricota	Caudoviricetes	Caudovirales	Salasmaviridae	Claudivirus	preVC_155	Clustered	VC_155_0	15	0.7776	1	3.98305	0.7776	1	1	1	1	1	1	3
Bacillus~phage~DK1	Heunggongvirae	Uroviricota	Caudoviricetes	Caudovirales	Salasmaviridae	Hemphillvirus	preVC_155	Clustered	VC_155_0	15	0.7776	1	3.98305	0.7776	1	1	1	1	1	1	3
Bacillus~phage~DK2	Heunggongvirae	Uroviricota	Caudoviricetes	Caudovirales	Salasmaviridae	Hemphillvirus	preVC_155	Clustered	VC_155_0	15	0.7776	1	3.98305	0.7776	1	1	1	1	1	1	3
Bacillus~phage~DK3	Heunggongvirae	Uroviricota	Caudoviricetes	Caudovirales	Salasmaviridae	Hemphillvirus	preVC_155	Clustered	VC_155_0	15	0.7776	1	3.98305	0.7776	1	1	1	1	1	1	3
Bacillus~phage~DLc1	Heunggongvirae	Uroviricota	Caudoviricetes	Caudovirales	Salasmaviridae	Unassigned	preVC_155	Clustered	VC_155_0	15	0.7776	1	3.98305	0.7776	1	1	1	1	1	1	3
Bacillus~phage~Juan	Heunggongvirae	Uroviricota	Caudoviricetes	Caudovirales	Salasmaviridae	Claudivirus	preVC_155	Clustered	VC_155_0	15	0.7776	1	3.98305	0.7776	1	1	1	1	1	1	3
Bacillus~phage~KonjoTrouble	Heunggongvirae	Uroviricota	Caudoviricetes	Caudovirales	Salasmaviridae	Claudivirus	preVC_155	Clustered	VC_155_0	15	0.7776	1	3.98305	0.7776	1	1	1	1	1	1	3
Bacillus~phage~MG-B1	Heunggongvirae	Uroviricota	Caudoviricetes	Caudovirales	Salasmaviridae	Klosterneuburgvirus	preVC_155	Clustered	VC_155_0	15	0.7776	1	3.98305	0.7776	1	1	1	1	1	1	3
Bacillus~phage~QCM11	Heunggongvirae	Uroviricota	Caudoviricetes	Caudovirales	Salasmaviridae	Claudivirus	preVC_155	Clustered	VC_155_0	15	0.7776	1	3.98305	0.7776	1	1	1	1	1	1	3
Bacillus~phage~SerPounce	Heunggongvirae	Uroviricota	Caudoviricetes	Caudovirales	Salasmaviridae	Claudivirus	preVC_155	Clustered	VC_155_0	15	0.7776	1	3.98305	0.7776	1	1	1	1	1	1	3
Bacillus~phage~Stitch	Heunggongvirae	Uroviricota	Caudoviricetes	Caudovirales	Salasmaviridae	Claudivirus	preVC_155	Clustered	VC_155_0	15	0.7776	1	3.98305	0.7776	1	1	1	1	1	1	3
Bacillus~phage~Thornton	Heunggongvirae	Uroviricota	Caudoviricetes	Caudovirales	Salasmaviridae	Claudivirus	preVC_155	Clustered	VC_155_0	15	0.7776	1	3.98305	0.7776	1	1	1	1	1	1	3
Bacillus~phage~vB_BthP-Goe4	Heunggongvirae	Uroviricota	Caudoviricetes	Caudovirales	Salasmaviridae	Claudivirus	preVC_155	Clustered	VC_155_0	15	0.7776	1	3.98305	0.7776	1	1	1	1	1	1	3
Bacillus~phage~Gxv1	Heunggongvirae	Uroviricota	Caudoviricetes	Caudovirales	Salasmaviridae	Salasvirus	preVC_158	Clustered	VC_158_0	7	0.3809	1	2.58442	0.3809	1	1	1	1	1	1	2
Bacillus~phage~Nf	Heunggongvirae	Uroviricota	Caudoviricetes	Caudovirales	Salasmaviridae	Beecentumtrevirus	preVC_158	Clustered	VC_158_0	7	0.3809	1	2.58442	0.3809	1	1	1	1	1	1	2
Bacillus~phage~PZA	Heunggongvirae	Uroviricota	Caudoviricetes	Caudovirales	Salasmaviridae	Salasvirus	preVC_158	Clustered	VC_158_0	7	0.3809	1	2.58442	0.3809	1	1	1	1	1	1	2
Bacillus~phage~phi29	Heunggongvirae	Uroviricota	Caudoviricetes	Caudovirales	Salasmaviridae	Salasvirus	preVC_158	Clustered	VC_158_0	7	0.3809	1	2.58442	0.3809	1	1	1	1	1	1	2
Bacillus~phage~vB_BsuP-Goe1	Heunggongvirae	Uroviricota	Caudoviricetes	Caudovirales	Salasmaviridae	Beecentumtrevirus	preVC_158	Clustered	VC_158_0	7	0.3809	1	2.58442	0.3809	1	1	1	1	1	1	2
Bacillus~phage~vB_BveP-Goe6	Heunggongvirae	Uroviricota	Caudoviricetes	Caudovirales	Salasmaviridae	Salasvirus	preVC_158	Clustered	VC_158_0	7	0.3809	1	2.58442	0.3809	1	1	1	1	1	1	2
Bacillus~virus~B103	Heunggongvirae	Uroviricota	Caudoviricetes	Caudovirales	Salasmaviridae	Beecentumtrevirus	preVC_158	Clustered	VC_158_0	7	0.3809	1	2.58442	0.3809	1	1	1	1	1	1	2
Bifidobacterium~phage~BadAargau2	Heunggongvirae	Uroviricota	Caudoviricetes	Caudovirales	Podoviridae	Badaztecvirus	preVC_159	Clustered	VC_159_0	2	0.2318	0.908637	0	0.2106	1	1	1	1	1	1	1
Bifidobacterium~phage~BadAztec1	Heunggongvirae	Uroviricota	Caudoviricetes	Caudovirales	Podoviridae	Badaztecvirus	preVC_159	Clustered	VC_159_0	2	0.2318	0.908637	0	0.2106	1	1	1	1	1	1	1
Enterobacteria~phage~O276	Heunggongvirae	Uroviricota	Caudoviricetes	Caudovirales	Siphoviridae	Lambdavirus	preVC_16	Clustered	VC_16_0	5	0.1111	1	6.13928	0.1111	1	1	1	1	1	1	1
Escherichia~phage~DE3	Heunggongvirae	Uroviricota	Caudoviricetes	Caudovirales	Siphoviridae	Lambdavirus	preVC_16	Clustered	VC_16_0	5	0.1111	1	6.13928	0.1111	1	1	1	1	1	1	1
Escherichia~phage~HK629	Heunggongvirae	Uroviricota	Caudoviricetes	Caudovirales	Siphoviridae	Lambdavirus	preVC_16	Clustered	VC_16_0	5	0.1111	1	6.13928	0.1111	1	1	1	1	1	1	1
Escherichia~phage~HK630	Heunggongvirae	Uroviricota	Caudoviricetes	Caudovirales	Siphoviridae	Lambdavirus	preVC_16	Clustered	VC_16_0	5	0.1111	1	6.13928	0.1111	1	1	1	1	1	1	1
Escherichia~virus~Lambda	Heunggongvirae	Uroviricota	Caudoviricetes	Caudovirales	Siphoviridae	Lambdavirus	preVC_16	Clustered	VC_16_0	5	0.1111	1	6.13928	0.1111	1	1	1	1	1	1	1
Escherichia~phage~Lambda_ev017	Heunggongvirae	Uroviricota	Caudoviricetes	Caudovirales	Siphoviridae	Lambdavirus	preVC_16	Clustered	VC_16_1	8	0.1276	1	8.2341	0.1276	0.8214	1	1	1	1	1	1
Escherichia~phage~Lambda_ev099	Heunggongvirae	Uroviricota	Caudoviricetes	Caudovirales	Siphoviridae	Lambdavirus	preVC_16	Clustered	VC_16_1	8	0.1276	1	8.2341	0.1276	0.8214	1	1	1	1	1	1
Escherichia~phage~Lambda_ev207	Heunggongvirae	Uroviricota	Caudoviricetes	Caudovirales	Siphoviridae	Lambdavirus	preVC_16	Clustered	VC_16_1	8	0.1276	1	8.2341	0.1276	0.8214	1	1	1	1	1	1
Escherichia~phage~Lambda_ev243	Heunggongvirae	Uroviricota	Caudoviricetes	Caudovirales	Siphoviridae	Lambdavirus	preVC_16	Clustered	VC_16_1	8	0.1276	1	8.2341	0.1276	0.8214	1	1	1	1	1	1
Escherichia~virus~Lambda_1H12	Heunggongvirae	Uroviricota	Caudoviricetes	Caudovirales	Siphoviridae	Lambdavirus	preVC_16	Clustered	VC_16_1	8	0.1276	1	8.2341	0.1276	0.8214	1	1	1	1	1	1
Escherichia~virus~Lambda_2B8	Heunggongvirae	Uroviricota	Caudoviricetes	Caudovirales	Siphoviridae	Lambdavirus	preVC_16	Clustered	VC_16_1	8	0.1276	1	8.2341	0.1276	0.8214	1	1	1	1	1	1
Escherichia~virus~Lambda_2G7b	Heunggongvirae	Uroviricota	Caudoviricetes	Caudovirales	Siphoviridae	Lambdavirus	preVC_16	Clustered	VC_16_1	8	0.1276	1	8.2341	0.1276	0.8214	1	1	1	1	1	1
Escherichia~virus~Lambda_4A7	Heunggongvirae	Uroviricota	Caudoviricetes	Caudovirales	Siphoviridae	Lambdavirus	preVC_16	Clustered	VC_16_1	8	0.1276	1	8.2341	0.1276	0.8214	1	1	1	1	1	1
Enterobacteria~phage~SfI	Heunggongvirae	Uroviricota	Caudoviricetes	Caudovirales	Myoviridae	Unassigned	preVC_16	Clustered/Singleton	VC_16_2	1	0	0	0	0	1	1	1	1	1	1	0
Streptococcus~phage~CP-7	Heunggongvirae	Uroviricota	Caudoviricetes	Caudovirales	Salasmaviridae	Cepunavirus	preVC_160	Clustered	VC_160_0	2	0.2569	0.908065	1	0.2333	1	1	1	1	1	1	1
Streptococcus~phage~Cp1	Heunggongvirae	Uroviricota	Caudoviricetes	Caudovirales	Salasmaviridae	Cepunavirus	preVC_160	Clustered	VC_160_0	2	0.2569	0.908065	1	0.2333	1	1	1	1	1	1	1
Streptomyces~phage~TP1604	Heunggongvirae	Uroviricota	Caudoviricetes	Caudovirales	Siphoviridae	Woodruffvirus	preVC_161	Clustered	VC_161_0	3	0.9919	0.8	3.52645	0.7935	1	1	1	1	1	1	1
Streptomyces~phage~YDN12	Heunggongvirae	Uroviricota	Caudoviricetes	Caudovirales	Siphoviridae	Woodruffvirus	preVC_161	Clustered	VC_161_0	3	0.9919	0.8	3.52645	0.7935	1	1	1	1	1	1	1
Streptomyces~phage~phiSAJS1	Heunggongvirae	Uroviricota	Caudoviricetes	Caudovirales	Siphoviridae	Woodruffvirus	preVC_161	Clustered	VC_161_0	3	0.9919	0.8	3.52645	0.7935	1	1	1	1	1	1	1
Aeribacillus~phage~AP45	Heunggongvirae	Uroviricota	Caudoviricetes	Caudovirales	Siphoviridae	Kamchatkavirus	preVC_162	Clustered	VC_162_0	3	0.2591	0.981159	8.1605	0.2542	0.6667	1	1	1	1	2	1
Deep-sea~thermophilic~phage~D6E	Heunggongvirae	Uroviricota	Caudoviricetes	Caudovirales	Myoviridae	Unassigned	preVC_162	Clustered	VC_162_0	3	0.2591	0.981159	8.1605	0.2542	0.6667	1	1	1	1	2	1
Geobacillus~virus~E2	Heunggongvirae	Uroviricota	Caudoviricetes	Caudovirales	Siphoviridae	Unassigned	preVC_162	Clustered	VC_162_0	3	0.2591	0.981159	8.1605	0.2542	0.6667	1	1	1	1	2	1
Bacillus~phage~Page	Heunggongvirae	Uroviricota	Caudoviricetes	Caudovirales	Podoviridae	Pagevirus	preVC_164	Clustered	VC_164_0	6	0.9723	1	2.88437	0.9723	1	1	1	1	1	1	1
Bacillus~phage~Palmer	Heunggongvirae	Uroviricota	Caudoviricetes	Caudovirales	Podoviridae	Pagevirus	preVC_164	Clustered	VC_164_0	6	0.9723	1	2.88437	0.9723	1	1	1	1	1	1	1
Bacillus~phage~Pascal	Heunggongvirae	Uroviricota	Caudoviricetes	Caudovirales	Podoviridae	Pagevirus	preVC_164	Clustered	VC_164_0	6	0.9723	1	2.88437	0.9723	1	1	1	1	1	1	1
Bacillus~phage~Pavlov	Heunggongvirae	Uroviricota	Caudoviricetes	Caudovirales	Podoviridae	Pagevirus	preVC_164	Clustered	VC_164_0	6	0.9723	1	2.88437	0.9723	1	1	1	1	1	1	1
Bacillus~phage~Pony	Heunggongvirae	Uroviricota	Caudoviricetes	Caudovirales	Podoviridae	Pagevirus	preVC_164	Clustered	VC_164_0	6	0.9723	1	2.88437	0.9723	1	1	1	1	1	1	1
Bacillus~phage~Pookie	Heunggongvirae	Uroviricota	Caudoviricetes	Caudovirales	Podoviridae	Pagevirus	preVC_164	Clustered	VC_164_0	6	0.9723	1	2.88437	0.9723	1	1	1	1	1	1	1
Clostridium~phage~phiCT19406B	Heunggongvirae	Uroviricota	Caudoviricetes	Caudovirales	Myoviridae	Unassigned	preVC_165	Clustered	VC_165_0	3	0.4231	0.995953	4.8074	0.4214	1	1	1	1	1	1	0
Clostridium~phage~phiCT453B	Heunggongvirae	Uroviricota	Caudoviricetes	Caudovirales	Myoviridae	Unassigned	preVC_165	Clustered	VC_165_0	3	0.4231	0.995953	4.8074	0.4214	1	1	1	1	1	1	0
Clostridium~phage~phiCTC2B	Heunggongvirae	Uroviricota	Caudoviricetes	Caudovirales	Myoviridae	Unassigned	preVC_165	Clustered	VC_165_0	3	0.4231	0.995953	4.8074	0.4214	1	1	1	1	1	1	0
Staphylococcus~phage~3MRA	Heunggongvirae	Uroviricota	Caudoviricetes	Caudovirales	Siphoviridae	Phietavirus	preVC_167	Clustered	VC_167_0	28	0.3832	1	7.65854	0.3832	0.9921	1	1	1	1	1	1
Staphylococcus~phage~52A	Heunggongvirae	Uroviricota	Caudoviricetes	Caudovirales	Siphoviridae	Phietavirus	preVC_167	Clustered	VC_167_0	28	0.3832	1	7.65854	0.3832	0.9921	1	1	1	1	1	1
Staphylococcus~phage~80	Heunggongvirae	Uroviricota	Caudoviricetes	Caudovirales	Siphoviridae	Phietavirus	preVC_167	Clustered	VC_167_0	28	0.3832	1	7.65854	0.3832	0.9921	1	1	1	1	1	1
Staphylococcus~phage~88	Heunggongvirae	Uroviricota	Caudoviricetes	Caudovirales	Siphoviridae	Phietavirus	preVC_167	Clustered	VC_167_0	28	0.3832	1	7.65854	0.3832	0.9921	1	1	1	1	1	1
Staphylococcus~phage~92	Heunggongvirae	Uroviricota	Caudoviricetes	Caudovirales	Siphoviridae	Phietavirus	preVC_167	Clustered	VC_167_0	28	0.3832	1	7.65854	0.3832	0.9921	1	1	1	1	1	1
Staphylococcus~phage~B166	Heunggongvirae	Uroviricota	Caudoviricetes	Caudovirales	Siphoviridae	Phietavirus	preVC_167	Clustered	VC_167_0	28	0.3832	1	7.65854	0.3832	0.9921	1	1	1	1	1	1
Staphylococcus~phage~B236	Heunggongvirae	Uroviricota	Caudoviricetes	Caudovirales	Siphoviridae	Phietavirus	preVC_167	Clustered	VC_167_0	28	0.3832	1	7.65854	0.3832	0.9921	1	1	1	1	1	1
Staphylococcus~phage~DW2	Heunggongvirae	Uroviricota	Caudoviricetes	Caudovirales	Siphoviridae	Phietavirus	preVC_167	Clustered	VC_167_0	28	0.3832	1	7.65854	0.3832	0.9921	1	1	1	1	1	1
Staphylococcus~phage~Henu2	Heunggongvirae	Uroviricota	Caudoviricetes	Caudovirales	Siphoviridae	Phietavirus	preVC_167	Clustered	VC_167_0	28	0.3832	1	7.65854	0.3832	0.9921	1	1	1	1	1	1
Staphylococcus~phage~ROSA	Heunggongvirae	Uroviricota	Caudoviricetes	Caudovirales	Siphoviridae	Phietavirus	preVC_167	Clustered	VC_167_0	28	0.3832	1	7.65854	0.3832	0.9921	1	1	1	1	1	1
Staphylococcus~phage~SA13	Heunggongvirae	Uroviricota	Caudoviricetes	Caudovirales	Siphoviridae	Phietavirus	preVC_167	Clustered	VC_167_0	28	0.3832	1	7.65854	0.3832	0.9921	1	1	1	1	1	1
Staphylococcus~phage~Sebago	Heunggongvirae	Uroviricota	Caudoviricetes	Caudovirales	Siphoviridae	Phietavirus	preVC_167	Clustered	VC_167_0	28	0.3832	1	7.65854	0.3832	0.9921	1	1	1	1	1	1
Staphylococcus~phage~StauST398-1	Heunggongvirae	Uroviricota	Caudoviricetes	Caudovirales	Siphoviridae	Phietavirus	preVC_167	Clustered	VC_167_0	28	0.3832	1	7.65854	0.3832	0.9921	1	1	1	1	1	1
Staphylococcus~phage~StauST398-3	Heunggongvirae	Uroviricota	Caudoviricetes	Caudovirales	Siphoviridae	Phietavirus	preVC_167	Clustered	VC_167_0	28	0.3832	1	7.65854	0.3832	0.9921	1	1	1	1	1	1
Staphylococcus~phage~StauST398-5	Heunggongvirae	Uroviricota	Caudoviricetes	Caudovirales	Siphoviridae	Phietavirus	preVC_167	Clustered	VC_167_0	28	0.3832	1	7.65854	0.3832	0.9921	1	1	1	1	1	1
Staphylococcus~phage~UPMK_2	Heunggongvirae	Uroviricota	Caudoviricetes	Caudovirales	Siphoviridae	Phietavirus	preVC_167	Clustered	VC_167_0	28	0.3832	1	7.65854	0.3832	0.9921	1	1	1	1	1	1
Staphylococcus~phage~X2	Heunggongvirae	Uroviricota	Caudoviricetes	Caudovirales	Siphoviridae	Phietavirus	preVC_167	Clustered	VC_167_0	28	0.3832	1	7.65854	0.3832	0.9921	1	1	1	1	1	1
Staphylococcus~phage~phiJB	Heunggongvirae	Uroviricota	Caudoviricetes	Caudovirales	Siphoviridae	Phietavirus	preVC_167	Clustered	VC_167_0	28	0.3832	1	7.65854	0.3832	0.9921	1	1	1	1	1	1
Staphylococcus~phage~phinm4	Heunggongvirae	Uroviricota	Caudoviricetes	Caudovirales	Siphoviridae	Phietavirus	preVC_167	Clustered	VC_167_0	28	0.3832	1	7.65854	0.3832	0.9921	1	1	1	1	1	1
Staphylococcus~phage~vB_SauS-SAP27	Heunggongvirae	Uroviricota	Caudoviricetes	Caudovirales	Siphoviridae	Phietavirus	preVC_167	Clustered	VC_167_0	28	0.3832	1	7.65854	0.3832	0.9921	1	1	1	1	1	1
Staphylococcus~virus~29	Heunggongvirae	Uroviricota	Caudoviricetes	Caudovirales	Siphoviridae	Phietavirus	preVC_167	Clustered	VC_167_0	28	0.3832	1	7.65854	0.3832	0.9921	1	1	1	1	1	1
Staphylococcus~virus~55	Heunggongvirae	Uroviricota	Caudoviricetes	Caudovirales	Siphoviridae	Phietavirus	preVC_167	Clustered	VC_167_0	28	0.3832	1	7.65854	0.3832	0.9921	1	1	1	1	1	1
Staphylococcus~virus~71	Heunggongvirae	Uroviricota	Caudoviricetes	Caudovirales	Siphoviridae	Phietavirus	preVC_167	Clustered	VC_167_0	28	0.3832	1	7.65854	0.3832	0.9921	1	1	1	1	1	1
Staphylococcus~virus~96	Heunggongvirae	Uroviricota	Caudoviricetes	Caudovirales	Siphoviridae	Phietavirus	preVC_167	Clustered	VC_167_0	28	0.3832	1	7.65854	0.3832	0.9921	1	1	1	1	1	1
Staphylococcus~virus~B122	Heunggongvirae	Uroviricota	Caudoviricetes	Caudovirales	Siphoviridae	Phietavirus	preVC_167	Clustered	VC_167_0	28	0.3832	1	7.65854	0.3832	0.9921	1	1	1	1	1	1
Staphylococcus~virus~phiETA	Heunggongvirae	Uroviricota	Caudoviricetes	Caudovirales	Siphoviridae	Phietavirus	preVC_167	Clustered	VC_167_0	28	0.3832	1	7.65854	0.3832	0.9921	1	1	1	1	1	1
Staphylococcus~virus~phiETA3	Heunggongvirae	Uroviricota	Caudoviricetes	Caudovirales	Siphoviridae	Phietavirus	preVC_167	Clustered	VC_167_0	28	0.3832	1	7.65854	0.3832	0.9921	1	1	1	1	1	1
Staphylococcus~virus~phiMR11	Heunggongvirae	Uroviricota	Caudoviricetes	Caudovirales	Siphoviridae	Phietavirus	preVC_167	Clustered	VC_167_0	28	0.3832	1	7.65854	0.3832	0.9921	1	1	1	1	1	1
Staphylococcus~phage~187	Heunggongvirae	Uroviricota	Caudoviricetes	Caudovirales	Siphoviridae	Phietavirus	preVC_167	Clustered	VC_167_1	21	0.3032	1	7.15689	0.3032	0.9857	1	1	1	1	1	2
Staphylococcus~phage~53	Heunggongvirae	Uroviricota	Caudoviricetes	Caudovirales	Siphoviridae	Dubowvirus	preVC_167	Clustered	VC_167_1	21	0.3032	1	7.15689	0.3032	0.9857	1	1	1	1	1	2
Staphylococcus~phage~69	Heunggongvirae	Uroviricota	Caudoviricetes	Caudovirales	Siphoviridae	Dubowvirus	preVC_167	Clustered	VC_167_1	21	0.3032	1	7.15689	0.3032	0.9857	1	1	1	1	1	2
Staphylococcus~phage~80alpha	Heunggongvirae	Uroviricota	Caudoviricetes	Caudovirales	Siphoviridae	Dubowvirus	preVC_167	Clustered	VC_167_1	21	0.3032	1	7.15689	0.3032	0.9857	1	1	1	1	1	2
Staphylococcus~phage~85	Heunggongvirae	Uroviricota	Caudoviricetes	Caudovirales	Siphoviridae	Dubowvirus	preVC_167	Clustered	VC_167_1	21	0.3032	1	7.15689	0.3032	0.9857	1	1	1	1	1	2
Staphylococcus~phage~HSA84	Heunggongvirae	Uroviricota	Caudoviricetes	Caudovirales	Siphoviridae	Dubowvirus	preVC_167	Clustered	VC_167_1	21	0.3032	1	7.15689	0.3032	0.9857	1	1	1	1	1	2
Staphylococcus~phage~SA12	Heunggongvirae	Uroviricota	Caudoviricetes	Caudovirales	Siphoviridae	Dubowvirus	preVC_167	Clustered	VC_167_1	21	0.3032	1	7.15689	0.3032	0.9857	1	1	1	1	1	2
Staphylococcus~phage~SA75	Heunggongvirae	Uroviricota	Caudoviricetes	Caudovirales	Siphoviridae	Dubowvirus	preVC_167	Clustered	VC_167_1	21	0.3032	1	7.15689	0.3032	0.9857	1	1	1	1	1	2
Staphylococcus~phage~SA97	Heunggongvirae	Uroviricota	Caudoviricetes	Caudovirales	Siphoviridae	Dubowvirus	preVC_167	Clustered	VC_167_1	21	0.3032	1	7.15689	0.3032	0.9857	1	1	1	1	1	2
Staphylococcus~phage~SAP-26	Heunggongvirae	Uroviricota	Caudoviricetes	Caudovirales	Siphoviridae	Dubowvirus	preVC_167	Clustered	VC_167_1	21	0.3032	1	7.15689	0.3032	0.9857	1	1	1	1	1	2
Staphylococcus~phage~SAP33	Heunggongvirae	Uroviricota	Caudoviricetes	Caudovirales	Siphoviridae	Dubowvirus	preVC_167	Clustered	VC_167_1	21	0.3032	1	7.15689	0.3032	0.9857	1	1	1	1	1	2
Staphylococcus~phage~SP5	Heunggongvirae	Uroviricota	Caudoviricetes	Caudovirales	Siphoviridae	Dubowvirus	preVC_167	Clustered	VC_167_1	21	0.3032	1	7.15689	0.3032	0.9857	1	1	1	1	1	2
Staphylococcus~phage~TEM123	Heunggongvirae	Uroviricota	Caudoviricetes	Caudovirales	Siphoviridae	Dubowvirus	preVC_167	Clustered	VC_167_1	21	0.3032	1	7.15689	0.3032	0.9857	1	1	1	1	1	2
Staphylococcus~phage~TEM126	Heunggongvirae	Uroviricota	Caudoviricetes	Caudovirales	Siphoviridae	Dubowvirus	preVC_167	Clustered	VC_167_1	21	0.3032	1	7.15689	0.3032	0.9857	1	1	1	1	1	2
Staphylococcus~phage~phinm1	Heunggongvirae	Uroviricota	Caudoviricetes	Caudovirales	Siphoviridae	Dubowvirus	preVC_167	Clustered	VC_167_1	21	0.3032	1	7.15689	0.3032	0.9857	1	1	1	1	1	2
Staphylococcus~phage~phinm2	Heunggongvirae	Uroviricota	Caudoviricetes	Caudovirales	Siphoviridae	Dubowvirus	preVC_167	Clustered	VC_167_1	21	0.3032	1	7.15689	0.3032	0.9857	1	1	1	1	1	2
Staphylococcus~phage~vB_SauS-phiIPLA88	Heunggongvirae	Uroviricota	Caudoviricetes	Caudovirales	Siphoviridae	Dubowvirus	preVC_167	Clustered	VC_167_1	21	0.3032	1	7.15689	0.3032	0.9857	1	1	1	1	1	2
Staphylococcus~virus~11	Heunggongvirae	Uroviricota	Caudoviricetes	Caudovirales	Siphoviridae	Dubowvirus	preVC_167	Clustered	VC_167_1	21	0.3032	1	7.15689	0.3032	0.9857	1	1	1	1	1	2
Staphylococcus~virus~Baq_Sau1	Heunggongvirae	Uroviricota	Caudoviricetes	Caudovirales	Siphoviridae	Phietavirus	preVC_167	Clustered	VC_167_1	21	0.3032	1	7.15689	0.3032	0.9857	1	1	1	1	1	2
Staphylococcus~virus~phiETA2	Heunggongvirae	Uroviricota	Caudoviricetes	Caudovirales	Siphoviridae	Dubowvirus	preVC_167	Clustered	VC_167_1	21	0.3032	1	7.15689	0.3032	0.9857	1	1	1	1	1	2
Staphylococcus~virus~phiMR25	Heunggongvirae	Uroviricota	Caudoviricetes	Caudovirales	Siphoviridae	Dubowvirus	preVC_167	Clustered	VC_167_1	21	0.3032	1	7.15689	0.3032	0.9857	1	1	1	1	1	2
Staphylococcus~phage~phiSP44-1	Heunggongvirae	Uroviricota	Caudoviricetes	Caudovirales	Siphoviridae	Coventryvirus	preVC_168	Clustered/Singleton	VC_168_0	1	0	0	0	0	1	1	1	1	1	1	1
Aeromonas~phage~4_4572	Heunggongvirae	Uroviricota	Caudoviricetes	Caudovirales	Podoviridae	Lahexavirus	preVC_169	Clustered	VC_169_0	4	0.45	0.99996	5.87442	0.45	1	1	1	1	1	1	1
Aeromonas~phage~LAh_6	Heunggongvirae	Uroviricota	Caudoviricetes	Caudovirales	Podoviridae	Lahexavirus	preVC_169	Clustered	VC_169_0	4	0.45	0.99996	5.87442	0.45	1	1	1	1	1	1	1
Aeromonas~phage~LAh_8	Heunggongvirae	Uroviricota	Caudoviricetes	Caudovirales	Podoviridae	Lahexavirus	preVC_169	Clustered	VC_169_0	4	0.45	0.99996	5.87442	0.45	1	1	1	1	1	1	1
Aeromonas~phage~LAh_9	Heunggongvirae	Uroviricota	Caudoviricetes	Caudovirales	Podoviridae	Lahexavirus	preVC_169	Clustered	VC_169_0	4	0.45	0.99996	5.87442	0.45	1	1	1	1	1	1	1
AAGGPO010000033.1~|~Salmonella~enterica~PNUSAS049960	Unassigned	Unassigned	Unassigned	Unassigned	Unassigned	Unassigned	preVC_17	Clustered	VC_17_0	53	0.97	1	5.68366	0.97	1	0	0	0	0	0	0
AAGOJQ020000022.1~|~Salmonella~enterica~FDA942255-1	Unassigned	Unassigned	Unassigned	Unassigned	Unassigned	Unassigned	preVC_17	Clustered	VC_17_0	53	0.97	1	5.68366	0.97	1	0	0	0	0	0	0
AAHJXG010000040.1~|~Salmonella~enterica~subsp.~enterica~serovar~Bispebjerg~271089	Unassigned	Unassigned	Unassigned	Unassigned	Unassigned	Unassigned	preVC_17	Clustered	VC_17_0	53	0.97	1	5.68366	0.97	1	0	0	0	0	0	0
AAHMWJ010000037.1~|~Salmonella~enterica~subsp.~enterica~serovar~Vitkin~391313	Unassigned	Unassigned	Unassigned	Unassigned	Unassigned	Unassigned	preVC_17	Clustered	VC_17_0	53	0.97	1	5.68366	0.97	1	0	0	0	0	0	0
AAJIMR010000034.1~|~Salmonella~enterica~subsp.~enterica~serovar~Typhimurium~783107	Unassigned	Unassigned	Unassigned	Unassigned	Unassigned	Unassigned	preVC_17	Clustered	VC_17_0	53	0.97	1	5.68366	0.97	1	0	0	0	0	0	0
AAKUZC010000033.1~|~Salmonella~enterica~subsp.~salamae~800632	Unassigned	Unassigned	Unassigned	Unassigned	Unassigned	Unassigned	preVC_17	Clustered	VC_17_0	53	0.97	1	5.68366	0.97	1	0	0	0	0	0	0
AANXCD010000014.1~|~Salmonella~enterica~PNUSAS125110	Unassigned	Unassigned	Unassigned	Unassigned	Unassigned	Unassigned	preVC_17	Clustered	VC_17_0	53	0.97	1	5.68366	0.97	1	0	0	0	0	0	0
AANXFL010000033.1~|~Salmonella~enterica~subsp.~enterica~serovar~Oranienburg~22252	Unassigned	Unassigned	Unassigned	Unassigned	Unassigned	Unassigned	preVC_17	Clustered	VC_17_0	53	0.97	1	5.68366	0.97	1	0	0	0	0	0	0
AAQLEY010000027.1~|~Salmonella~enterica~PNUSAS106593	Unassigned	Unassigned	Unassigned	Unassigned	Unassigned	Unassigned	preVC_17	Clustered	VC_17_0	53	0.97	1	5.68366	0.97	1	0	0	0	0	0	0
AAUMOE010000032.1~|~Salmonella~enterica~PNUSAS146429	Unassigned	Unassigned	Unassigned	Unassigned	Unassigned	Unassigned	preVC_17	Clustered	VC_17_0	53	0.97	1	5.68366	0.97	1	0	0	0	0	0	0
AAXTZI020000029.1~|~Citrobacter~freundii~Citrobacter_freundii_2020CK-00178	Unassigned	Unassigned	Unassigned	Unassigned	Unassigned	Unassigned	preVC_17	Clustered	VC_17_0	53	0.97	1	5.68366	0.97	1	0	0	0	0	0	0
ABAJIB010000015.1~|~Salmonella~enterica~PNUSAS200321	Unassigned	Unassigned	Unassigned	Unassigned	Unassigned	Unassigned	preVC_17	Clustered	VC_17_0	53	0.97	1	5.68366	0.97	1	0	0	0	0	0	0
ABERAR010000038.1~|~Salmonella~enterica~subsp.~enterica~serovar~Newport~1561202	Unassigned	Unassigned	Unassigned	Unassigned	Unassigned	Unassigned	preVC_17	Clustered	VC_17_0	53	0.97	1	5.68366	0.97	1	0	0	0	0	0	0
ABIMJV020000029.1~|~Citrobacter~freundii~	Unassigned	Unassigned	Unassigned	Unassigned	Unassigned	Unassigned	preVC_17	Clustered	VC_17_0	53	0.97	1	5.68366	0.97	1	0	0	0	0	0	0
ABNORA010000038.1~|~Citrobacter~freundii~	Unassigned	Unassigned	Unassigned	Unassigned	Unassigned	Unassigned	preVC_17	Clustered	VC_17_0	53	0.97	1	5.68366	0.97	1	0	0	0	0	0	0
ABORVZ010000010.1~|~Salmonella~enterica~PNUSAS399644	Unassigned	Unassigned	Unassigned	Unassigned	Unassigned	Unassigned	preVC_17	Clustered	VC_17_0	53	0.97	1	5.68366	0.97	1	0	0	0	0	0	0
ABTFEO010000029.1~|~Citrobacter~freundii~	Unassigned	Unassigned	Unassigned	Unassigned	Unassigned	Unassigned	preVC_17	Clustered	VC_17_0	53	0.97	1	5.68366	0.97	1	0	0	0	0	0	0
ABTUQY010000038.1~|~Citrobacter~freundii~	Unassigned	Unassigned	Unassigned	Unassigned	Unassigned	Unassigned	preVC_17	Clustered	VC_17_0	53	0.97	1	5.68366	0.97	1	0	0	0	0	0	0
ABUJYH010000024.1~|~Salmonella~enterica~PNUSAS469663	Unassigned	Unassigned	Unassigned	Unassigned	Unassigned	Unassigned	preVC_17	Clustered	VC_17_0	53	0.97	1	5.68366	0.97	1	0	0	0	0	0	0
ABUJYI010000026.1~|~Salmonella~enterica~PNUSAS469662	Unassigned	Unassigned	Unassigned	Unassigned	Unassigned	Unassigned	preVC_17	Clustered	VC_17_0	53	0.97	1	5.68366	0.97	1	0	0	0	0	0	0
ABXGAR010000038.1~|~Citrobacter~freundii~2025HL-01502	Unassigned	Unassigned	Unassigned	Unassigned	Unassigned	Unassigned	preVC_17	Clustered	VC_17_0	53	0.97	1	5.68366	0.97	1	0	0	0	0	0	0
CP032182.1~|~Citrobacter~freundii~AR_0116	Unassigned	Unassigned	Unassigned	Unassigned	Unassigned	Unassigned	preVC_17	Clustered	VC_17_0	53	0.97	1	5.68366	0.97	1	0	0	0	0	0	0
CP056423.1~|~Citrobacter~sp.~RHBSTW-00524~RHBSTW-00524	Unassigned	Unassigned	Unassigned	Unassigned	Unassigned	Unassigned	preVC_17	Clustered	VC_17_0	53	0.97	1	5.68366	0.97	1	0	0	0	0	0	0
CP180148.1~|~Citrobacter~freundii~	Unassigned	Unassigned	Unassigned	Unassigned	Unassigned	Unassigned	preVC_17	Clustered	VC_17_0	53	0.97	1	5.68366	0.97	1	0	0	0	0	0	0
DAAMKB010000033.1~|~Salmonella~enterica~subsp.~enterica~serovar~Napoli~	Unassigned	Unassigned	Unassigned	Unassigned	Unassigned	Unassigned	preVC_17	Clustered	VC_17_0	53	0.97	1	5.68366	0.97	1	0	0	0	0	0	0
DACSNW010000035.1~|~Citrobacter~freundii~CAVP387	Unassigned	Unassigned	Unassigned	Unassigned	Unassigned	Unassigned	preVC_17	Clustered	VC_17_0	53	0.97	1	5.68366	0.97	1	0	0	0	0	0	0
DACTCS010000030.1~|~Citrobacter~freundii~N17-02185	Unassigned	Unassigned	Unassigned	Unassigned	Unassigned	Unassigned	preVC_17	Clustered	VC_17_0	53	0.97	1	5.68366	0.97	1	0	0	0	0	0	0
DAGUUY010000027.1~|~Citrobacter~freundii~	Unassigned	Unassigned	Unassigned	Unassigned	Unassigned	Unassigned	preVC_17	Clustered	VC_17_0	53	0.97	1	5.68366	0.97	1	0	0	0	0	0	0
DAGVPU010000027.1~|~Citrobacter~freundii~	Unassigned	Unassigned	Unassigned	Unassigned	Unassigned	Unassigned	preVC_17	Clustered	VC_17_0	53	0.97	1	5.68366	0.97	1	0	0	0	0	0	0
DAGVUT010000028.1~|~Citrobacter~freundii~	Unassigned	Unassigned	Unassigned	Unassigned	Unassigned	Unassigned	preVC_17	Clustered	VC_17_0	53	0.97	1	5.68366	0.97	1	0	0	0	0	0	0
DAGVVA010000025.1~|~Citrobacter~freundii~	Unassigned	Unassigned	Unassigned	Unassigned	Unassigned	Unassigned	preVC_17	Clustered	VC_17_0	53	0.97	1	5.68366	0.97	1	0	0	0	0	0	0
DAGYGB010000030.1~|~Citrobacter~freundii~18	Unassigned	Unassigned	Unassigned	Unassigned	Unassigned	Unassigned	preVC_17	Clustered	VC_17_0	53	0.97	1	5.68366	0.97	1	0	0	0	0	0	0
DAGYMS010000031.1~|~Citrobacter~freundii~18	Unassigned	Unassigned	Unassigned	Unassigned	Unassigned	Unassigned	preVC_17	Clustered	VC_17_0	53	0.97	1	5.68366	0.97	1	0	0	0	0	0	0
DAPANM010000039.1~|~Citrobacter~freundii~	Unassigned	Unassigned	Unassigned	Unassigned	Unassigned	Unassigned	preVC_17	Clustered	VC_17_0	53	0.97	1	5.68366	0.97	1	0	0	0	0	0	0
DAQLGS010000031.1~|~Citrobacter~freundii~41A21CPO006	Unassigned	Unassigned	Unassigned	Unassigned	Unassigned	Unassigned	preVC_17	Clustered	VC_17_0	53	0.97	1	5.68366	0.97	1	0	0	0	0	0	0
DAQSXG010000033.1~|~Citrobacter~braakii~ERQ0169	Unassigned	Unassigned	Unassigned	Unassigned	Unassigned	Unassigned	preVC_17	Clustered	VC_17_0	53	0.97	1	5.68366	0.97	1	0	0	0	0	0	0
DAQSXZ010000035.1~|~Citrobacter~freundii~ERQ0259	Unassigned	Unassigned	Unassigned	Unassigned	Unassigned	Unassigned	preVC_17	Clustered	VC_17_0	53	0.97	1	5.68366	0.97	1	0	0	0	0	0	0
DAZLJE010000022.1~|~Citrobacter~freundii~	Unassigned	Unassigned	Unassigned	Unassigned	Unassigned	Unassigned	preVC_17	Clustered	VC_17_0	53	0.97	1	5.68366	0.97	1	0	0	0	0	0	0
DAZYYQ010000028.1~|~Citrobacter~braakii~ARGA00307	Unassigned	Unassigned	Unassigned	Unassigned	Unassigned	Unassigned	preVC_17	Clustered	VC_17_0	53	0.97	1	5.68366	0.97	1	0	0	0	0	0	0
DAZZAD010000023.1~|~Citrobacter~braakii~ARGA00229	Unassigned	Unassigned	Unassigned	Unassigned	Unassigned	Unassigned	preVC_17	Clustered	VC_17_0	53	0.97	1	5.68366	0.97	1	0	0	0	0	0	0
DBHAWQ010000037.1~|~Citrobacter~freundii~	Unassigned	Unassigned	Unassigned	Unassigned	Unassigned	Unassigned	preVC_17	Clustered	VC_17_0	53	0.97	1	5.68366	0.97	1	0	0	0	0	0	0
IMGVR_UViG_3300007747_000025|3300007747|Ga0101111_1000254	Unassigned	Unassigned	Unassigned	Unassigned	Unassigned	Unassigned	preVC_17	Clustered	VC_17_0	53	0.97	1	5.68366	0.97	1	0	0	0	0	0	0
IMGVR_UViG_3300034521_000150|3300034521|Ga0310137_000334	Unassigned	Unassigned	Unassigned	Unassigned	Unassigned	Unassigned	preVC_17	Clustered	VC_17_0	53	0.97	1	5.68366	0.97	1	0	0	0	0	0	0
JAHTVQ010000051.1~|~Citrobacter~cronae~Q2150	Unassigned	Unassigned	Unassigned	Unassigned	Unassigned	Unassigned	preVC_17	Clustered	VC_17_0	53	0.97	1	5.68366	0.97	1	0	0	0	0	0	0
JAMJIQ010000012.1~|~Citrobacter~freundii~156	Unassigned	Unassigned	Unassigned	Unassigned	Unassigned	Unassigned	preVC_17	Clustered	VC_17_0	53	0.97	1	5.68366	0.97	1	0	0	0	0	0	0
JAQIHU010000038.1~|~Citrobacter~portucalensis~UZG-GERCF-210504-Env16	Unassigned	Unassigned	Unassigned	Unassigned	Unassigned	Unassigned	preVC_17	Clustered	VC_17_0	53	0.97	1	5.68366	0.97	1	0	0	0	0	0	0
JBDYNT010000030.1~|~Citrobacter~freundii~KE9695	Unassigned	Unassigned	Unassigned	Unassigned	Unassigned	Unassigned	preVC_17	Clustered	VC_17_0	53	0.97	1	5.68366	0.97	1	0	0	0	0	0	0
JBDYOZ010000032.1~|~Citrobacter~freundii~KE9616	Unassigned	Unassigned	Unassigned	Unassigned	Unassigned	Unassigned	preVC_17	Clustered	VC_17_0	53	0.97	1	5.68366	0.97	1	0	0	0	0	0	0
NZ_SWFX01000025.1~|~Citrobacter~freundii~C2-03	Unassigned	Unassigned	Unassigned	Unassigned	Unassigned	Unassigned	preVC_17	Clustered	VC_17_0	53	0.97	1	5.68366	0.97	1	0	0	0	0	0	0
RTEC01000039.1~|~Salmonella~enterica~subsp.~salamae~394876	Unassigned	Unassigned	Unassigned	Unassigned	Unassigned	Unassigned	preVC_17	Clustered	VC_17_0	53	0.97	1	5.68366	0.97	1	0	0	0	0	0	0
RUEC01000042.1~|~Salmonella~enterica~subsp.~enterica~serovar~Isaszeg~279531	Unassigned	Unassigned	Unassigned	Unassigned	Unassigned	Unassigned	preVC_17	Clustered	VC_17_0	53	0.97	1	5.68366	0.97	1	0	0	0	0	0	0
RVDP01000038.1~|~Salmonella~enterica~subsp.~enterica~serovar~Coeln~167057	Unassigned	Unassigned	Unassigned	Unassigned	Unassigned	Unassigned	preVC_17	Clustered	VC_17_0	53	0.97	1	5.68366	0.97	1	0	0	0	0	0	0
uvig_395190_SRR3131999_51_length_49079_VirSorter_cat_1	Unassigned	Unassigned	Unassigned	Unassigned	Unassigned	Unassigned	preVC_17	Clustered	VC_17_0	53	0.97	1	5.68366	0.97	1	0	0	0	0	0	0
Enterobacter~phage~phiEap-3	Heunggongvirae	Uroviricota	Caudoviricetes	Caudovirales	Myoviridae	Slopekvirus	preVC_170	Clustered	VC_170_0	7	0.1626	1	5.65252	0.1626	1	1	1	1	1	1	1
Escherichia~phage~phT4A	Heunggongvirae	Uroviricota	Caudoviricetes	Caudovirales	Myoviridae	Slopekvirus	preVC_170	Clustered	VC_170_0	7	0.1626	1	5.65252	0.1626	1	1	1	1	1	1	1
Klebsiella~phage~KP15	Heunggongvirae	Uroviricota	Caudoviricetes	Caudovirales	Myoviridae	Slopekvirus	preVC_170	Clustered	VC_170_0	7	0.1626	1	5.65252	0.1626	1	1	1	1	1	1	1
Klebsiella~phage~KP27	Heunggongvirae	Uroviricota	Caudoviricetes	Caudovirales	Myoviridae	Slopekvirus	preVC_170	Clustered	VC_170_0	7	0.1626	1	5.65252	0.1626	1	1	1	1	1	1	1
Klebsiella~phage~Matisse	Heunggongvirae	Uroviricota	Caudoviricetes	Caudovirales	Myoviridae	Slopekvirus	preVC_170	Clustered	VC_170_0	7	0.1626	1	5.65252	0.1626	1	1	1	1	1	1	1
Klebsiella~phage~Miro	Heunggongvirae	Uroviricota	Caudoviricetes	Caudovirales	Myoviridae	Slopekvirus	preVC_170	Clustered	VC_170_0	7	0.1626	1	5.65252	0.1626	1	1	1	1	1	1	1
Klebsiella~phage~PMBT1	Heunggongvirae	Uroviricota	Caudoviricetes	Caudovirales	Myoviridae	Slopekvirus	preVC_170	Clustered	VC_170_0	7	0.1626	1	5.65252	0.1626	1	1	1	1	1	1	1
Citrobacter~phage~IME-CF2	Heunggongvirae	Uroviricota	Caudoviricetes	Caudovirales	Myoviridae	Pseudotevenvirus	preVC_170	Clustered	VC_170_1	10	0.2649	1	6.99797	0.2649	1	1	1	1	1	1	1
Citrobacter~phage~Margaery	Heunggongvirae	Uroviricota	Caudoviricetes	Caudovirales	Myoviridae	Pseudotevenvirus	preVC_170	Clustered	VC_170_1	10	0.2649	1	6.99797	0.2649	1	1	1	1	1	1	1
Citrobacter~phage~Miller	Heunggongvirae	Uroviricota	Caudoviricetes	Caudovirales	Myoviridae	Pseudotevenvirus	preVC_170	Clustered	VC_170_1	10	0.2649	1	6.99797	0.2649	1	1	1	1	1	1	1
Citrobacter~phage~vB_CfrM_CfP1	Heunggongvirae	Uroviricota	Caudoviricetes	Caudovirales	Myoviridae	Pseudotevenvirus	preVC_170	Clustered	VC_170_1	10	0.2649	1	6.99797	0.2649	1	1	1	1	1	1	1
Cronobacter~phage~vB_CsaM_GAP161	Heunggongvirae	Uroviricota	Caudoviricetes	Caudovirales	Myoviridae	Pseudotevenvirus	preVC_170	Clustered	VC_170_1	10	0.2649	1	6.99797	0.2649	1	1	1	1	1	1	1
Cronobacter~phage~vB_CsaM_leB	Heunggongvirae	Uroviricota	Caudoviricetes	Caudovirales	Myoviridae	Pseudotevenvirus	preVC_170	Clustered	VC_170_1	10	0.2649	1	6.99797	0.2649	1	1	1	1	1	1	1
Cronobacter~phage~vB_CsaM_leE	Heunggongvirae	Uroviricota	Caudoviricetes	Caudovirales	Myoviridae	Pseudotevenvirus	preVC_170	Clustered	VC_170_1	10	0.2649	1	6.99797	0.2649	1	1	1	1	1	1	1
Escherichia~phage~Lw1	Heunggongvirae	Uroviricota	Caudoviricetes	Caudovirales	Myoviridae	Pseudotevenvirus	preVC_170	Clustered	VC_170_1	10	0.2649	1	6.99797	0.2649	1	1	1	1	1	1	1
Escherichia~virus~RB16	Heunggongvirae	Uroviricota	Caudoviricetes	Caudovirales	Myoviridae	Pseudotevenvirus	preVC_170	Clustered	VC_170_1	10	0.2649	1	6.99797	0.2649	1	1	1	1	1	1	1
Escherichia~virus~RB43	Heunggongvirae	Uroviricota	Caudoviricetes	Caudovirales	Myoviridae	Pseudotevenvirus	preVC_170	Clustered	VC_170_1	10	0.2649	1	6.99797	0.2649	1	1	1	1	1	1	1
Aeromonas~phage~25AhydR2PP	Heunggongvirae	Uroviricota	Caudoviricetes	Caudovirales	Autographiviridae	Aerosvirus	preVC_171	Clustered	VC_171_0	14	0.6139	1	5.91753	0.6139	1	1	1	1	1	1	8
Aeromonas~phage~Ahp1	Heunggongvirae	Uroviricota	Caudoviricetes	Caudovirales	Autographiviridae	Ahphunavirus	preVC_171	Clustered	VC_171_0	14	0.6139	1	5.91753	0.6139	1	1	1	1	1	1	8
Aeromonas~phage~CF7	Heunggongvirae	Uroviricota	Caudoviricetes	Caudovirales	Autographiviridae	Ahphunavirus	preVC_171	Clustered	VC_171_0	14	0.6139	1	5.91753	0.6139	1	1	1	1	1	1	8
Aeromonas~phage~ZPAH7	Heunggongvirae	Uroviricota	Caudoviricetes	Caudovirales	Autographiviridae	Aerosvirus	preVC_171	Clustered	VC_171_0	14	0.6139	1	5.91753	0.6139	1	1	1	1	1	1	8
Aeromonas~phage~phiAS7	Heunggongvirae	Uroviricota	Caudoviricetes	Caudovirales	Autographiviridae	Aerosvirus	preVC_171	Clustered	VC_171_0	14	0.6139	1	5.91753	0.6139	1	1	1	1	1	1	8
Cronobacter~phage~Dev-CD-23823	Heunggongvirae	Uroviricota	Caudoviricetes	Caudovirales	Autographiviridae	Cronosvirus	preVC_171	Clustered	VC_171_0	14	0.6139	1	5.91753	0.6139	1	1	1	1	1	1	8
Cronobacter~phage~vB_CskP_GAP227	Heunggongvirae	Uroviricota	Caudoviricetes	Caudovirales	Autographiviridae	Cronosvirus	preVC_171	Clustered	VC_171_0	14	0.6139	1	5.91753	0.6139	1	1	1	1	1	1	8
Pectobacterium~phage~Arno160	Heunggongvirae	Uroviricota	Caudoviricetes	Caudovirales	Autographiviridae	Wanjuvirus	preVC_171	Clustered	VC_171_0	14	0.6139	1	5.91753	0.6139	1	1	1	1	1	1	8
Pectobacterium~phage~PP2	Heunggongvirae	Uroviricota	Caudoviricetes	Caudovirales	Autographiviridae	Wanjuvirus	preVC_171	Clustered	VC_171_0	14	0.6139	1	5.91753	0.6139	1	1	1	1	1	1	8
Salmonella~phage~vB_SpuP_Spp16	Heunggongvirae	Uroviricota	Caudoviricetes	Caudovirales	Autographiviridae	Panjvirus	preVC_171	Clustered	VC_171_0	14	0.6139	1	5.91753	0.6139	1	1	1	1	1	1	8
Yersinia~phage~fHe-Yen3-01	Heunggongvirae	Uroviricota	Caudoviricetes	Caudovirales	Autographiviridae	Pokrovskaiavirus	preVC_171	Clustered	VC_171_0	14	0.6139	1	5.91753	0.6139	1	1	1	1	1	1	8
Yersinia~phage~phi80-18	Heunggongvirae	Uroviricota	Caudoviricetes	Caudovirales	Autographiviridae	Pokrovskaiavirus	preVC_171	Clustered	VC_171_0	14	0.6139	1	5.91753	0.6139	1	1	1	1	1	1	8
Yersinia~phage~phiR8-01	Heunggongvirae	Uroviricota	Caudoviricetes	Caudovirales	Autographiviridae	Pienvirus	preVC_171	Clustered	VC_171_0	14	0.6139	1	5.91753	0.6139	1	1	1	1	1	1	8
Yersinia~phage~vB_YenP_ISAO8	Heunggongvirae	Uroviricota	Caudoviricetes	Caudovirales	Autographiviridae	Aghbyvirus	preVC_171	Clustered	VC_171_0	14	0.6139	1	5.91753	0.6139	1	1	1	1	1	1	8
Agrobacterium~phage~Atu_ph02	Heunggongvirae	Uroviricota	Caudoviricetes	Caudovirales	Autographiviridae	Atuphduovirus	preVC_172	Clustered	VC_172_0	2	0.2172	0.907626	0	0.1972	1	1	1	1	1	1	1
Agrobacterium~phage~Atu_ph03	Heunggongvirae	Uroviricota	Caudoviricetes	Caudovirales	Autographiviridae	Atuphduovirus	preVC_172	Clustered	VC_172_0	2	0.2172	0.907626	0	0.1972	1	1	1	1	1	1	1
Aquamicrobium~phage~P14	Heunggongvirae	Uroviricota	Caudoviricetes	Caudovirales	Autographiviridae	Aqualcavirus	preVC_173	Clustered	VC_173_0	26	0.6367	1	6.37548	0.6367	1	1	1	1	1	1	16
Burkholderia~phage~Bp-AMP1	Heunggongvirae	Uroviricota	Caudoviricetes	Caudovirales	Autographiviridae	Ampunavirus	preVC_173	Clustered	VC_173_0	26	0.6367	1	6.37548	0.6367	1	1	1	1	1	1	16
Burkholderia~phage~JG068	Heunggongvirae	Uroviricota	Caudoviricetes	Caudovirales	Autographiviridae	Mguuvirus	preVC_173	Clustered	VC_173_0	26	0.6367	1	6.37548	0.6367	1	1	1	1	1	1	16
Caulobacter~phage~Lullwater	Heunggongvirae	Uroviricota	Caudoviricetes	Caudovirales	Autographiviridae	Lullwatervirus	preVC_173	Clustered	VC_173_0	26	0.6367	1	6.37548	0.6367	1	1	1	1	1	1	16
Caulobacter~phage~Percy	Heunggongvirae	Uroviricota	Caudoviricetes	Caudovirales	Autographiviridae	Percyvirus	preVC_173	Clustered	VC_173_0	26	0.6367	1	6.37548	0.6367	1	1	1	1	1	1	16
Curvibacter~phage~P26059B	Heunggongvirae	Uroviricota	Caudoviricetes	Caudovirales	Autographiviridae	Kalppathivirus	preVC_173	Clustered	VC_173_0	26	0.6367	1	6.37548	0.6367	1	1	1	1	1	1	16
Escherichia~phage~PGT2	Heunggongvirae	Uroviricota	Caudoviricetes	Caudovirales	Autographiviridae	Ermolevavirus	preVC_173	Clustered	VC_173_0	26	0.6367	1	6.37548	0.6367	1	1	1	1	1	1	16
Escherichia~phage~phiKT	Heunggongvirae	Uroviricota	Caudoviricetes	Caudovirales	Autographiviridae	Ermolevavirus	preVC_173	Clustered	VC_173_0	26	0.6367	1	6.37548	0.6367	1	1	1	1	1	1	16
Pseudomonas~phage~Andromeda	Heunggongvirae	Uroviricota	Caudoviricetes	Caudovirales	Autographiviridae	Bifseptvirus	preVC_173	Clustered	VC_173_0	26	0.6367	1	6.37548	0.6367	1	1	1	1	1	1	16
Pseudomonas~phage~Bf7	Heunggongvirae	Uroviricota	Caudoviricetes	Caudovirales	Autographiviridae	Bifseptvirus	preVC_173	Clustered	VC_173_0	26	0.6367	1	6.37548	0.6367	1	1	1	1	1	1	16
Pseudomonas~phage~PollyC	Heunggongvirae	Uroviricota	Caudoviricetes	Caudovirales	Autographiviridae	Pollyceevirus	preVC_173	Clustered	VC_173_0	26	0.6367	1	6.37548	0.6367	1	1	1	1	1	1	16
Pseudomonas~phage~VSW-3	Heunggongvirae	Uroviricota	Caudoviricetes	Caudovirales	Autographiviridae	Napahaivirus	preVC_173	Clustered	VC_173_0	26	0.6367	1	6.37548	0.6367	1	1	1	1	1	1	16
Ralstonia~phage~Anchaing	Heunggongvirae	Uroviricota	Caudoviricetes	Caudovirales	Autographiviridae	Anchaingvirus	preVC_173	Clustered	VC_173_0	26	0.6367	1	6.37548	0.6367	1	1	1	1	1	1	16
Ralstonia~phage~RS-PI-1	Heunggongvirae	Uroviricota	Caudoviricetes	Caudovirales	Autographiviridae	Ampunavirus	preVC_173	Clustered	VC_173_0	26	0.6367	1	6.37548	0.6367	1	1	1	1	1	1	16
Ralstonia~phage~RS-PII-1	Heunggongvirae	Uroviricota	Caudoviricetes	Caudovirales	Autographiviridae	Sukuvirus	preVC_173	Clustered	VC_173_0	26	0.6367	1	6.37548	0.6367	1	1	1	1	1	1	16
Ralstonia~phage~RSB1	Heunggongvirae	Uroviricota	Caudoviricetes	Caudovirales	Autographiviridae	Higashivirus	preVC_173	Clustered	VC_173_0	26	0.6367	1	6.37548	0.6367	1	1	1	1	1	1	16
Ralstonia~phage~RSJ2	Heunggongvirae	Uroviricota	Caudoviricetes	Caudovirales	Autographiviridae	Risjevirus	preVC_173	Clustered	VC_173_0	26	0.6367	1	6.37548	0.6367	1	1	1	1	1	1	16
Ralstonia~phage~RSJ5	Heunggongvirae	Uroviricota	Caudoviricetes	Caudovirales	Autographiviridae	Risjevirus	preVC_173	Clustered	VC_173_0	26	0.6367	1	6.37548	0.6367	1	1	1	1	1	1	16
Ralstonia~phage~RsoP1IDN	Heunggongvirae	Uroviricota	Caudoviricetes	Caudovirales	Autographiviridae	Higashivirus	preVC_173	Clustered	VC_173_0	26	0.6367	1	6.37548	0.6367	1	1	1	1	1	1	16
Sphingomonas~phage~Scott	Heunggongvirae	Uroviricota	Caudoviricetes	Caudovirales	Autographiviridae	Scottvirus	preVC_173	Clustered	VC_173_0	26	0.6367	1	6.37548	0.6367	1	1	1	1	1	1	16
Xanthomonas~phage~XAJ24	Heunggongvirae	Uroviricota	Caudoviricetes	Caudovirales	Autographiviridae	Pradovirus	preVC_173	Clustered	VC_173_0	26	0.6367	1	6.37548	0.6367	1	1	1	1	1	1	16
Xanthomonas~phage~f20-Xaj	Heunggongvirae	Uroviricota	Caudoviricetes	Caudovirales	Autographiviridae	Pradovirus	preVC_173	Clustered	VC_173_0	26	0.6367	1	6.37548	0.6367	1	1	1	1	1	1	16
Xanthomonas~phage~f30-Xaj	Heunggongvirae	Uroviricota	Caudoviricetes	Caudovirales	Autographiviridae	Pradovirus	preVC_173	Clustered	VC_173_0	26	0.6367	1	6.37548	0.6367	1	1	1	1	1	1	16
Xanthomonas~phage~phi~Xc10	Heunggongvirae	Uroviricota	Caudoviricetes	Caudovirales	Autographiviridae	Pradovirus	preVC_173	Clustered	VC_173_0	26	0.6367	1	6.37548	0.6367	1	1	1	1	1	1	16
Xylella~phage~Paz	Heunggongvirae	Uroviricota	Caudoviricetes	Caudovirales	Autographiviridae	Unassigned	preVC_173	Clustered	VC_173_0	26	0.6367	1	6.37548	0.6367	1	1	1	1	1	1	16
Xylella~phage~Prado	Heunggongvirae	Uroviricota	Caudoviricetes	Caudovirales	Autographiviridae	Pradovirus	preVC_173	Clustered	VC_173_0	26	0.6367	1	6.37548	0.6367	1	1	1	1	1	1	16
Dickeya~phage~BF25/12	Heunggongvirae	Uroviricota	Caudoviricetes	Caudovirales	Autographiviridae	Stompvirus	preVC_174	Clustered	VC_174_0	17	0.7718	1	4.94111	0.7718	1	1	1	1	1	1	4
Pectobacterium~phage~Clickz	Heunggongvirae	Uroviricota	Caudoviricetes	Caudovirales	Autographiviridae	Phimunavirus	preVC_174	Clustered	VC_174_0	17	0.7718	1	4.94111	0.7718	1	1	1	1	1	1	4
Pectobacterium~phage~Gaspode	Heunggongvirae	Uroviricota	Caudoviricetes	Caudovirales	Autographiviridae	Phimunavirus	preVC_174	Clustered	VC_174_0	17	0.7718	1	4.94111	0.7718	1	1	1	1	1	1	4
Pectobacterium~phage~Khlen	Heunggongvirae	Uroviricota	Caudoviricetes	Caudovirales	Autographiviridae	Phimunavirus	preVC_174	Clustered	VC_174_0	17	0.7718	1	4.94111	0.7718	1	1	1	1	1	1	4
Pectobacterium~phage~Koot	Heunggongvirae	Uroviricota	Caudoviricetes	Caudovirales	Autographiviridae	Phimunavirus	preVC_174	Clustered	VC_174_0	17	0.7718	1	4.94111	0.7718	1	1	1	1	1	1	4
Pectobacterium~phage~Lelidair	Heunggongvirae	Uroviricota	Caudoviricetes	Caudovirales	Autographiviridae	Phimunavirus	preVC_174	Clustered	VC_174_0	17	0.7718	1	4.94111	0.7718	1	1	1	1	1	1	4
Pectobacterium~phage~Nobby	Heunggongvirae	Uroviricota	Caudoviricetes	Caudovirales	Autographiviridae	Phimunavirus	preVC_174	Clustered	VC_174_0	17	0.7718	1	4.94111	0.7718	1	1	1	1	1	1	4
Pectobacterium~phage~PP16	Heunggongvirae	Uroviricota	Caudoviricetes	Caudovirales	Autographiviridae	Kotilavirus	preVC_174	Clustered	VC_174_0	17	0.7718	1	4.94111	0.7718	1	1	1	1	1	1	4
Pectobacterium~phage~PP90	Heunggongvirae	Uroviricota	Caudoviricetes	Caudovirales	Autographiviridae	Phimunavirus	preVC_174	Clustered	VC_174_0	17	0.7718	1	4.94111	0.7718	1	1	1	1	1	1	4
Pectobacterium~phage~PPWS1	Heunggongvirae	Uroviricota	Caudoviricetes	Caudovirales	Autographiviridae	Kotilavirus	preVC_174	Clustered	VC_174_0	17	0.7718	1	4.94111	0.7718	1	1	1	1	1	1	4
Pectobacterium~phage~PPWS2	Heunggongvirae	Uroviricota	Caudoviricetes	Caudovirales	Autographiviridae	Kotilavirus	preVC_174	Clustered	VC_174_0	17	0.7718	1	4.94111	0.7718	1	1	1	1	1	1	4
Pectobacterium~phage~Peat1	Heunggongvirae	Uroviricota	Caudoviricetes	Caudovirales	Autographiviridae	Phimunavirus	preVC_174	Clustered	VC_174_0	17	0.7718	1	4.94111	0.7718	1	1	1	1	1	1	4
Pectobacterium~phage~PhiM1	Heunggongvirae	Uroviricota	Caudoviricetes	Caudovirales	Autographiviridae	Phimunavirus	preVC_174	Clustered	VC_174_0	17	0.7718	1	4.94111	0.7718	1	1	1	1	1	1	4
Pectobacterium~phage~Phoria	Heunggongvirae	Uroviricota	Caudoviricetes	Caudovirales	Autographiviridae	Phimunavirus	preVC_174	Clustered	VC_174_0	17	0.7718	1	4.94111	0.7718	1	1	1	1	1	1	4
Pectobacterium~phage~Zenivior	Heunggongvirae	Uroviricota	Caudoviricetes	Caudovirales	Autographiviridae	Phimunavirus	preVC_174	Clustered	VC_174_0	17	0.7718	1	4.94111	0.7718	1	1	1	1	1	1	4
Pectobacterium~phage~vB_PatP_CB5	Heunggongvirae	Uroviricota	Caudoviricetes	Caudovirales	Autographiviridae	Phimunavirus	preVC_174	Clustered	VC_174_0	17	0.7718	1	4.94111	0.7718	1	1	1	1	1	1	4
Pseudomonas~phage~YMC11/06/C171_PPU_BP	Heunggongvirae	Uroviricota	Caudoviricetes	Caudovirales	Autographiviridae	Kantovirus	preVC_174	Clustered	VC_174_0	17	0.7718	1	4.94111	0.7718	1	1	1	1	1	1	4
Escherichia~phage~J8-65	Heunggongvirae	Uroviricota	Caudoviricetes	Caudovirales	Autographiviridae	Bonnellvirus	preVC_175	Clustered	VC_175_0	3	0.1875	0.996943	4.31364	0.187	1	1	1	1	1	1	2
Escherichia~phage~Lidtsur	Heunggongvirae	Uroviricota	Caudoviricetes	Caudovirales	Autographiviridae	Bonnellvirus	preVC_175	Clustered	VC_175_0	3	0.1875	0.996943	4.31364	0.187	1	1	1	1	1	1	2
Pantoea~phage~LIMEzero	Heunggongvirae	Uroviricota	Caudoviricetes	Caudovirales	Autographiviridae	Waewaevirus	preVC_175	Clustered	VC_175_0	3	0.1875	0.996943	4.31364	0.187	1	1	1	1	1	1	2
Rhizobium~phage~RHEph02	Heunggongvirae	Uroviricota	Caudoviricetes	Caudovirales	Autographiviridae	Cuernavacavirus	preVC_176	Clustered	VC_176_0	3	0.3876	0.996615	1.95457	0.3863	1	1	1	1	1	1	1
Rhizobium~phage~RHEph08	Heunggongvirae	Uroviricota	Caudoviricetes	Caudovirales	Autographiviridae	Cuernavacavirus	preVC_176	Clustered	VC_176_0	3	0.3876	0.996615	1.95457	0.3863	1	1	1	1	1	1	1
Rhizobium~phage~RHEph09	Heunggongvirae	Uroviricota	Caudoviricetes	Caudovirales	Autographiviridae	Cuernavacavirus	preVC_176	Clustered	VC_176_0	3	0.3876	0.996615	1.95457	0.3863	1	1	1	1	1	1	1
Aeromonas~phage~2L372D	Heunggongvirae	Uroviricota	Caudoviricetes	Caudovirales	Myoviridae	Plateaulakevirus	preVC_177	Clustered	VC_177_0	2	0.0906	0.89262	7.07107	0.0809	1	1	1	1	1	1	1
Aeromonas~phage~2L372X	Heunggongvirae	Uroviricota	Caudoviricetes	Caudovirales	Myoviridae	Plateaulakevirus	preVC_177	Clustered	VC_177_0	2	0.0906	0.89262	7.07107	0.0809	1	1	1	1	1	1	1
Aeromonas~phage~4L372D	Heunggongvirae	Uroviricota	Caudoviricetes	Caudovirales	Myoviridae	Plateaulakevirus	preVC_177	Clustered/Singleton	VC_177_1	1	0	0	0	0	1	1	1	1	1	1	1
Aeromonas~phage~4L372XY	Heunggongvirae	Uroviricota	Caudoviricetes	Caudovirales	Myoviridae	Plateaulakevirus	preVC_177	Clustered/Singleton	VC_177_2	1	0	0	0	0	1	1	1	1	1	1	1
Pseudoalteromonas~phage~H101	Heunggongvirae	Uroviricota	Caudoviricetes	Caudovirales	Myoviridae	Shandongvirus	preVC_178	Clustered/Singleton	VC_178_0	1	0	0	0	0	1	1	1	1	1	1	1
Pseudoalteromonas~phage~J2-1	Heunggongvirae	Uroviricota	Caudoviricetes	Caudovirales	Myoviridae	Unassigned	preVC_178	Clustered/Singleton	VC_178_1	1	0	0	0	0	1	1	1	1	1	1	0
AAEKWQ010000030.1~|~Salmonella~enterica~PNUSAS009922	Unassigned	Unassigned	Unassigned	Unassigned	Unassigned	Unassigned	preVC_18	Clustered	VC_18_0	21	0.6152	1	4.18414	0.6152	1	1	1	1	1	1	1
AAFWQT010000024.1~|~Salmonella~enterica~PNUSAS042768	Unassigned	Unassigned	Unassigned	Unassigned	Unassigned	Unassigned	preVC_18	Clustered	VC_18_0	21	0.6152	1	4.18414	0.6152	1	1	1	1	1	1	1
AAGBFI010000022.1~|~Salmonella~enterica~PNUSAS042767	Unassigned	Unassigned	Unassigned	Unassigned	Unassigned	Unassigned	preVC_18	Clustered	VC_18_0	21	0.6152	1	4.18414	0.6152	1	1	1	1	1	1	1
AAYQKK010000034.1~|~Vibrio~cholerae~497778	Unassigned	Unassigned	Unassigned	Unassigned	Unassigned	Unassigned	preVC_18	Clustered	VC_18_0	21	0.6152	1	4.18414	0.6152	1	1	1	1	1	1	1
ABNQCN010000017.1~|~Salmonella~enterica~PNUSAS361348	Unassigned	Unassigned	Unassigned	Unassigned	Unassigned	Unassigned	preVC_18	Clustered	VC_18_0	21	0.6152	1	4.18414	0.6152	1	1	1	1	1	1	1
DAHSFQ010000024.1~|~Vibrio~parahaemolyticus~VP13026	Unassigned	Unassigned	Unassigned	Unassigned	Unassigned	Unassigned	preVC_18	Clustered	VC_18_0	21	0.6152	1	4.18414	0.6152	1	1	1	1	1	1	1
DAHSQU010000027.1~|~Vibrio~parahaemolyticus~VP10429	Unassigned	Unassigned	Unassigned	Unassigned	Unassigned	Unassigned	preVC_18	Clustered	VC_18_0	21	0.6152	1	4.18414	0.6152	1	1	1	1	1	1	1
IMGVR_UViG_3300011259_000019|3300011259|Ga0151662_1001257	Unassigned	Unassigned	Unassigned	Unassigned	Unassigned	Unassigned	preVC_18	Clustered	VC_18_0	21	0.6152	1	4.18414	0.6152	1	1	1	1	1	1	1
IMGVR_UViG_3300033142_001157|3300033142|Ga0366826_1000308	Unassigned	Unassigned	Unassigned	Unassigned	Unassigned	Unassigned	preVC_18	Clustered	VC_18_0	21	0.6152	1	4.18414	0.6152	1	1	1	1	1	1	1
IMGVR_UViG_3300035491_000108|3300035491|Ga0376444_000247	Unassigned	Unassigned	Unassigned	Unassigned	Unassigned	Unassigned	preVC_18	Clustered	VC_18_0	21	0.6152	1	4.18414	0.6152	1	1	1	1	1	1	1
IMGVR_UViG_3300035492_000097|3300035492|Ga0376445_000335	Unassigned	Unassigned	Unassigned	Unassigned	Unassigned	Unassigned	preVC_18	Clustered	VC_18_0	21	0.6152	1	4.18414	0.6152	1	1	1	1	1	1	1
IMGVR_UViG_3300035494_000080|3300035494|Ga0376447_000328
IMGVR_UViG_3300035493_000056|3300035493|Ga0376446_000291	Unassigned	Unassigned	Unassigned	Unassigned	Unassigned	Unassigned	preVC_18	Clustered	VC_18_0	21	0.6152	1	4.18414	0.6152	1	1	1	1	1	1	1
IMGVR_UViG_3300042259_000043|3300042259|Ga0451649_000837	Unassigned	Unassigned	Unassigned	Unassigned	Unassigned	Unassigned	preVC_18	Clustered	VC_18_0	21	0.6152	1	4.18414	0.6152	1	1	1	1	1	1	1
IMGVR_UViG_3300042267_000060|3300042267|Ga0451650_000569	Unassigned	Unassigned	Unassigned	Unassigned	Unassigned	Unassigned	preVC_18	Clustered	VC_18_0	21	0.6152	1	4.18414	0.6152	1	1	1	1	1	1	1
IMGVR_UViG_3300042269_000097|3300042269|Ga0451652_000962
IMGVR_UViG_641201377_000001|641201377|641201237~|~Vibrio~phage~VP882	Unassigned	Unassigned	Unassigned	Unassigned	Unassigned	Unassigned	preVC_18	Clustered	VC_18_0	21	0.6152	1	4.18414	0.6152	1	1	1	1	1	1	1
EF057797.1~|~Vibrio~phage~VP882
JAGJPH010000018.1~|~Vibrio~parahaemolyticus~462-00	Unassigned	Unassigned	Unassigned	Unassigned	Unassigned	Unassigned	preVC_18	Clustered	VC_18_0	21	0.6152	1	4.18414	0.6152	1	1	1	1	1	1	1
JAGJPI010000013.1~|~Vibrio~parahaemolyticus~461-00
JAGJRA010000026.1~|~Vibrio~parahaemolyticus~1171-97	Unassigned	Unassigned	Unassigned	Unassigned	Unassigned	Unassigned	preVC_18	Clustered	VC_18_0	21	0.6152	1	4.18414	0.6152	1	1	1	1	1	1	1
JALGBD010000034.1~|~Vibrio~vulnificus~CUVETCC1	Unassigned	Unassigned	Unassigned	Unassigned	Unassigned	Unassigned	preVC_18	Clustered	VC_18_0	21	0.6152	1	4.18414	0.6152	1	1	1	1	1	1	1
JBCQTA010000021.1~|~Rikenellaceae~bacterium~	Unassigned	Unassigned	Unassigned	Unassigned	Unassigned	Unassigned	preVC_18	Clustered	VC_18_0	21	0.6152	1	4.18414	0.6152	1	1	1	1	1	1	1
NZ_JBDIOS010000019.1~|~Shewanella~algae~XD101	Unassigned	Unassigned	Unassigned	Unassigned	Unassigned	Unassigned	preVC_18	Clustered	VC_18_0	21	0.6152	1	4.18414	0.6152	1	1	1	1	1	1	1
Vibrio~phage~VP882	Heunggongvirae	Uroviricota	Caudoviricetes	Caudovirales	Myoviridae	Hapunavirus	preVC_18	Clustered	VC_18_0	21	0.6152	1	4.18414	0.6152	1	1	1	1	1	1	1
Erwinia~phage~Hena1	Heunggongvirae	Uroviricota	Caudoviricetes	Caudovirales	Myoviridae	Henunavirus	preVC_180	Clustered	VC_180_0	2	0.0301	0.864864	5.91608	0.026	1	1	1	1	1	1	1
Erwinia~phage~pEp_SNUABM_01	Heunggongvirae	Uroviricota	Caudoviricetes	Caudovirales	Myoviridae	Henunavirus	preVC_180	Clustered	VC_180_0	2	0.0301	0.864864	5.91608	0.026	1	1	1	1	1	1	1
Klebsiella~phage~KNP2	Heunggongvirae	Uroviricota	Caudoviricetes	Caudovirales	Myoviridae	Mydovirus	preVC_180	Clustered	VC_180_1	6	0.1662	1	8.10813	0.1662	0.6667	1	1	1	1	1	1
Klebsiella~phage~vB_KpnM_BIS47	Heunggongvirae	Uroviricota	Caudoviricetes	Caudovirales	Myoviridae	Mydovirus	preVC_180	Clustered	VC_180_1	6	0.1662	1	8.10813	0.1662	0.6667	1	1	1	1	1	1
Klebsiella~phage~vB_KpnM_KB57	Heunggongvirae	Uroviricota	Caudoviricetes	Caudovirales	Myoviridae	Mydovirus	preVC_180	Clustered	VC_180_1	6	0.1662	1	8.10813	0.1662	0.6667	1	1	1	1	1	1
Klebsiella~virus~KpS8	Heunggongvirae	Uroviricota	Caudoviricetes	Caudovirales	Myoviridae	Mydovirus	preVC_180	Clustered	VC_180_1	6	0.1662	1	8.10813	0.1662	0.6667	1	1	1	1	1	1
Proteus~phage~Mydo	Heunggongvirae	Uroviricota	Caudoviricetes	Caudovirales	Myoviridae	Mydovirus	preVC_180	Clustered	VC_180_1	6	0.1662	1	8.10813	0.1662	0.6667	1	1	1	1	1	1
Raoultella~phage~Ro1	Heunggongvirae	Uroviricota	Caudoviricetes	Caudovirales	Myoviridae	Mydovirus	preVC_180	Clustered	VC_180_1	6	0.1662	1	8.10813	0.1662	0.6667	1	1	1	1	1	1
Salmonella~phage~PVPSE1	Heunggongvirae	Uroviricota	Caudoviricetes	Caudovirales	Myoviridae	Seunavirus	preVC_180	Clustered	VC_180_2	2	0.0272	0.84578	5.83095	0.023	1	1	1	1	1	1	1
Salmonella~phage~SSE121	Heunggongvirae	Uroviricota	Caudoviricetes	Caudovirales	Myoviridae	Seunavirus	preVC_180	Clustered	VC_180_2	2	0.0272	0.84578	5.83095	0.023	1	1	1	1	1	1	1
Cronobacter~phage~vB_CsaM_GAP31	Heunggongvirae	Uroviricota	Caudoviricetes	Caudovirales	Myoviridae	Seunavirus	preVC_180	Clustered	VC_180_3	2	0.0285	0.825331	5.91608	0.0235	1	1	1	1	1	1	1
Escherichia~phage~4MG	Heunggongvirae	Uroviricota	Caudoviricetes	Caudovirales	Myoviridae	Seunavirus	preVC_180	Clustered	VC_180_3	2	0.0285	0.825331	5.91608	0.0235	1	1	1	1	1	1	1
Escherichia~phage~Av-05	Heunggongvirae	Uroviricota	Caudoviricetes	Caudovirales	Myoviridae	Avunavirus	preVC_180	Clustered/Singleton	VC_180_4	1	0	0	0	0	1	1	1	1	1	1	1
Enterobacteria~phage~phi92	Heunggongvirae	Uroviricota	Caudoviricetes	Caudovirales	Myoviridae	Unassigned	preVC_182	Clustered	VC_182_0	6	0.1632	0.999999	5.94047	0.1632	1	1	1	1	1	1	0
Escherichia~phage~VEcB	Heunggongvirae	Uroviricota	Caudoviricetes	Caudovirales	Myoviridae	Unassigned	preVC_182	Clustered	VC_182_0	6	0.1632	0.999999	5.94047	0.1632	1	1	1	1	1	1	0
Escherichia~phage~alia	Heunggongvirae	Uroviricota	Caudoviricetes	Caudovirales	Myoviridae	Unassigned	preVC_182	Clustered	VC_182_0	6	0.1632	0.999999	5.94047	0.1632	1	1	1	1	1	1	0
Escherichia~phage~muut	Heunggongvirae	Uroviricota	Caudoviricetes	Caudovirales	Myoviridae	Unassigned	preVC_182	Clustered	VC_182_0	6	0.1632	0.999999	5.94047	0.1632	1	1	1	1	1	1	0
Escherichia~phage~vB_EcoM_PHB05	Heunggongvirae	Uroviricota	Caudoviricetes	Caudovirales	Myoviridae	Unassigned	preVC_182	Clustered	VC_182_0	6	0.1632	0.999999	5.94047	0.1632	1	1	1	1	1	1	0
Escherichia~phage~vB_vPM_PD06	Heunggongvirae	Uroviricota	Caudoviricetes	Caudovirales	Myoviridae	Unassigned	preVC_182	Clustered	VC_182_0	6	0.1632	0.999999	5.94047	0.1632	1	1	1	1	1	1	0
Escherichia~phage~ESCO13	Heunggongvirae	Uroviricota	Caudoviricetes	Caudovirales	Myoviridae	Phapecoctavirus	preVC_182	Clustered	VC_182_1	12	0.4538	1	6.60332	0.4538	1	1	1	1	1	1	1
Escherichia~phage~ESCO5	Heunggongvirae	Uroviricota	Caudoviricetes	Caudovirales	Myoviridae	Phapecoctavirus	preVC_182	Clustered	VC_182_1	12	0.4538	1	6.60332	0.4538	1	1	1	1	1	1	1
Escherichia~phage~Mt1B1_P17	Heunggongvirae	Uroviricota	Caudoviricetes	Caudovirales	Myoviridae	Phapecoctavirus	preVC_182	Clustered	VC_182_1	12	0.4538	1	6.60332	0.4538	1	1	1	1	1	1	1
Escherichia~phage~anhysbys	Heunggongvirae	Uroviricota	Caudoviricetes	Caudovirales	Myoviridae	Phapecoctavirus	preVC_182	Clustered	VC_182_1	12	0.4538	1	6.60332	0.4538	1	1	1	1	1	1	1
Escherichia~phage~nepoznato	Heunggongvirae	Uroviricota	Caudoviricetes	Caudovirales	Myoviridae	Phapecoctavirus	preVC_182	Clustered	VC_182_1	12	0.4538	1	6.60332	0.4538	1	1	1	1	1	1	1
Escherichia~phage~nieznany	Heunggongvirae	Uroviricota	Caudoviricetes	Caudovirales	Myoviridae	Phapecoctavirus	preVC_182	Clustered	VC_182_1	12	0.4538	1	6.60332	0.4538	1	1	1	1	1	1	1
Escherichia~phage~phAPEC8	Heunggongvirae	Uroviricota	Caudoviricetes	Caudovirales	Myoviridae	Phapecoctavirus	preVC_182	Clustered	VC_182_1	12	0.4538	1	6.60332	0.4538	1	1	1	1	1	1	1
Escherichia~phage~tuntematon	Heunggongvirae	Uroviricota	Caudoviricetes	Caudovirales	Myoviridae	Phapecoctavirus	preVC_182	Clustered	VC_182_1	12	0.4538	1	6.60332	0.4538	1	1	1	1	1	1	1
Escherichia~phage~ukendt	Heunggongvirae	Uroviricota	Caudoviricetes	Caudovirales	Myoviridae	Phapecoctavirus	preVC_182	Clustered	VC_182_1	12	0.4538	1	6.60332	0.4538	1	1	1	1	1	1	1
Escherichia~phage~vB_EcoM-Ro121c4YLVW	Heunggongvirae	Uroviricota	Caudoviricetes	Caudovirales	Myoviridae	Phapecoctavirus	preVC_182	Clustered	VC_182_1	12	0.4538	1	6.60332	0.4538	1	1	1	1	1	1	1
Escherichia~phage~vB_EcoM_Schickermooser	Heunggongvirae	Uroviricota	Caudoviricetes	Caudovirales	Myoviridae	Phapecoctavirus	preVC_182	Clustered	VC_182_1	12	0.4538	1	6.60332	0.4538	1	1	1	1	1	1	1
Klebsiella~phage~ZCKP1	Heunggongvirae	Uroviricota	Caudoviricetes	Caudovirales	Myoviridae	Phapecoctavirus	preVC_182	Clustered	VC_182_1	12	0.4538	1	6.60332	0.4538	1	1	1	1	1	1	1
Vibrio~phage~eugene~12A10	Heunggongvirae	Uroviricota	Caudoviricetes	Caudovirales	Myoviridae	Unassigned	preVC_184	Clustered	VC_184_0	2	0.2635	0.898832	8.12404	0.2369	1	1	1	1	1	1	0
Vibrio~phage~helene~12B3	Heunggongvirae	Uroviricota	Caudoviricetes	Caudovirales	Myoviridae	Unassigned	preVC_184	Clustered	VC_184_0	2	0.2635	0.898832	8.12404	0.2369	1	1	1	1	1	1	0
Vibrio~phage~11895-B1	Heunggongvirae	Uroviricota	Caudoviricetes	Caudovirales	Myoviridae	Unassigned	preVC_184	Clustered/Singleton	VC_184_1	1	0	0	0	0	1	1	1	1	1	1	0
Vibrio~phage~ICP1	Heunggongvirae	Uroviricota	Caudoviricetes	Caudovirales	Myoviridae	Unassigned	preVC_184	Clustered/Singleton	VC_184_2	1	0	0	0	0	1	1	1	1	1	1	0
Rheinheimera~phage~Barba21A	Heunggongvirae	Uroviricota	Caudoviricetes	Caudovirales	Myoviridae	Barbavirus	preVC_186	Clustered	VC_186_0	5	0.9342	1	4.87536	0.9342	1	1	1	1	1	1	1
Rheinheimera~phage~Barba5S	Heunggongvirae	Uroviricota	Caudoviricetes	Caudovirales	Myoviridae	Barbavirus	preVC_186	Clustered	VC_186_0	5	0.9342	1	4.87536	0.9342	1	1	1	1	1	1	1
Rheinheimera~phage~Barba8S	Heunggongvirae	Uroviricota	Caudoviricetes	Caudovirales	Myoviridae	Barbavirus	preVC_186	Clustered	VC_186_0	5	0.9342	1	4.87536	0.9342	1	1	1	1	1	1	1
Rheinheimera~phage~vB_RspM_Barba18A	Heunggongvirae	Uroviricota	Caudoviricetes	Caudovirales	Myoviridae	Barbavirus	preVC_186	Clustered	VC_186_0	5	0.9342	1	4.87536	0.9342	1	1	1	1	1	1	1
Rheinheimera~phage~vB_RspM_Barba19A	Heunggongvirae	Uroviricota	Caudoviricetes	Caudovirales	Myoviridae	Barbavirus	preVC_186	Clustered	VC_186_0	5	0.9342	1	4.87536	0.9342	1	1	1	1	1	1	1
Cronobacter~phage~vB_CsaP_009	Heunggongvirae	Uroviricota	Caudoviricetes	Caudovirales	Podoviridae	Privateervirus	preVC_187	Clustered	VC_187_0	2	0.1461	0.90451	3.60555	0.1322	1	1	1	1	1	1	1
Proteus~phage~Privateer	Heunggongvirae	Uroviricota	Caudoviricetes	Caudovirales	Podoviridae	Privateervirus	preVC_187	Clustered	VC_187_0	2	0.1461	0.90451	3.60555	0.1322	1	1	1	1	1	1	1
Cronobacter~phage~vB_CsaP_GAP52	Heunggongvirae	Uroviricota	Caudoviricetes	Caudovirales	Podoviridae	Unassigned	preVC_187	Clustered	VC_187_1	2	0.0801	0.905815	7.48331	0.0726	1	1	1	1	1	1	0
Salmonella~phage~7-11	Heunggongvirae	Uroviricota	Caudoviricetes	Caudovirales	Podoviridae	Unassigned	preVC_187	Clustered	VC_187_1	2	0.0801	0.905815	7.48331	0.0726	1	1	1	1	1	1	0
Escherichia~phage~172-1	Heunggongvirae	Uroviricota	Caudoviricetes	Caudovirales	Podoviridae	Kuravirus	preVC_188	Clustered	VC_188_0	6	0.6476	1	6.18439	0.6476	1	1	1	1	1	1	1
Escherichia~phage~ECBP2	Heunggongvirae	Uroviricota	Caudoviricetes	Caudovirales	Podoviridae	Kuravirus	preVC_188	Clustered	VC_188_0	6	0.6476	1	6.18439	0.6476	1	1	1	1	1	1	1
Escherichia~phage~KBNP1711	Heunggongvirae	Uroviricota	Caudoviricetes	Caudovirales	Podoviridae	Kuravirus	preVC_188	Clustered	VC_188_0	6	0.6476	1	6.18439	0.6476	1	1	1	1	1	1	1
Escherichia~phage~NJ01	Heunggongvirae	Uroviricota	Caudoviricetes	Caudovirales	Podoviridae	Kuravirus	preVC_188	Clustered	VC_188_0	6	0.6476	1	6.18439	0.6476	1	1	1	1	1	1	1
Escherichia~phage~phiEco32	Heunggongvirae	Uroviricota	Caudoviricetes	Caudovirales	Podoviridae	Kuravirus	preVC_188	Clustered	VC_188_0	6	0.6476	1	6.18439	0.6476	1	1	1	1	1	1	1
Escherichia~phage~vB_EcoP_SU10	Heunggongvirae	Uroviricota	Caudoviricetes	Caudovirales	Podoviridae	Kuravirus	preVC_188	Clustered	VC_188_0	6	0.6476	1	6.18439	0.6476	1	1	1	1	1	1	1
Pseudomonas~phage~Bjorn	Heunggongvirae	Uroviricota	Caudoviricetes	Caudovirales	Podoviridae	Bjornvirus	preVC_189	Clustered	VC_189_0	13	0.8892	1	5.45067	0.8892	1	1	1	1	1	1	4
Pseudomonas~phage~DL54	Heunggongvirae	Uroviricota	Caudoviricetes	Caudovirales	Podoviridae	Bruynoghevirus	preVC_189	Clustered	VC_189_0	13	0.8892	1	5.45067	0.8892	1	1	1	1	1	1	4
Pseudomonas~phage~NV1	Heunggongvirae	Uroviricota	Caudoviricetes	Caudovirales	Podoviridae	Vicosavirus	preVC_189	Clustered	VC_189_0	13	0.8892	1	5.45067	0.8892	1	1	1	1	1	1	4
Pseudomonas~phage~PaP3	Heunggongvirae	Uroviricota	Caudoviricetes	Caudovirales	Podoviridae	Bruynoghevirus	preVC_189	Clustered	VC_189_0	13	0.8892	1	5.45067	0.8892	1	1	1	1	1	1	4
Pseudomonas~phage~PaP4	Heunggongvirae	Uroviricota	Caudoviricetes	Caudovirales	Podoviridae	Bruynoghevirus	preVC_189	Clustered	VC_189_0	13	0.8892	1	5.45067	0.8892	1	1	1	1	1	1	4
Pseudomonas~phage~PhiCHU	Heunggongvirae	Uroviricota	Caudoviricetes	Caudovirales	Podoviridae	Bruynoghevirus	preVC_189	Clustered	VC_189_0	13	0.8892	1	5.45067	0.8892	1	1	1	1	1	1	4
Pseudomonas~phage~TL	Heunggongvirae	Uroviricota	Caudoviricetes	Caudovirales	Podoviridae	Bruynoghevirus	preVC_189	Clustered	VC_189_0	13	0.8892	1	5.45067	0.8892	1	1	1	1	1	1	4
Pseudomonas~phage~UFV-P2	Heunggongvirae	Uroviricota	Caudoviricetes	Caudovirales	Podoviridae	Vicosavirus	preVC_189	Clustered	VC_189_0	13	0.8892	1	5.45067	0.8892	1	1	1	1	1	1	4
Pseudomonas~phage~phiIBB-PAA2	Heunggongvirae	Uroviricota	Caudoviricetes	Caudovirales	Podoviridae	Bruynoghevirus	preVC_189	Clustered	VC_189_0	13	0.8892	1	5.45067	0.8892	1	1	1	1	1	1	4
Pseudomonas~phage~tf	Heunggongvirae	Uroviricota	Caudoviricetes	Caudovirales	Podoviridae	Krylovvirus	preVC_189	Clustered	VC_189_0	13	0.8892	1	5.45067	0.8892	1	1	1	1	1	1	4
Pseudomonas~phage~vB_PaeP_C2-10_Ab22	Heunggongvirae	Uroviricota	Caudoviricetes	Caudovirales	Podoviridae	Bruynoghevirus	preVC_189	Clustered	VC_189_0	13	0.8892	1	5.45067	0.8892	1	1	1	1	1	1	4
Pseudomonas~phage~vB_PaeP_p2-10_Or1	Heunggongvirae	Uroviricota	Caudoviricetes	Caudovirales	Podoviridae	Bruynoghevirus	preVC_189	Clustered	VC_189_0	13	0.8892	1	5.45067	0.8892	1	1	1	1	1	1	4
Pseudomonas~virus~LUZ24	Heunggongvirae	Uroviricota	Caudoviricetes	Caudovirales	Podoviridae	Bruynoghevirus	preVC_189	Clustered	VC_189_0	13	0.8892	1	5.45067	0.8892	1	1	1	1	1	1	4
AAXNIO010000019.1~|~Vibrio~cholerae~PNUSAV000568	Unassigned	Unassigned	Unassigned	Unassigned	Unassigned	Unassigned	preVC_19	Clustered	VC_19_0	68	0.6753	1	8.07454	0.6753	0.73	0	0	0	0	0	0
AAXNKS010000028.1~|~Vibrio~cholerae~PNUSAV000539	Unassigned	Unassigned	Unassigned	Unassigned	Unassigned	Unassigned	preVC_19	Clustered	VC_19_0	68	0.6753	1	8.07454	0.6753	0.73	0	0	0	0	0	0
AAXOBY010000031.1~|~Vibrio~parahaemolyticus~PHLUSAVBR00056	Unassigned	Unassigned	Unassigned	Unassigned	Unassigned	Unassigned	preVC_19	Clustered	VC_19_0	68	0.6753	1	8.07454	0.6753	0.73	0	0	0	0	0	0
AAXOOP020000027.1~|~Vibrio~parahaemolyticus~WAPHLVBRA00097	Unassigned	Unassigned	Unassigned	Unassigned	Unassigned	Unassigned	preVC_19	Clustered	VC_19_0	68	0.6753	1	8.07454	0.6753	0.73	0	0	0	0	0	0
AAXORF020000023.1~|~Vibrio~parahaemolyticus~CR042-19	Unassigned	Unassigned	Unassigned	Unassigned	Unassigned	Unassigned	preVC_19	Clustered	VC_19_0	68	0.6753	1	8.07454	0.6753	0.73	0	0	0	0	0	0
ABABIC010000041.1~|~Vibrio~parahaemolyticus~210034	Unassigned	Unassigned	Unassigned	Unassigned	Unassigned	Unassigned	preVC_19	Clustered	VC_19_0	68	0.6753	1	8.07454	0.6753	0.73	0	0	0	0	0	0
ABBAOQ010000019.1~|~Vibrio~parahaemolyticus~21MO05SH02-V1	Unassigned	Unassigned	Unassigned	Unassigned	Unassigned	Unassigned	preVC_19	Clustered	VC_19_0	68	0.6753	1	8.07454	0.6753	0.73	0	0	0	0	0	0
ABDZFE010000021.1~|~Vibrio~parahaemolyticus~21MO07SH01-V1	Unassigned	Unassigned	Unassigned	Unassigned	Unassigned	Unassigned	preVC_19	Clustered	VC_19_0	68	0.6753	1	8.07454	0.6753	0.73	0	0	0	0	0	0
ABHBBS010000028.1~|~Vibrio~cholerae~2021V-1151	Unassigned	Unassigned	Unassigned	Unassigned	Unassigned	Unassigned	preVC_19	Clustered	VC_19_0	68	0.6753	1	8.07454	0.6753	0.73	0	0	0	0	0	0
ABHXNW010000019.1~|~Vibrio~cholerae~PNUSAV003076	Unassigned	Unassigned	Unassigned	Unassigned	Unassigned	Unassigned	preVC_19	Clustered	VC_19_0	68	0.6753	1	8.07454	0.6753	0.73	0	0	0	0	0	0
ABKODH010000019.1~|~Vibrio~parahaemolyticus~S22-103A	Unassigned	Unassigned	Unassigned	Unassigned	Unassigned	Unassigned	preVC_19	Clustered	VC_19_0	68	0.6753	1	8.07454	0.6753	0.73	0	0	0	0	0	0
ABKWLZ010000017.1~|~Vibrio~fluvialis~PNUSAV003232	Unassigned	Unassigned	Unassigned	Unassigned	Unassigned	Unassigned	preVC_19	Clustered	VC_19_0	68	0.6753	1	8.07454	0.6753	0.73	0	0	0	0	0	0
ABKWOL010000021.1~|~Vibrio~metschnikovii~PNUSAV002801	Unassigned	Unassigned	Unassigned	Unassigned	Unassigned	Unassigned	preVC_19	Clustered	VC_19_0	68	0.6753	1	8.07454	0.6753	0.73	0	0	0	0	0	0
ABKWQL010000020.1~|~Vibrio~metschnikovii~19MO11SH06-V1	Unassigned	Unassigned	Unassigned	Unassigned	Unassigned	Unassigned	preVC_19	Clustered	VC_19_0	68	0.6753	1	8.07454	0.6753	0.73	0	0	0	0	0	0
ABOBAP010000026.1~|~Vibrio~vulnificus~V22042718	Unassigned	Unassigned	Unassigned	Unassigned	Unassigned	Unassigned	preVC_19	Clustered	VC_19_0	68	0.6753	1	8.07454	0.6753	0.73	0	0	0	0	0	0
ABPBGF010000017.1~|~Vibrio~parahaemolyticus~PNUSAV005045	Unassigned	Unassigned	Unassigned	Unassigned	Unassigned	Unassigned	preVC_19	Clustered	VC_19_0	68	0.6753	1	8.07454	0.6753	0.73	0	0	0	0	0	0
ABPNFL010000030.1~|~Vibrio~parahaemolyticus~PNUSAV005060	Unassigned	Unassigned	Unassigned	Unassigned	Unassigned	Unassigned	preVC_19	Clustered	VC_19_0	68	0.6753	1	8.07454	0.6753	0.73	0	0	0	0	0	0
ABTIEQ010000041.1~|~Vibrio~vulnificus~PNUSAV005588	Unassigned	Unassigned	Unassigned	Unassigned	Unassigned	Unassigned	preVC_19	Clustered	VC_19_0	68	0.6753	1	8.07454	0.6753	0.73	0	0	0	0	0	0
ABTUEE010000025.1~|~Vibrio~cholerae~PNUSAV005398	Unassigned	Unassigned	Unassigned	Unassigned	Unassigned	Unassigned	preVC_19	Clustered	VC_19_0	68	0.6753	1	8.07454	0.6753	0.73	0	0	0	0	0	0
ABUGZV010000031.1~|~Vibrio~vulnificus~PNUSAV006166	Unassigned	Unassigned	Unassigned	Unassigned	Unassigned	Unassigned	preVC_19	Clustered	VC_19_0	68	0.6753	1	8.07454	0.6753	0.73	0	0	0	0	0	0
ABXZIX010000026.1~|~Vibrio~vulnificus~PNUSAV006648	Unassigned	Unassigned	Unassigned	Unassigned	Unassigned	Unassigned	preVC_19	Clustered	VC_19_0	68	0.6753	1	8.07454	0.6753	0.73	0	0	0	0	0	0
CP101484.1~|~Vibrio~metschnikovii~19CA03SA01	Unassigned	Unassigned	Unassigned	Unassigned	Unassigned	Unassigned	preVC_19	Clustered	VC_19_0	68	0.6753	1	8.07454	0.6753	0.73	0	0	0	0	0	0
CP151590.1~|~Vibrio~vulnificus~Per2	Unassigned	Unassigned	Unassigned	Unassigned	Unassigned	Unassigned	preVC_19	Clustered	VC_19_0	68	0.6753	1	8.07454	0.6753	0.73	0	0	0	0	0	0
CP178629.1~|~Vibrio~sp.~MA40-2~MA40-2	Unassigned	Unassigned	Unassigned	Unassigned	Unassigned	Unassigned	preVC_19	Clustered	VC_19_0	68	0.6753	1	8.07454	0.6753	0.73	0	0	0	0	0	0
DACQFQ010000030.1~|~Vibrio~vulnificus~	Unassigned	Unassigned	Unassigned	Unassigned	Unassigned	Unassigned	preVC_19	Clustered	VC_19_0	68	0.6753	1	8.07454	0.6753	0.73	0	0	0	0	0	0
DACQHK010000028.1~|~Vibrio~vulnificus~	Unassigned	Unassigned	Unassigned	Unassigned	Unassigned	Unassigned	preVC_19	Clustered	VC_19_0	68	0.6753	1	8.07454	0.6753	0.73	0	0	0	0	0	0
DADWXL010000029.1~|~Vibrio~parahaemolyticus~XMM1800	Unassigned	Unassigned	Unassigned	Unassigned	Unassigned	Unassigned	preVC_19	Clustered	VC_19_0	68	0.6753	1	8.07454	0.6753	0.73	0	0	0	0	0	0
DAHLRG010000017.1~|~Vibrio~parahaemolyticus~SPVP130057	Unassigned	Unassigned	Unassigned	Unassigned	Unassigned	Unassigned	preVC_19	Clustered	VC_19_0	68	0.6753	1	8.07454	0.6753	0.73	0	0	0	0	0	0
DAHSLW010000024.1~|~Vibrio~parahaemolyticus~VP12122	Unassigned	Unassigned	Unassigned	Unassigned	Unassigned	Unassigned	preVC_19	Clustered	VC_19_0	68	0.6753	1	8.07454	0.6753	0.73	0	0	0	0	0	0
DAMYBA010000034.1~|~Vibrio~cholerae~	Unassigned	Unassigned	Unassigned	Unassigned	Unassigned	Unassigned	preVC_19	Clustered	VC_19_0	68	0.6753	1	8.07454	0.6753	0.73	0	0	0	0	0	0
DAMYBB010000029.1~|~Vibrio~cholerae~	Unassigned	Unassigned	Unassigned	Unassigned	Unassigned	Unassigned	preVC_19	Clustered	VC_19_0	68	0.6753	1	8.07454	0.6753	0.73	0	0	0	0	0	0
DAMYBD010000037.1~|~Vibrio~cholerae~	Unassigned	Unassigned	Unassigned	Unassigned	Unassigned	Unassigned	preVC_19	Clustered	VC_19_0	68	0.6753	1	8.07454	0.6753	0.73	0	0	0	0	0	0
DAPTLZ010000030.1~|~Vibrio~vulnificus~	Unassigned	Unassigned	Unassigned	Unassigned	Unassigned	Unassigned	preVC_19	Clustered	VC_19_0	68	0.6753	1	8.07454	0.6753	0.73	0	0	0	0	0	0
DF093595.1~|~Photobacterium~leiognathi~subsp.~mandapamensis~svers.1.1.~	Unassigned	Unassigned	Unassigned	Unassigned	Unassigned	Unassigned	preVC_19	Clustered	VC_19_0	68	0.6753	1	8.07454	0.6753	0.73	0	0	0	0	0	0
IMGVR_UViG_2617271111_000001|2617271111|2617339274	Unassigned	Unassigned	Unassigned	Unassigned	Unassigned	Unassigned	preVC_19	Clustered	VC_19_0	68	0.6753	1	8.07454	0.6753	0.73	0	0	0	0	0	0
IMGVR_UViG_2740892469_000001|2740892469|2740987351	Unassigned	Unassigned	Unassigned	Unassigned	Unassigned	Unassigned	preVC_19	Clustered	VC_19_0	68	0.6753	1	8.07454	0.6753	0.73	0	0	0	0	0	0
IMGVR_UViG_3300001850_000304|3300001850|RCM37_1001229	Unassigned	Unassigned	Unassigned	Unassigned	Unassigned	Unassigned	preVC_19	Clustered	VC_19_0	68	0.6753	1	8.07454	0.6753	0.73	0	0	0	0	0	0
IMGVR_UViG_3300003937_000060|3300003937|Ga0063391_1001213	Unassigned	Unassigned	Unassigned	Unassigned	Unassigned	Unassigned	preVC_19	Clustered	VC_19_0	68	0.6753	1	8.07454	0.6753	0.73	0	0	0	0	0	0
IMGVR_UViG_3300003937_000176|3300003937|Ga0063391_1004543	Unassigned	Unassigned	Unassigned	Unassigned	Unassigned	Unassigned	preVC_19	Clustered	VC_19_0	68	0.6753	1	8.07454	0.6753	0.73	0	0	0	0	0	0
IMGVR_UViG_3300026613_000140|3300026613|Ga0265381_100864	Unassigned	Unassigned	Unassigned	Unassigned	Unassigned	Unassigned	preVC_19	Clustered	VC_19_0	68	0.6753	1	8.07454	0.6753	0.73	0	0	0	0	0	0
IMGVR_UViG_3300029585_000084|3300029585|Ga0311272_100510	Unassigned	Unassigned	Unassigned	Unassigned	Unassigned	Unassigned	preVC_19	Clustered	VC_19_0	68	0.6753	1	8.07454	0.6753	0.73	0	0	0	0	0	0
IMGVR_UViG_3300037293_000267|3300037293|Ga0400247_000275	Unassigned	Unassigned	Unassigned	Unassigned	Unassigned	Unassigned	preVC_19	Clustered	VC_19_0	68	0.6753	1	8.07454	0.6753	0.73	0	0	0	0	0	0
IMGVR_UViG_3300043015_002615|3300043015|Ga0436639_0000210	Unassigned	Unassigned	Unassigned	Unassigned	Unassigned	Unassigned	preVC_19	Clustered	VC_19_0	68	0.6753	1	8.07454	0.6753	0.73	0	0	0	0	0	0
JAAETU010001843.1~|~Ketobacter~sp.~	Unassigned	Unassigned	Unassigned	Unassigned	Unassigned	Unassigned	preVC_19	Clustered	VC_19_0	68	0.6753	1	8.07454	0.6753	0.73	0	0	0	0	0	0
JABCDN010000018.1~|~Vibrio~parahaemolyticus~V41	Unassigned	Unassigned	Unassigned	Unassigned	Unassigned	Unassigned	preVC_19	Clustered	VC_19_0	68	0.6753	1	8.07454	0.6753	0.73	0	0	0	0	0	0
JAFKOV010000028.1~|~Vibrio~vulnificus~Vv21	Unassigned	Unassigned	Unassigned	Unassigned	Unassigned	Unassigned	preVC_19	Clustered	VC_19_0	68	0.6753	1	8.07454	0.6753	0.73	0	0	0	0	0	0
JAFKOX010000028.1~|~Vibrio~vulnificus~Vv19	Unassigned	Unassigned	Unassigned	Unassigned	Unassigned	Unassigned	preVC_19	Clustered	VC_19_0	68	0.6753	1	8.07454	0.6753	0.73	0	0	0	0	0	0
JAMKMR010000028.1~|~Vibrio~sinus~S4M6	Unassigned	Unassigned	Unassigned	Unassigned	Unassigned	Unassigned	preVC_19	Clustered	VC_19_0	68	0.6753	1	8.07454	0.6753	0.73	0	0	0	0	0	0
JAMQQR010000003.1~|~Vibrio~diabolicus~HS-53-2	Unassigned	Unassigned	Unassigned	Unassigned	Unassigned	Unassigned	preVC_19	Clustered	VC_19_0	68	0.6753	1	8.07454	0.6753	0.73	0	0	0	0	0	0
JAPFIP010000009.1~|~Vibrio~europaeus~L2	Unassigned	Unassigned	Unassigned	Unassigned	Unassigned	Unassigned	preVC_19	Clustered	VC_19_0	68	0.6753	1	8.07454	0.6753	0.73	0	0	0	0	0	0
[truncated: 7,694 more rows]
